# Supplementary material for: Salmonella’s lost phenotype: implications of sequence-based serotyping on the characterization of lipopolysaccharide-deficient Salmonella isolates
Source: Microbiol Spectr. 2026 Jan 27;14(3):e02498-25. doi: 10.1128/spectrum.02498-25 (PMC12955480; doi:10.1128/spectrum.02498-25)
Supplement: Data S1 — Key information of isolates collected at the NRL for Salmonella, including epidemiological metadata, as well as phylogenetic and genomic characteristics. [file spectrum.02498-25-s0001.xlsx]

## Sheet: Supplementary Data S1
Sample	Rough phenotype	Sequenced	Isolation matrix	Serovar (SA + WGS)	Serovar (SA)	Serovar (SISTR)	MLST sequence type	Serogroup	Year	cgMLST cluster at CT of 20 AD	cgMLST cluster at CT of 10 AD	cgMLST cluster at CT of 5 AD	Number of AMR genes	AMR genes	Number of virulence factors	Virulence factors	Number of Inc markers	Inc markers	SRA Accession	BioProject
19-SA00001-0	no	no	Unspecific / unknown	Derby	S. Derby				2019				0		0		0
19-SA00002-0	no	no	Unspecific / unknown	Infantis	S. Infantis				2019				0		0		0
19-SA00003-0	yes	yes	Poultry	Infantis	S. subspec. I, rough phenotype	Infantis	2283	C1	2019	Infantis_1	Infantis_1	Infantis_1	6	aadA1;gyrA_S83Y;mdsA;mdsB;sul1;tet(A)	161	ssrB;ssrA;spiC;ssaC;ssaD;ssaE;sseA;sseB;sscA;sseC;sseD;sseE;sscB;sseF;sseG;ssaG;ssaH;ssaI;ssaJ;ssaX;ssaK;ssaL;ssaM;ssaV;ssaN;ssaO;ssaP;ssaQ;ssaR;ssaS;ssaT;ssaU;steA;sifB;steB;sseJ;steC;sopE2;espO1;sopA;gndA;sseK2;sspH2;pipB2;mig;avrA;sprB;hilC;orgC;orgB;orgA;prgK;prgJ;prgI;prgH;hilD;hilA;iagB;sptP;sicP;iacP;sipA;sipD;sipC;sipB;sicA;spaS;spaR;spaQ;spaP;spaO;invJ;invI;invC;invB;invA;invE;invG;invF;…	1	IncFIB(pN55391)_1	SRR35250081	PRJNA937468
19-SA00007-0	no	no	Wild birds	Typhimurium	S. Typhimurium				2019				0		0		0
19-SA00008-0	no	no	Poultry	Infantis	S. Infantis				2019				0		0		0
19-SA00009-0	no	no	Poultry	Infantis	S. Infantis				2019				0		0		0
19-SA00010-0	no	no	Poultry	Infantis	S. Infantis				2019				0		0		0
19-SA00011-0	no	no	Pork	Other	Subspec. I				2019				0		0		0
19-SA00012-0	no	no	Pork	4,[5],12:i:-	S. Typhimurium, monophasic				2019				0		0		0
19-SA00013-0	no	no	Pork	4,[5],12:i:-	S. Typhimurium, monophasic				2019				0		0		0
19-SA00015-0	no	no	Unspecific / unknown	Typhimurium	S. Typhimurium				2019				0		0		0
19-SA00016-0	no	yes	Poultry	Typhimurium	S. Typhimurium	Typhimurium	19	B	2019	Typhimurium_1	Typhimurium_1	Typhimurium_1	2	mdsA;mdsB	165	csgG;csgF;csgE;csgD;csgB;csgA;csgC;sifA;phoQ;phoP;ssrB;ssrA;spiC;ssaC;ssaD;ssaE;sseA;sseB;sscA;sseC;sseD;sseE;sscB;sseF;sseG;ssaG;ssaH;ssaI;ssaJ;ssaX;ssaK;ssaL;ssaM;ssaV;ssaN;ssaO;ssaP;ssaQ;ssaR;ssaS;ssaT;ssaU;steA;sifB;steB;sseJ;mgtC;mgtB;misL;lpfA;lpfB;lpfC;lpfD;lpfE;sopD;rpoS;invH;invF;invG;invE;invA;invB;invC;invI;invJ;spaO;spaP;spaQ;spaR;spaS;sicA;sipB;sipC;sipD;sipA;iacP;sicP;sptP;iagB;hilA…	4	IncFII(S)_1;IncFIB(S)_1;Col440II_1;Col(pHAD28)_1
19-SA00017-0	no	yes	Unspecific / unknown	Other	S. Livingstone	Livingstone	1941	C1	2019				2	mdsA;mdsB	146	sopD2;ompA;pipB;sopB;csgG;csgF;csgE;csgD;csgB;csgA;csgC;sifA;phoQ;phoP;ssrB;ssrA;spiC;ssaC;ssaD;ssaE;sseA;sseB;sscA;sseC;sseD;sseE;sscB;sseF;sseG;ssaG;ssaH;ssaI;ssaJ;ssaX;ssaK;ssaL;ssaM;ssaV;ssaN;ssaO;ssaP;ssaQ;ssaR;ssaS;ssaT;ssaU;steA;sifB;steB;sseJ;galF;gndA;sopA;sspH1;espO1;sopE2;steC;pipB2;mig;sprB;hilC;orgC;orgB;orgA;prgK;prgJ;prgI;prgH;hilD;hilA;iagB;sptP;sicP;iacP;sipA;sipD;sipC;sipB;sicA;…	0
19-SA00018-0	no	no	Pork	4,[5],12:i:-	S. Typhimurium, monophasic				2019				0		0		0
19-SA00020-0	no	no	Unspecific / unknown	Other	S. Abony				2019				0		0		0
19-SA00021-0	no	no	Pork	4,[5],12:i:-	S. Typhimurium, monophasic				2019				0		0		0
19-SA00022-0	no	no	Pork	4,[5],12:i:-	S. Typhimurium, monophasic				2019				0		0		0
19-SA00023-0	no	no	Poultry	Typhimurium	S. Typhimurium				2019				0		0		0
19-SA00025-0	no	no	Poultry	Other	Subspec. I				2019				0		0		0
19-SA00026-0	no	yes	Poultry	Enteritidis	S. Enteritidis	Enteritidis	11	D1	2019	Enteritidis_1	Enteritidis_1	Enteritidis_1	3	gyrA_S83Y;mdsA;mdsB	140	sspH2;galF;gndA;sopA;csgG;csgF;csgE;csgD;csgB;csgA;csgC;sifA;phoQ;phoP;ssrB;ssrA;spiC;ssaC;ssaD;ssaE;sseA;sseB;sscA;sseC;sseD;sseE;sscB;sseF;sseG;ssaG;ssaH;ssaI;ssaJ;ssaX;ssaK;ssaL;ssaM;ssaV;ssaN;ssaO;ssaP;ssaQ;ssaR;ssaS;ssaT;ssaU;steA;sifB;steB;sseJ;steC;sopE2;espO1;sodCI;tssM;sopB;pipB;ompA;sseI;avrA;sprB;hilC;orgC;orgB;orgA;prgK;prgJ;prgI;prgH;hilD;hilA;iagB;sptP;sicP;iacP;sipA;sipD;sipC;sipB;…	4	IncFIB(S)_1;IncFII(S)_1;Col(pHAD28)_1;Col440II_1
19-SA00028-0	no	no	Wild birds	Typhimurium	S. Typhimurium				2019				0		0		0
19-SA00029-0	no	no	Wild boar	Other	Subspec. I				2019				0		0		0
19-SA00030-0	no	no	Poultry	Typhimurium	S. Typhimurium				2019				0		0		0
19-SA00031-0	no	no	Dog, pet	Typhimurium	S. Typhimurium				2019				0		0		0
19-SA00033-0	yes	yes	Unspecific / unknown	Other	S. subspec. I, rough phenotype	Agona	13	B	2019				3	fosA7.2;mdsA;mdsB	130	steA;sifB;steB;sseJ;steC;sopE2;espO1;sopD;rpoS;invH;invF;invG;invE;invA;invB;invC;invI;invJ;spaO;spaP;spaQ;spaR;spaS;sicA;sipB;sipC;sipD;sipA;iacP;sicP;sptP;iagB;hilA;hilD;prgH;prgI;prgJ;prgK;orgA;orgB;orgC;hilC;sprB;avrA;galF;gndA;sopA;csgG;csgF;csgE;csgD;csgB;csgA;csgC;sifA;phoQ;phoP;ssrB;ssrA;spiC;ssaC;ssaD;ssaE;sseA;sseB;sscA;sseC;sseD;sseE;sscB;sseF;sseG;ssaG;ssaH;ssaI;ssaJ;ssaX;ssaK;ssaL;ss…	0		SRR35250080	PRJNA937468
19-SA00034-0	no	no	Unspecific / unknown	4,[5],12:i:-	S. Typhimurium, monophasic				2019				0		0		0
19-SA00035-0	no	no	Unspecific / unknown	4,[5],12:i:-	S. Typhimurium, monophasic				2019				0		0		0
19-SA00037-0	no	yes	Poultry	Enteritidis	S. Enteritidis	Enteritidis	11	D1	2019	Enteritidis_2	Enteritidis_2	Enteritidis_2	2	mdsA;mdsB	140	sseI;ompA;pipB;sopB;tssM;sodCI;espO1;sopE2;steC;sseJ;steB;sifB;steA;ssaU;ssaT;ssaS;ssaR;ssaQ;ssaP;ssaO;ssaN;ssaV;ssaM;ssaL;ssaK;ssaX;ssaJ;ssaI;ssaH;ssaG;sseG;sseF;sscB;sseE;sseD;sseC;sscA;sseB;sseA;ssaE;ssaD;ssaC;spiC;ssrA;ssrB;phoP;phoQ;sifA;csgC;csgA;csgB;csgD;csgE;csgF;csgG;sopA;gndA;galF;sspH2;pipB2;mig;avrA;sprB;hilC;orgC;orgB;orgA;prgK;prgJ;prgI;prgH;hilD;hilA;iagB;sptP;sicP;iacP;sipA;sipD;…	2	IncFIB(S)_1;IncFII(S)_1
19-SA00038-0	no	no	Wild birds	Typhimurium	S. Typhimurium				2019				0		0		0
19-SA00040-0	no	no	Unspecific / unknown	4,[5],12:i:-	S. Typhimurium, monophasic				2019				0		0		0
19-SA00041-0	no	no	Unspecific / unknown	Typhimurium	S. Typhimurium				2019				0		0		0
19-SA00042-0	no	no	Unspecific / unknown	Other	S. Putten				2019				0		0		0
19-SA00043-0	no	no	Unspecific / unknown	Typhimurium	S. Typhimurium				2019				0		0		0
19-SA00044-0	no	no	Unspecific / unknown	Typhimurium	S. Typhimurium				2019				0		0		0
19-SA00045-0	no	no	Unspecific / unknown	Typhimurium	S. Typhimurium				2019				0		0		0
19-SA00046-0	no	no	Unspecific / unknown	Typhimurium	S. Typhimurium				2019				0		0		0
19-SA00047-0	no	no	Unspecific / unknown	Typhimurium	S. Typhimurium				2019				0		0		0
19-SA00049-0	no	no	Reptiles	Other	S. Virginia				2019				0		0		0
19-SA00050-0	no	no	Zoo-kept birds	Other	S. Kedougou				2019				0		0		0
19-SA00052-0	no	yes	Reptiles	Other	S. Corvallis	Corvallis	1541		2019				2	mdsA;mdsB	146	steC;sseJ;steB;sifB;steA;ssaU;ssaT;ssaS;ssaR;ssaQ;ssaP;ssaO;ssaN;ssaV;ssaM;ssaL;ssaK;ssaX;ssaJ;ssaI;ssaH;ssaG;sseG;sseF;sscB;sseE;sseD;sseC;sscA;sseB;sseA;ssaE;ssaD;ssaC;spiC;ssrA;ssrB;phoP;phoQ;sifA;csgC;csgA;csgB;csgD;csgE;csgF;csgG;sopB;pipB;ompA;sopD2;avrA;sprB;hilC;orgC;orgB;orgA;prgK;prgJ;prgI;prgH;hilD;hilA;iagB;sptP;sicP;iacP;sipA;sipD;sipC;sipB;sicA;spaS;spaR;spaQ;spaP;spaO;invJ;invI;inv…	1	IncI1-I(Alpha)_1
19-SA00053-0	no	no	Poultry	Other	Subspec. I				2019				0		0		0
19-SA00054-0	no	no	Poultry, organs	Infantis	S. Infantis				2019				0		0		0
19-SA00055-0	no	no	Pork, organs	4,[5],12:i:-	S. Typhimurium, monophasic				2019				0		0		0
19-SA00056-0	no	no	Unspecific / unknown	4,[5],12:i:-	S. Typhimurium, monophasic				2019				0		0		0
19-SA00057-0	yes	yes	Poultry	Infantis	S. subspec. I, rough phenotype	Infantis	2283	C1	2019	Infantis_1	Infantis_1	Infantis_1	6	aadA1;gyrA_S83Y;mdsA;mdsB;sul1;tet(A)	161	sopA;espO1;sopE2;steC;sseJ;steB;sifB;steA;sopD;rpoS;invH;invF;invG;invE;invA;invB;invC;invI;invJ;spaO;spaP;spaQ;spaR;spaS;sicA;sipB;sipC;sipD;sipA;iacP;sicP;sptP;iagB;hilA;hilD;prgH;prgI;prgJ;prgK;orgA;orgB;orgC;hilC;sprB;avrA;mig;pipB2;shdA;ratB;sinH;acrB;allB;fimA;fimI;fimC;fimD;fimH;fimF;fimZ;fimY;fimW;sseL;rcsB;ibeC;sspH2;sseK2;gndA;fur;slrP;phoP;phoQ;csgG;csgF;csgE;csgD;csgB;csgA;csgC;sifA;s…	1	IncFIB(pN55391)_1	SRR35250325	PRJNA937468
19-SA00060-0	yes	yes	Unspecific / unknown	4,[5],12:i:-	S. subspec. I, rough phenotype	4,[5],12:i:-	34	B	2019	Typhimurium_2	Typhimurium_2	Typhimurium_2	7	aph(3'')-Ib;aph(6)-Id;blaTEM-1;mdsA;mdsB;sul2;tet(B)	156	sseI;ompA;pipB;sopB;csgG;csgF;csgE;csgD;csgB;csgA;csgC;sifA;phoQ;phoP;ssrB;ssrA;spiC;ssaC;ssaD;ssaE;sseA;sseB;sscA;sseC;sseD;sseE;sscB;sseF;sseG;ssaG;ssaH;ssaI;ssaJ;ssaX;ssaK;ssaL;ssaM;ssaV;ssaN;ssaO;ssaP;ssaQ;ssaR;ssaS;ssaT;ssaU;steA;sifB;steB;sseJ;steC;sopD;rpoS;invH;invF;invG;invE;invA;invB;invC;invI;invJ;spaO;spaP;spaQ;spaR;spaS;sicA;sipB;sipC;sipD;sipA;iacP;sicP;sptP;iagB;hilA;fur;entA;entB;…	0		SRR35249970	PRJNA937468
19-SA00061-0	no	no	Unspecific / unknown	Infantis	S. Infantis				2019				0		0		0
19-SA00062-0	no	no	Reptiles	Other	S. Newport				2019				0		0		0
19-SA00064-0	no	no	Pork	4,[5],12:i:-	S. Typhimurium, monophasic				2019				0		0		0
19-SA00065-0	no	no	Poultry	Paratyphi B var. Java	S. Paratyphi B var. Java				2019				0		0		0
19-SA00066-0	no	no	Unspecific / unknown	4,[5],12:i:-	S. Typhimurium, monophasic				2019				0		0		0
19-SA00067-0	no	no	Unspecific / unknown	Derby	S. Derby				2019				0		0		0
19-SA00069-0	no	no	Pork	4,[5],12:i:-	S. Typhimurium, monophasic				2019				0		0		0
19-SA00070-0	no	no	Unspecific / unknown	4,[5],12:i:-	S. Typhimurium, monophasic				2019				0		0		0
19-SA00071-0	no	no	Pork, organs	Typhimurium	S. Typhimurium				2019				0		0		0
19-SA00072-0	no	no	Feed, animal-based	Other	S. London				2019				0		0		0
19-SA00073-0	no	no	Unspecific / unknown	Other	S. Senftenberg				2019				0		0		0
19-SA00074-0	no	no	Unspecific / unknown	4,[5],12:i:-	S. Typhimurium, monophasic				2019				0		0		0
19-SA00075-0	no	no	Fox	Typhimurium	S. Typhimurium				2019				0		0		0
19-SA00076-0	no	yes	Wild boar	Other	S. Ball	Ball|Jos	3502	B	2019				2	mdsA;mdsB	150	slrP;sopD2;ompA;pipB;sopB;csgG;csgF;csgE;csgD;csgB;csgA;csgC;sifA;phoQ;phoP;ssrB;ssrA;spiC;ssaC;ssaD;ssaE;sseA;sseB;sscA;sseC;sseD;sseE;sscB;sseF;sseG;ssaG;ssaH;ssaI;ssaJ;ssaX;ssaK;ssaL;ssaM;ssaV;ssaN;ssaO;ssaP;ssaQ;ssaR;ssaS;ssaT;ssaU;steA;sifB;steB;sseJ;steC;sopE2;espO1;sopA;gndA;galF;sseK2;sspH2;sopD;rpoS;invH;invF;invG;invE;invA;invB;invC;invI;invJ;spaO;spaP;spaQ;spaR;spaS;sicA;sipB;sipC;sipD…	0
19-SA00077-0	no	yes	Unspecific / unknown	Enteritidis	S. Enteritidis	Enteritidis	11	D1	2019	Enteritidis_3	Enteritidis_3	Enteritidis_3	4	blaTEM-1;mdsA;mdsB;qnrS1	141	sseI;ompA;pipB;sopB;tssM;sodCI;espO1;sopE2;steC;sseJ;steB;sifB;steA;ssaU;ssaT;ssaS;ssaR;ssaQ;ssaP;ssaO;ssaN;ssaV;ssaM;ssaL;ssaK;ssaX;ssaJ;ssaI;ssaH;ssaG;sseG;sseF;sscB;sseE;sseD;sseC;sscA;sseB;sseA;ssaE;ssaD;ssaC;spiC;ssrA;ssrB;phoP;phoQ;sifA;csgC;csgA;csgB;csgD;csgE;csgF;csgG;sopA;gndA;galF;sspH2;pipB2;mig;avrA;sprB;hilC;orgC;orgB;orgA;prgK;prgJ;prgI;prgH;hilD;hilA;iagB;sptP;sicP;iacP;sipA;sipD;…	5	IncI1-I(Alpha)_1;IncFII(S)_1;IncFIB(S)_1;IncX1_1;IncX3_1
19-SA00078-0	no	yes	Unspecific / unknown	Enteritidis	S. Enteritidis	Enteritidis	11	D1	2019	Enteritidis_3	Enteritidis_3	Enteritidis_3	4	blaTEM-1;mdsA;mdsB;qnrS1	141	sseI;ompA;pipB;sopB;tssM;sodCI;espO1;sopE2;steC;sseJ;steB;sifB;steA;ssaU;ssaT;ssaS;ssaR;ssaQ;ssaP;ssaO;ssaN;ssaV;ssaM;ssaL;ssaK;ssaX;ssaJ;ssaI;ssaH;ssaG;sseG;sseF;sscB;sseE;sseD;sseC;sscA;sseB;sseA;ssaE;ssaD;ssaC;spiC;ssrA;ssrB;phoP;phoQ;sifA;csgC;csgA;csgB;csgD;csgE;csgF;csgG;sopA;gndA;galF;sspH2;fur;entA;entB;fepG;fimW;fimY;fimZ;fimF;fimH;fimD;fimC;fimI;fimA;allB;acrB;tlde1;STM0266;lpfE;lpfD;lp…	5	IncI1-I(Alpha)_1;IncFIB(S)_1;IncFII(S)_1;IncX3_1;IncX1_1
19-SA00079-0	no	no	Unspecific / unknown	4,[5],12:i:-	S. Typhimurium, monophasic				2019				0		0		0
19-SA00080-0	no	no	Wild birds	Typhimurium	S. Typhimurium				2019				0		0		0
19-SA00081-0	yes	yes	Unspecific / unknown	Other	S. subspec. I, rough phenotype	Agona	13	B	2019				3	fosA7.2;mdsA;mdsB	130	sseJ;steB;sifB;steA;ssaU;ssaT;ssaS;ssaR;ssaQ;ssaP;ssaO;ssaN;ssaV;ssaM;ssaL;ssaK;ssaX;ssaJ;ssaI;ssaH;ssaG;sseG;sseF;sscB;sseE;sseD;sseC;sscA;sseB;sseA;ssaE;ssaD;ssaC;spiC;ssrA;ssrB;phoP;phoQ;sifA;csgC;csgA;csgB;csgD;csgE;csgF;csgG;sopD;rpoS;invH;invF;invG;invE;invA;invB;invC;invI;invJ;spaO;spaP;spaQ;spaR;spaS;sicA;sipB;sipC;sipD;sipA;iacP;sicP;sptP;iagB;hilA;hilD;prgH;prgI;prgJ;prgK;orgA;orgB;orgC…	0		SRR35250271	PRJNA937468
19-SA00082-0	no	no	Reptiles	Other	Subspec. I				2019				0		0		0
19-SA00083-0	no	no	Reptiles	Paratyphi B var. Java	S. Paratyphi B var. Java				2019				0		0		0
19-SA00085-0	no	no	Reptiles, organs	Other	S. Cubana				2019				0		0		0
19-SA00086-0	no	no	Wild birds	Typhimurium	S. Typhimurium				2019				0		0		0
19-SA00087-0	no	yes	Unspecific / unknown	Enteritidis	S. Enteritidis	Enteritidis	183	D1	2019	Enteritidis_4	Enteritidis_4	Enteritidis_4	2	mdsA;mdsB	158	STM0266;STM0267;STM0268;STM0269;STM0270;STM0271;STM0272;STM0273;STM0274;STM0275;STM0276;STM0280;STM0281;STM0282;STM0283;STM0284;STM0285;STM0286;STM0287;tlde1;STM0289;acrB;allB;fimA;fimI;fimC;fimD;fimH;fimF;fimZ;fimY;fimW;fepG;entB;entA;fur;espO1;sopE2;steC;sseJ;steB;sifB;steA;ssaU;ssaT;ssaS;ssaR;ssaQ;ssaP;ssaO;ssaN;ssaV;ssaM;ssaL;ssaK;ssaX;ssaJ;ssaI;ssaH;ssaG;sseG;sseF;sscB;sseE;sseD;sseC;sscA;ss…	1	IncFII(S)_1
19-SA00089-0	no	no	Beef	Typhimurium	S. Typhimurium				2019				0		0		0
19-SA00090-0	no	no	Poultry	Infantis	S. Infantis				2019				0		0		0
19-SA00091-0	no	no	Poultry	Derby	S. Derby				2019				0		0		0
19-SA00092-0	no	no	Raccoon	Typhimurium	S. Typhimurium				2019				0		0		0
19-SA00093-0	no	yes	Poultry	Infantis	S. Infantis	Infantis	32	C1	2019	Infantis_2	Infantis_2	Infantis_2	12	aadA1;aadA2;aph(3')-Ia;blaTEM-1;cmlA1;dfrA14;gyrA_D87G;mdsA;mdsB;sul1;sul3;tet(A)	162	steA;sifB;steB;sseJ;steC;sopE2;espO1;sopA;gndA;sinH;ratB;shdA;sseL;rcsB;ompA;pipB;sopB;csgG;csgF;csgE;csgD;csgB;csgA;csgC;sifA;phoQ;phoP;ssrB;ssrA;spiC;ssaC;ssaD;ssaE;sseA;sseB;sscA;sseC;sseD;sseE;sscB;sseF;sseG;ssaG;ssaH;ssaI;ssaJ;ssaX;ssaK;ssaL;ssaM;ssaV;ssaN;ssaO;ssaP;ssaQ;ssaR;ssaS;ssaT;ssaU;sopD;rpoS;invH;invF;invG;invE;invA;invB;invC;invI;invJ;spaO;spaP;spaQ;spaR;spaS;sicA;sipB;sipC;sipD;si…	3	IncX1_1;IncX3_1;IncFIB(pN55391)_1
19-SA00094-0	no	no	Unspecific / unknown	4,[5],12:i:-	S. Typhimurium, monophasic				2019				0		0		0
19-SA00095-0	no	yes	Wild birds	Typhimurium	S. Typhimurium	Typhimurium	19	B	2019	Typhimurium_3	Typhimurium_3	Typhimurium_3	2	mdsA;mdsB	165	pipB2;mig;avrA;sprB;hilC;orgC;orgB;orgA;prgK;prgJ;prgI;prgH;hilD;hilA;iagB;sptP;sicP;iacP;sipA;sipD;sipC;sipB;sicA;spaS;spaR;spaQ;spaP;spaO;invJ;invI;invC;invB;invA;invE;invG;invF;invH;rpoS;sopD;steC;sseJ;steB;sifB;steA;ssaU;ssaT;ssaS;ssaR;ssaQ;ssaP;ssaO;ssaN;ssaV;ssaM;ssaL;ssaK;ssaX;ssaJ;ssaI;ssaH;ssaG;sseG;sseF;sscB;sseE;sseD;sseC;sscA;sseB;sseA;ssaE;ssaD;ssaC;spiC;ssrA;ssrB;phoP;phoQ;fur;entA;…	7	IncFIB(S)_1;IncX1_1;IncFII(S)_1;Col156_1;Col(pHAD28)_1;ColRNAI_1;ColpVC_1
19-SA00096-0	no	no	Unspecific / unknown	Typhimurium	S. Typhimurium				2019				0		0		0
19-SA00097-0	no	no	Beef	Typhimurium	S. Typhimurium				2019				0		0		0
19-SA00098-0	no	yes	Poultry	Other	S. Bredeney	Bredeney	306	B	2019				5	blaTEM-1;gyrA_D87N;mdsA;mdsB;tet(A)	135	galF;gndA;sopA;espO1;sopE2;steC;sseJ;steB;sifB;steA;sopD;rpoS;invH;invF;invG;invE;invA;invB;invC;invI;invJ;spaO;spaP;spaQ;spaR;spaS;sicA;sipB;sipC;sipD;sipA;iacP;sicP;sptP;iagB;hilA;hilD;prgH;prgI;prgJ;prgK;orgA;orgB;orgC;hilC;sprB;avrA;mig;ssrB;cdtB;pltA;pltB;phoP;phoQ;sifA;csgC;csgA;csgB;csgD;csgE;csgF;csgG;sopB;pipB;ompA;sopD2;entA;entB;fepG;fepC;fimW;fimY;fimZ;fimF;fimH;fimD;fimC;fimI;fimA;ac…	7	IncI1-I(Alpha)_1;IncFIC(FII)_1;IncX1_1;IncX3_1;IncFIB(AP001918)_1;Col(pHAD28)_1;Col440II_1
19-SA00099-0	no	no	Unspecific / unknown	Infantis	S. Infantis				2019				0		0		0
19-SA00100-0	no	yes	Unspecific / unknown	Enteritidis	S. Enteritidis	Enteritidis	183	D1	2019	Enteritidis_5	Enteritidis_5	Enteritidis_5	2	mdsA;mdsB	158	csgG;csgF;csgE;csgD;csgB;csgA;csgC;sifA;phoQ;phoP;ssrB;ssrA;spiC;ssaC;ssaD;ssaE;sseA;sseB;sscA;sseC;sseD;sseE;sscB;sseF;sseG;ssaG;ssaH;ssaI;ssaJ;ssaX;ssaK;ssaL;ssaM;ssaV;ssaN;ssaO;ssaP;ssaQ;ssaR;ssaS;ssaT;ssaU;steA;sifB;steB;sseJ;steC;sopE2;espO1;sopD;rpoS;invH;invF;invG;invE;invA;invB;invC;invI;invJ;spaO;spaP;spaQ;spaR;spaS;sicA;sipB;sipC;sipD;sipA;iacP;sicP;sptP;iagB;hilA;hilD;prgH;prgI;prgJ;pr…	1	IncFII(S)_1
19-SA00101-0	no	no	Unspecific / unknown	Typhimurium	S. Typhimurium				2019				0		0		0
19-SA00102-0	no	no	Unspecific / unknown	Typhimurium	S. Typhimurium				2019				0		0		0
19-SA00103-0	no	no	Pork	Typhimurium	S. Typhimurium				2019				0		0		0
19-SA00104-0	no	no	Unspecific / unknown	Typhimurium	S. Typhimurium				2019				0		0		0
19-SA00105-0	no	no	Fox	4,[5],12:i:-	S. Typhimurium, monophasic				2019				0		0		0
19-SA00106-0	no	no	Pork	Typhimurium	S. Typhimurium				2019				0		0		0
19-SA00107-0	no	yes	Unspecific / unknown	Enteritidis	S. Enteritidis	Enteritidis	183	D1	2019	Enteritidis_6	Enteritidis_6	Enteritidis_6	2	mdsA;mdsB	158	espO1;sopE2;steC;sseJ;steB;sifB;steA;ssaU;ssaT;ssaS;ssaR;ssaQ;ssaP;ssaO;ssaN;ssaV;ssaM;ssaL;ssaK;ssaX;ssaJ;ssaI;ssaH;ssaG;sseG;sseF;sscB;sseE;sseD;sseC;sscA;sseB;sseA;ssaE;ssaD;ssaC;spiC;ssrA;ssrB;phoP;phoQ;sifA;csgC;csgA;csgB;csgD;csgE;csgF;csgG;pipB2;mig;avrA;sprB;hilC;orgC;orgB;orgA;prgK;prgJ;prgI;prgH;hilD;hilA;iagB;sptP;sicP;iacP;sipA;sipD;sipC;sipB;sicA;spaS;spaR;spaQ;spaP;spaO;invJ;invI;in…	1	IncFII(S)_1
19-SA00108-0	no	yes	Pork	Enteritidis	S. Enteritidis	Enteritidis	11	D1	2019	Enteritidis_7	Enteritidis_7	Enteritidis_7	2	mdsA;mdsB	139	galF;gndA;sopA;csgG;csgF;csgE;csgD;csgB;csgA;csgC;sifA;phoQ;phoP;ssrB;ssrA;spiC;ssaC;ssaD;ssaE;sseA;sseB;sscA;sseC;sseD;sseE;sscB;sseF;sseG;ssaG;ssaH;ssaI;ssaJ;ssaX;ssaK;ssaL;ssaM;ssaV;ssaN;ssaO;ssaP;ssaQ;ssaR;ssaS;ssaT;ssaU;steA;sifB;steB;sseJ;steC;STM0266;tlde1;acrB;allB;fimA;fimI;fimC;fimD;fimH;fimF;fimZ;fimY;fimW;fepG;entB;entA;fur;sopE2;espO1;sodCI;tssM;sopB;pipB;ompA;sseI;sseL;rcsB;lpfE;lpf…	2	IncFIB(S)_1;IncFII(S)_1
19-SA00110-0	no	yes	Pork	Enteritidis	S. Enteritidis	Enteritidis	11	D1	2019	Enteritidis_8	Enteritidis_8	Enteritidis_8	2	mdsA;mdsB	140	sspH2;galF;gndA;sopA;csgG;csgF;csgE;csgD;csgB;csgA;csgC;sifA;phoQ;phoP;ssrB;ssrA;spiC;ssaC;ssaD;ssaE;sseA;sseB;sscA;sseC;sseD;sseE;sscB;sseF;sseG;ssaG;ssaH;ssaI;ssaJ;ssaX;ssaK;ssaL;ssaM;ssaV;ssaN;ssaO;ssaP;ssaQ;ssaR;ssaS;ssaT;ssaU;steA;sifB;steB;sseJ;steC;sopE2;espO1;sodCI;tssM;sopB;pipB;ompA;sseI;fur;entA;entB;fepG;fimW;fimY;fimZ;fimF;fimH;fimD;fimC;fimI;fimA;allB;acrB;tlde1;STM0266;sseL;rcsB;lp…	2	IncFIB(S)_1;IncFII(S)_1
19-SA00111-0	no	no	Beef	Other	S. Coeln				2019				0		0		0
19-SA00112-0	no	no	Pork	4,[5],12:i:-	S. Typhimurium, monophasic				2019				0		0		0
19-SA00113-0	no	no	Pork	Typhimurium	S. Typhimurium				2019				0		0		0
19-SA00114-0	no	no	Poultry	Infantis	S. Infantis				2019				0		0		0
19-SA00115-0	no	yes	Poultry	Enteritidis	S. Enteritidis	Enteritidis	11	D1	2019	Enteritidis_1	Enteritidis_1	Enteritidis_9	3	gyrA_S83Y;mdsA;mdsB	140	sseI;ompA;pipB;sopB;tssM;sodCI;espO1;sopE2;steC;sseJ;steB;sifB;steA;ssaU;ssaT;ssaS;ssaR;ssaQ;ssaP;ssaO;ssaN;ssaV;ssaM;ssaL;ssaK;ssaX;ssaJ;ssaI;ssaH;ssaG;sseG;sseF;sscB;sseE;sseD;sseC;sscA;sseB;sseA;ssaE;ssaD;ssaC;spiC;ssrA;ssrB;phoP;phoQ;sifA;csgC;csgA;csgB;csgD;csgE;csgF;csgG;sopA;gndA;galF;sspH2;pipB2;mig;avrA;sprB;hilC;orgC;orgB;orgA;prgK;prgJ;prgI;prgH;hilD;hilA;iagB;sptP;sicP;iacP;sipA;sipD;…	3	IncFIB(S)_1;IncFII(S)_1;ColRNAI_1
19-SA00116-0	no	no	Unspecific / unknown	Typhimurium	S. Typhimurium				2019				0		0		0
19-SA00117-0	no	no	Sheep	Typhimurium	S. Typhimurium				2019				0		0		0
19-SA00118-0	no	no	Horse	Other	S. Virginia				2019				0		0		0
19-SA00119-0	no	no	Pork	Other	S. Dublin				2019				0		0		0
19-SA00120-0	no	no	Pork	Derby	S. Derby				2019				0		0		0
19-SA00122-0	no	no	Poultry	Other	S. Saintpaul				2019				0		0		0
19-SA00123-0	no	no	Cat, pet	Typhimurium	S. Typhimurium				2019				0		0		0
19-SA00124-0	no	yes	Dog, pet	Enteritidis	S. Enteritidis	Enteritidis	183	D1	2019	Enteritidis_9	Enteritidis_9	Enteritidis_10	2	mdsA;mdsB	158	pipB2;mig;avrA;sprB;hilC;orgC;orgB;orgA;prgK;prgJ;prgI;prgH;hilD;hilA;iagB;sptP;sicP;iacP;sipA;sipD;sipC;sipB;sicA;spaS;spaR;spaQ;spaP;spaO;invJ;invI;invC;invB;invA;invE;invG;invF;invH;rpoS;sopD;STM0266;STM0267;STM0268;STM0269;STM0270;STM0271;STM0272;STM0273;STM0274;STM0275;STM0276;STM0280;STM0281;STM0282;STM0283;STM0284;STM0285;STM0286;STM0287;tlde1;STM0289;acrB;allB;fimA;fimI;fimC;fimD;fimH;fim…	1	IncFII(S)_1
19-SA00125-0	no	yes	Pork	Other	S. Anatum	Anatum	64	E1	2019				3	blaTEM-1;mdsA;mdsB	147	sopA;espO1;sopE2;steC;sseJ;steB;sifB;steA;ssaU;ssaT;ssaS;ssaR;ssaQ;ssaP;ssaO;ssaN;ssaV;ssaM;ssaL;ssaK;ssaX;ssaJ;ssaI;ssaH;ssaG;sseG;sseF;sscB;sseE;sseD;sseC;sscA;sseB;sseA;ssaE;ssaD;ssaC;spiC;ssrA;ssrB;sopD;rpoS;invH;invF;invG;invE;invA;invB;invC;invI;invJ;spaO;spaP;spaQ;spaR;spaS;sicA;sipB;sipC;sipD;sipA;iacP;sicP;sptP;iagB;hilA;hilD;prgH;prgI;prgJ;prgK;orgA;orgB;orgC;hilC;sprB;avrA;mig;pipB2;fu…	2	IncI1-I(Alpha)_1;Col8282_1
19-SA00126-0	no	no	Pork	4,[5],12:i:-	S. Typhimurium, monophasic				2019				0		0		0
19-SA00127-0	no	no	Pork	Derby	S. Derby				2019				0		0		0
19-SA00128-0	no	no	Beef	Typhimurium	S. Typhimurium				2019				0		0		0
19-SA00129-0	yes	yes	Pork	Other	S. subspec. I, rough phenotype	Brandenburg	65	B	2019				13	aadA1;aadA2;blaTEM-1;cmlA1;dfrA12;floR;mdsA;mdsB;qnrS1;sul2;sul3;tet(A);tet(M)	143	ssaU;ssaT;ssaS;ssaR;ssaQ;ssaP;ssaO;ssaN;ssaV;ssaM;ssaL;ssaK;ssaX;ssaJ;ssaI;ssaH;ssaG;sseG;sseF;sscB;sseE;sseD;sseC;sscA;sseB;sseA;ssaE;ssaD;ssaC;spiC;ssrA;ssrB;cdtB;pltA;pltB;sspH1;phoP;phoQ;sifA;csgC;csgA;csgB;csgD;csgE;csgF;csgG;sopB;pipB;ompA;sopD2;steA;sifB;steB;sseJ;steC;sopE2;espO1;slrP;fur;entA;entB;fepG;fepC;fimW;fimY;fimZ;fimF;fimH;fimD;fimC;fimI;fimA;acrB;sopD;rpoS;invH;invF;invG;invE;i…	5	IncHI1A_1;IncHI1B(R27)_1_R27;IncFIA(HI1)_1;IncI2(Delta)_1;Col8282_1	ERR3581837	PRJEB31846
19-SA00130-0	no	yes	Unspecific / unknown	Other	S. Corvallis	Corvallis	1541		2019				2	mdsA;mdsB	147	steC;sseJ;steB;sifB;steA;ssaU;ssaT;ssaS;ssaR;ssaQ;ssaP;ssaO;ssaN;ssaV;ssaM;ssaL;ssaK;ssaX;ssaJ;ssaI;ssaH;ssaG;sseG;sseF;sscB;sseE;sseD;sseC;sscA;sseB;sseA;ssaE;ssaD;ssaC;spiC;ssrA;ssrB;phoP;phoQ;sifA;csgC;csgA;csgB;csgD;csgE;csgF;csgG;sopB;pipB;ompA;sopD2;sopD;rpoS;invH;invF;invG;invE;invA;invB;invC;invI;invJ;spaO;spaP;spaQ;spaR;spaS;sicA;sipB;sipC;sipD;sipA;iacP;sicP;sptP;iagB;hilA;hilD;prgH;prg…	0
19-SA00130-1	no	yes	Unspecific / unknown	Enteritidis	S. Enteritidis	Enteritidis	11	D1	2019	Enteritidis_10	Enteritidis_10	Enteritidis_11	2	mdsA;mdsB	140	slrP;sopD2;sseI;ompA;pipB;sopB;tssM;sodCI;espO1;sopE2;steC;sseJ;steB;sifB;steA;ssaU;ssaT;ssaS;ssaR;ssaQ;ssaP;ssaO;ssaN;ssaV;ssaM;ssaL;ssaK;ssaX;ssaJ;ssaI;ssaH;ssaG;sseG;sseF;sscB;sseE;sseD;sseC;sscA;sseB;sseA;ssaE;ssaD;ssaC;spiC;ssrA;ssrB;phoP;phoQ;sifA;csgC;csgA;csgB;csgD;csgE;csgF;csgG;sopA;gndA;galF;sspH2;pipB2;mig;avrA;sprB;hilC;orgC;orgB;orgA;prgK;prgJ;prgI;prgH;hilD;hilA;iagB;sptP;sicP;iacP…	2	IncFII(S)_1;IncFIB(S)_1
19-SA00131-0	no	no	Wild boar, organs	Other	Subspec. I				2019				0		0		0
19-SA00132-0	no	no	Wild boar, organs	Other	Subspec. I				2019				0		0		0
19-SA00133-0	no	no	Wild boar, organs	Other	S. Eboko				2019				0		0		0
19-SA00134-0	no	no	Dog, pet	4,[5],12:i:-	S. Typhimurium, monophasic				2019				0		0		0
19-SA00135-0	no	no	Dog, pet	4,[5],12:i:-	S. Typhimurium, monophasic				2019				0		0		0
19-SA00136-0	no	no	Beef	Other	S. Dublin				2019				0		0		0
19-SA00137-0	no	no	Sewage sludge	Infantis	S. Infantis				2019				0		0		0
19-SA00138-0	no	no	Sewage sludge	Other	S. Gatineau				2019				0		0		0
19-SA00139-0	no	no	Sewage sludge	Infantis	S. Infantis				2019				0		0		0
19-SA00140-0	no	no	Pork	Typhimurium	S. Typhimurium				2019				0		0		0
19-SA00141-0	no	no	Unspecific / unknown	Other	S. Tennessee				2019				0		0		0
19-SA00147-0	no	no	Poultry	Other	S. Heidelberg				2019				0		0		0
19-SA00147-1	no	no	Poultry	Other	S. Minnesota				2019				0		0		0
19-SA00149-1	no	yes	Unspecific / unknown	Other	S. Anatum	Anatum	64	E1	2019				2	mdsA;mdsB	147	sspH2;sseK2;galF;gndA;sopA;espO1;sopE2;steC;sseJ;steB;sifB;steA;ssaU;ssaT;ssaS;ssaR;ssaQ;ssaP;ssaO;ssaN;ssaV;ssaM;ssaL;ssaK;ssaX;ssaJ;ssaI;ssaH;ssaG;sseG;sseF;sscB;sseE;sseD;sseC;sscA;sseB;sseA;ssaE;ssaD;ssaC;spiC;ssrA;ssrB;phoP;phoQ;sifA;csgC;csgA;csgB;csgD;csgE;csgF;csgG;sopB;pipB;ompA;sopD2;tcpC;slrP;fur;entA;entB;fepG;fepC;fimW;fimY;fimZ;fimF;fimH;fimD;fimC;fimI;fimA;allB;acrB;STM0290;STM0289…	0
19-SA00149-2	no	no	Unspecific / unknown	Other	S. Mbandaka				2019				0		0		0
19-SA00149-3	no	no	Unspecific / unknown	Other	S. Bovismorbificans				2019				0		0		0
19-SA00149-4	no	no	Unspecific / unknown	Other	S. Bispebjerg				2019				0		0		0
19-SA00150-0	yes	yes	Unspecific / unknown	Other	S. subspec., rough phenotype	Agona	13	B	2019				4	fosA7.2;mcr-9.1;mdsA;mdsB	130	espO1;sopE2;steC;sseJ;steB;sifB;steA;ssaU;ssaT;ssaS;ssaR;ssaQ;ssaP;ssaO;ssaN;ssaV;ssaM;ssaL;ssaK;ssaX;ssaJ;ssaI;ssaH;ssaG;sseG;sseF;sscB;sseE;sseD;sseC;sscA;sseB;sseA;ssaE;ssaD;ssaC;spiC;ssrA;ssrB;sopD;rpoS;invH;invF;invG;invE;invA;invB;invC;invI;invJ;spaO;spaP;spaQ;spaR;spaS;sicA;sipB;sipC;sipD;sipA;iacP;sicP;sptP;iagB;hilA;hilD;prgH;prgI;prgJ;prgK;orgA;orgB;orgC;hilC;sprB;avrA;acrB;allB;fimA;fi…	3	IncHI2_1;pKPC-CAV1321_1;IncHI2A_1	SRR35250132	PRJNA937468
19-SA00151-0	no	yes	Poultry	Enteritidis	S. Enteritidis	Enteritidis	11	D1	2019	Enteritidis_11	Enteritidis_11	Enteritidis_12	2	mdsA;mdsB	131	sspH2;galF;gndA;sopA;csgG;csgF;csgE;csgD;csgB;csgA;csgC;sifA;phoQ;phoP;ssrB;ssrA;spiC;ssaC;ssaD;ssaE;sseA;sseB;sscA;sseC;sseD;sseE;sscB;sseF;sseG;ssaG;ssaH;ssaI;ssaJ;ssaX;ssaK;ssaL;ssaM;ssaV;ssaN;ssaO;ssaP;ssaQ;ssaR;ssaS;ssaT;ssaU;steA;sifB;steB;sseJ;steC;sopE2;espO1;sodCI;tssM;sopB;pipB;ompA;sseI;sopD;rpoS;invH;invF;invG;invE;invA;invB;invC;invI;invJ;spaO;spaP;spaQ;spaR;spaS;sicA;sipB;sipC;sipD;…	0
19-SA00152-0	no	no	Poultry	Enteritidis	S. Enteritidis				2019				0		0		0
19-SA00153-0	no	no	Unspecific / unknown	Other	S. Coeln				2019				0		0		0
19-SA00154-0	no	no	Wild boar	Other	Subspec. I				2019				0		0		0
19-SA00155-0	no	no	Wild boar	Other	Subspec. I				2019				0		0		0
19-SA00156-0	yes	yes	Pork	Typhimurium	S. subspec. I, rough phenotype	Typhimurium	34	B	2019	Typhimurium_2	Typhimurium_4	Typhimurium_4	6	aph(3'')-Ib;aph(6)-Id;blaTEM-1;mdsA;mdsB;sul2	156	steC;sseJ;steB;sifB;steA;ssaU;ssaT;ssaS;ssaR;ssaQ;ssaP;ssaO;ssaN;ssaV;ssaM;ssaL;ssaK;ssaX;ssaJ;ssaI;ssaH;ssaG;sseG;sseF;sscB;sseE;sseD;sseC;sscA;sseB;sseA;ssaE;ssaD;ssaC;spiC;ssrA;ssrB;phoP;phoQ;sifA;csgC;csgA;csgB;csgD;csgE;csgF;csgG;sopD;rpoS;invH;invF;invG;invE;invA;invB;invC;invI;invJ;spaO;spaP;spaQ;spaR;spaS;sicA;sipB;sipC;sipD;sipA;iacP;sicP;sptP;iagB;hilA;hilD;prgH;prgI;prgJ;prgK;orgA;orgB…	0		SRR35250126	PRJNA937468
19-SA00157-0	no	no	Unspecific / unknown	Derby	S. Derby				2019				0		0		0
19-SA00158-0	no	no	Unspecific / unknown	Other	Subspec. I				2019				0		0		0
19-SA00159-0	no	no	Feed, plant-based	Other	S. Rissen				2019				0		0		0
19-SA00160-0	no	no	Unspecific / unknown	Other	S. Goldcoast				2019				0		0		0
19-SA00161-0	no	no	Pork	Derby	S. Derby				2019				0		0		0
19-SA00163-0	no	no	Reptiles	Other	S. Kisarawe				2019				0		0		0
19-SA00164-0	no	no	Wild birds	Other	Subspec. I				2019				0		0		0
19-SA00165-0	no	no	Poultry, organs	Typhimurium	S. Typhimurium				2019				0		0		0
19-SA00166-0	yes	yes	Pork	4,[5],12:i:-	S. subspec. I, rough phenotype	4,[5],12:i:-	34	B	2019	Typhimurium_4	Typhimurium_5	Typhimurium_5	6	aadA2;dfrA12;mdsA;mdsB;sul3;tet(B)	155	csgG;csgF;csgE;csgD;csgB;csgA;csgC;sifA;phoQ;phoP;ssrB;ssrA;spiC;ssaC;ssaD;ssaE;sseA;sseB;sscA;sseC;sseD;sseE;sscB;sseF;sseG;ssaG;ssaH;ssaI;ssaJ;ssaX;ssaK;ssaL;ssaM;ssaV;ssaN;ssaO;ssaP;ssaQ;ssaR;ssaS;ssaT;ssaU;steA;sifB;steB;sseJ;mgtC;mgtB;misL;lpfA;lpfB;lpfC;lpfD;lpfE;fur;entA;entB;fepG;fepC;fimW;fimY;fimZ;fimF;fimH;fimD;fimC;fimI;fimA;allB;acrB;sopA;gndA;galF;sseK2;STM0290;STM0289;tlde1;STM0287…	2	IncFII(pRSB107)_1;IncX1_1	SRR35250115	PRJNA937468
19-SA00167-0	yes	yes	Pork	Other	S. subspec. I, rough phenotype	Brandenburg	65	B	2019				2	mdsA(~);mdsB(~)	146	acrB;cdtB;csgA;csgB;csgC;csgD;csgE;csgF;csgG;entA;entB;espO1;fepC;fepG;fimA;fimC;fimD;fimF;fimH;fimI;fimW;fimY;fimZ;fliN;fur;galF;gndA;hilA;hilC;hilD;iacP;iagB;ibeC;invA;invB;invC;invE;invF;invG;invH;invI;invJ;mgtB;mgtC;mig;misL;ompA;orgA;orgB;orgC;phoP;phoQ;pipB;pipB2;pltA;pltB;prgH;prgI;prgJ;prgK;ratB;rcsB;rpoS;shdA;sicA;sicP;sifA;sifB;sinH;sipA;sipB;sipC;sipD;slrP;sopA;sopB;sopD;sopD2;sopE2;sp…	0		SRR35250104	PRJNA937468
19-SA00168-0	no	yes	Poultry	Typhimurium	S. Typhimurium	Typhimurium	2066	B	2019	Typhimurium_5	Typhimurium_6	Typhimurium_6	2	mdsA;mdsB	137	csgG;csgF;csgE;csgD;csgB;csgA;csgC;sifA;phoQ;phoP;ssrB;ssrA;spiC;ssaC;ssaD;ssaE;sseA;sseB;sscA;sseC;sseD;sseE;sscB;sseF;sseG;ssaG;ssaH;ssaI;ssaJ;ssaX;ssaK;ssaL;ssaM;ssaV;ssaN;ssaO;ssaP;ssaQ;ssaR;ssaS;ssaT;ssaU;steA;sifB;steB;sseJ;steC;sopD;rpoS;invH;invF;invG;invE;invA;invB;invC;invI;invJ;spaO;spaP;spaQ;spaR;spaS;sicA;sipB;sipC;sipD;sipA;iacP;sicP;sptP;iagB;hilA;hilD;prgH;prgI;prgJ;prgK;orgA;orgB…	3	IncX1_4;IncX3_1;Col(pHAD28)_1
19-SA00170-0	yes	yes	Unspecific / unknown	Enteritidis	S. subspec. I, rough phenotype	Enteritidis	11	D1	2019	Enteritidis_10	Enteritidis_10	Enteritidis_11	2	mdsA;mdsB	140	steC;sseJ;steB;sifB;steA;ssaU;ssaT;ssaS;ssaR;ssaQ;ssaP;ssaO;ssaN;ssaV;ssaM;ssaL;ssaK;ssaX;ssaJ;ssaI;ssaH;ssaG;sseG;sseF;sscB;sseE;sseD;sseC;sscA;sseB;sseA;ssaE;ssaD;ssaC;spiC;ssrA;ssrB;phoP;phoQ;sifA;csgC;csgA;csgB;csgD;csgE;csgF;csgG;sopA;gndA;galF;sspH2;sopD;rpoS;invH;invF;invG;invE;invA;invB;invC;invI;invJ;spaO;spaP;spaQ;spaR;spaS;sicA;sipB;sipC;sipD;sipA;iacP;sicP;sptP;iagB;hilA;hilD;prgH;prg…	2	IncFIB(S)_1;IncFII(S)_1	SRR35250093	PRJNA937468
19-SA00171-0	no	yes	Unspecific / unknown	Typhimurium	S. Typhimurium, monophasic	Typhimurium	34	B	2019	Typhimurium_2	Typhimurium_7	Typhimurium_7	9	aph(3'')-Ib;aph(6)-Id;blaTEM-1;catA1;floR;mdsA;mdsB;sul2;tet(A)	156	pipB2;mig;avrA;sprB;hilC;orgC;orgB;orgA;prgK;prgJ;prgI;prgH;hilD;hilA;iagB;sptP;sicP;iacP;sipA;sipD;sipC;sipB;sicA;spaS;spaR;spaQ;spaP;spaO;invJ;invI;invC;invB;invA;invE;invG;invF;invH;rpoS;sopD;ssrB;ssrA;spiC;ssaC;ssaD;ssaE;sseA;sseB;sscA;sseC;sseD;sseE;sscB;sseF;sseG;ssaG;ssaH;ssaI;ssaJ;ssaX;ssaK;ssaL;ssaM;ssaV;ssaN;ssaO;ssaP;ssaQ;ssaR;ssaS;ssaT;ssaU;steA;sifB;steB;sseJ;mgtC;mgtB;misL;lpfA;lpfB…	3	IncHI2A_1;pKPC-CAV1321_1;IncHI2_1
19-SA00172-0	no	no	Food, plant-based	Other	S. Newport				2019				0		0		0
19-SA00173-0	no	no	Pork	4,[5],12:i:-	S. Typhimurium, monophasic				2019				0		0		0
19-SA00174-0	no	no	Pork	4,[5],12:i:-	S. Typhimurium, monophasic				2019				0		0		0
19-SA00175-0	no	no	Pork	4,[5],12:i:-	S. Typhimurium, monophasic				2019				0		0		0
19-SA00176-0	no	no	Pork	Typhimurium	S. Typhimurium				2019				0		0		0
19-SA00178-0	no	no	Unspecific / unknown	Other	S. Oranienburg				2019				0		0		0
19-SA00179-0	no	no	Unspecific / unknown	4,[5],12:i:-	S. Typhimurium, monophasic				2019				0		0		0
19-SA00180-0	no	no	Unspecific / unknown	Infantis	S. Infantis				2019				0		0		0
19-SA00181-0	no	yes	Unspecific / unknown	Other	S. subspec. I	London	155	E1	2019				13	aac(3)-IVa;aadA1;aph(3'')-Ib;aph(4)-Ia;aph(6)-Id;blaTEM-1;dfrA1;floR;mdsA;mdsB;sul1;sul2;tet(C)	153	gogB;sinH;ratB;sseL;rcsB;sseJ;steB;sifB;steA;ssaU;ssaT;ssaS;ssaR;ssaQ;ssaP;ssaO;ssaN;ssaV;ssaM;ssaL;ssaK;ssaX;ssaJ;ssaI;ssaH;ssaG;sseG;sseF;sscB;sseE;sseD;sseC;sscA;sseB;sseA;ssaE;ssaD;ssaC;spiC;ssrA;ssrB;mgtC;mgtB;misL;lpfA;lpfB;lpfC;lpfD;lpfE;sopD;rpoS;sopA;gndA;galF;sspH2;STM0290;STM0289;tlde1;STM0287;STM0286;STM0285;STM0284;STM0283;STM0282;STM0281;STM0280;STM0279;STM0278;tae4;STM0276;STM0275;…	2	IncFIB(AP001918)_1;IncI1-I(Alpha)_1
19-SA00182-0	no	no	Unspecific / unknown	Other	S. London				2019				0		0		0
19-SA00183-0	no	no	Sewage sludge	Other	S. Gatineau				2019				0		0		0
19-SA00184-0	no	no	Sewage sludge	Other	S. Altona				2019				0		0		0
19-SA00185-0	no	no	Fertilizer	Other	S. Anatum				2019				0		0		0
19-SA00186-0	no	no	Fertilizer	Other	S. Brandenburg				2019				0		0		0
19-SA00187-0	no	no	Fertilizer	Other	S. Brandenburg				2019				0		0		0
19-SA00188-0	no	no	Fertilizer	Other	S. Coeln				2019				0		0		0
19-SA00189-0	no	no	Sewage sludge	Other	S. Coeln				2019				0		0		0
19-SA00190-0	no	no	Sewage sludge	Other	S. Isangi				2019				0		0		0
19-SA00191-0	yes	yes	Sewage sludge	Other	S. subspec. I, rough phenotype	Mbandaka	413	C1	2019				2	mdsA;mdsB	148	avrA;sprB;hilC;orgC;orgB;orgA;prgK;prgJ;prgI;prgH;hilD;hilA;iagB;sptP;sicP;iacP;sipA;sipD;sipC;sipB;sicA;spaS;spaR;spaQ;spaP;spaO;invJ;invI;invC;invB;invA;invE;invG;invF;invH;rpoS;sopD;phoQ;phoP;ssrB;ssrA;spiC;ssaC;ssaD;ssaE;sseA;sseB;sscA;sseC;sseD;sseE;sscB;sseF;sseG;ssaG;ssaH;ssaI;ssaJ;ssaX;ssaK;ssaL;ssaM;ssaV;ssaN;ssaO;ssaP;ssaQ;ssaR;ssaS;ssaT;ssaU;steA;sifB;steB;sopA;gndA;sseK2;rcsB;sseL;sif…	0		SRR35250079	PRJNA937468
19-SA00192-0	no	no	Beef	Typhimurium	S. Typhimurium				2019				0		0		0
19-SA00193-0	no	no	Beef	Typhimurium	S. Typhimurium				2019				0		0		0
19-SA00196-0	no	no	Zoo-kept mammals	Other	S. Koketime				2019				0		0		0
19-SA00197-0	no	no	Pork	Other	Subspec. I				2019				0		0		0
19-SA00203-0	no	yes	Wild boar, organs	4,[5],12:i:-	S. Typhimurium, monophasic	4,[5],12:i:-	34	B	2019	Typhimurium_2	Typhimurium_2	Typhimurium_8	3	mdsA;mdsB;tet(B)	155	sseJ;steB;sifB;steA;ssaU;ssaT;ssaS;ssaR;ssaQ;ssaP;ssaO;ssaN;ssaV;ssaM;ssaL;ssaK;ssaX;ssaJ;ssaI;ssaH;ssaG;sseG;sseF;sscB;sseE;sseD;sseC;sscA;sseB;sseA;ssaE;ssaD;ssaC;spiC;ssrA;ssrB;phoP;phoQ;sifA;csgC;csgA;csgB;csgD;csgE;csgF;csgG;sopB;pipB;ompA;sseI;sopD;mgtC;mgtB;misL;lpfA;lpfB;lpfC;lpfD;lpfE;sseK2;galF;gndA;sopA;STM0266;STM0267;STM0268;STM0269;STM0270;STM0271;STM0272;STM0273;STM0274;STM0275;STM…	0
19-SA00204-0	no	no	Fertilizer	Other	S. Oranienburg				2019				0		0		0
19-SA00205-0	no	no	Fox	Other	S. Coeln				2019				0		0		0
19-SA00206-0	no	no	Pork	Typhimurium	S. Typhimurium				2019				0		0		0
19-SA00208-0	no	no	Reptiles	Other	S. Hadar				2019				0		0		0
19-SA00210-0	no	no	Unspecific / unknown	Other	S. Mbandaka				2019				0		0		0
19-SA00211-0	yes	yes	Pork	Enteritidis	S. subspec. I, rough phenotype	Enteritidis	-	D1	2019	Enteritidis_12	Enteritidis_12	Enteritidis_13	2	mdsA(~);mdsB(~)	144	acrB;allB;avrA;csgA;csgB;csgC;csgD;csgE;csgF;csgG;entA;entB;espO1;fepG;fimA;fimC;fimD;fimF;fimH;fimI;fimW;fimY;fimZ;fliN;fur;galF;gndA;hilA;hilC;hilD;iacP;iagB;ibeC;invA;invB;invC;invE;invF;invG;invH;invI;invJ;lpfA;lpfB;lpfC;lpfD;lpfE;mgtB;mgtC;mig;mig;misL;ompA;orgA;orgB;orgC;pefA;pefB;pefC;pefD;phoP;phoQ;pipB;pipB2;prgH;prgI;prgJ;prgK;ratB;rck;rcsB;rpoS;shdA;sicA;sicP;sifA;sifB;sinH;sipA;sipB;s…	2	IncFIB(S)_1;IncFII(S)_1	SRR35249956	PRJNA937468
19-SA00212-0	no	no	Pork	Other	S. Ohio				2019				0		0		0
19-SA00213-0	no	no	Unspecific / unknown	Other	S. London				2019				0		0		0
19-SA00214-0	no	no	Unspecific / unknown	Derby	S. Derby				2019				0		0		0
19-SA00215-0	no	no	Poultry	Enteritidis	S. Enteritidis				2019				0		0		0
19-SA00216-0	no	no	Pork, organs	4,[5],12:i:-	S. Typhimurium, monophasic				2019				0		0		0
19-SA00217-0	no	no	Beef	Other	S. Dublin				2019				0		0		0
19-SA00219-0	no	no	Pork	4,[5],12:i:-	S. Typhimurium, monophasic				2019				0		0		0
19-SA00220-0	no	no	Pork	Typhimurium	S. Typhimurium				2019				0		0		0
19-SA00221-0	no	no	Pork	Typhimurium	S. Typhimurium				2019				0		0		0
19-SA00222-0	no	no	Pork	Typhimurium	S. Typhimurium				2019				0		0		0
19-SA00223-0	no	no	Pork	4,[5],12:i:-	S. Typhimurium, monophasic				2019				0		0		0
19-SA00224-0	no	no	Pork	Typhimurium	S. Typhimurium				2019				0		0		0
19-SA00225-0	no	no	Pork	Derby	S. Derby				2019				0		0		0
19-SA00226-0	no	no	Pork	Typhimurium	S. Typhimurium				2019				0		0		0
19-SA002269	no	no	Poultry	Other	S. Indiana				2019				0		0		0
19-SA00227-0	no	no	Pork	Derby	S. Derby				2019				0		0		0
19-SA00228-0	no	no	Pork	4,[5],12:i:-	S. Typhimurium, monophasic				2019				0		0		0
19-SA00229-0	no	no	Pork	4,[5],12:i:-	S. Typhimurium, monophasic				2019				0		0		0
19-SA00230-0	no	no	Pork	4,[5],12:i:-	S. Typhimurium, monophasic				2019				0		0		0
19-SA00231-0	no	no	Pork	4,[5],12:i:-	S. Typhimurium, monophasic				2019				0		0		0
19-SA00232-0	no	no	Pork	4,[5],12:i:-	S. Typhimurium, monophasic				2019				0		0		0
19-SA00234-0	no	no	Wild birds	Typhimurium	S. Typhimurium				2019				0		0		0
19-SA002345	no	no	Poultry	Other	S. Wagenia				2019				0		0		0
19-SA00235-0	no	yes	Poultry	Other	S. Glostrup	Chomedey	2519		2019				2	mdsA;mdsB	141	STM0266;STM0267;STM0268;STM0269;STM0270;STM0271;STM0272;STM0273;STM0274;STM0276;tae4;STM0278;STM0279;STM0280;STM0281;STM0282;STM0283;STM0284;STM0285;STM0286;STM0289;STM0290;acrB;fimA;fimI;fimC;fimD;fimH;fimF;fimZ;fimY;fimW;fepC;fepG;entB;entA;fur;slrP;sopD;rpoS;invH;invF;invG;invE;invA;invB;invC;invI;invJ;spaO;spaP;spaQ;spaR;spaS;sicA;sipB;sipC;sipD;sipA;iacP;sicP;sptP;iagB;hilA;hilD;prgH;prgI;pr…	0
19-SA00236-0	yes	yes	Pork	Typhimurium	S. subspec. I, rough phenotype	Typhimurium	19	B	2019	Typhimurium_6	Typhimurium_8	Typhimurium_9	7	aadA2;blaCARB-2;floR;mdsA;mdsB;sul1;tet(G)	164	sopD;rpoS;invH;invF;invG;invE;invA;invB;invC;invI;invJ;spaO;spaP;spaQ;spaR;spaS;sicA;sipB;sipC;sipD;sipA;iacP;sicP;sptP;iagB;hilA;hilD;prgH;prgI;prgJ;prgK;orgA;orgB;orgC;hilC;sprB;avrA;ssrB;ssrA;spiC;ssaC;ssaD;ssaE;sseA;sseB;sscA;sseC;sseD;sseE;sscB;sseF;sseG;ssaG;ssaH;ssaI;ssaJ;ssaX;ssaK;ssaL;ssaM;ssaV;ssaN;ssaO;ssaP;ssaQ;ssaR;ssaS;ssaT;ssaU;steA;sifB;steB;sseJ;steC;entA;entB;fepG;fepC;fimW;fimY…	2	IncFIB(S)_1;IncFII(S)_1	SRR35249945	PRJNA937468
19-SA00237-0	no	no	Pork	Derby	S. Derby				2019				0		0		0
19-SA00239-0	no	no	Reptiles	Other	Subspec. I				2019				0		0		0
19-SA002397	no	no	Poultry	Enteritidis	S. Enteritidis				2019				0		0		0
19-SA002409	no	no	Poultry	Paratyphi B var. Java	S. Paratyphi B var. Java				2019				0		0		0
19-SA00241-0	no	yes	Unspecific / unknown	Other	S. Braenderup	Braenderup	22	C1	2019				2	mdsA;mdsB	151	slrP;sopD2;ompA;pipB;sopB;csgG;csgF;csgE;csgD;csgB;csgA;csgC;sifA;phoQ;phoP;ssrB;ssrA;spiC;ssaC;ssaD;ssaE;sseA;sseB;sscA;sseC;sseD;sseE;sscB;sseF;sseG;ssaG;ssaH;ssaI;ssaJ;ssaX;ssaK;ssaL;ssaM;ssaV;ssaN;ssaO;ssaP;ssaQ;ssaR;ssaS;ssaT;ssaU;steA;sifB;sseJ;steC;sopE2;espO1;sopA;gndA;galF;sseK2;sspH2;sopD;rpoS;invH;invF;invG;invE;invA;invB;invC;invI;invJ;spaO;spaP;spaQ;spaR;spaS;sicA;sipB;sipC;sipD;sipA…	0
19-SA00242-0	no	no	Unspecific / unknown	Derby	S. Derby				2019				0		0		0
19-SA002426	no	no	Beef	Other	S. Kentucky				2019				0		0		0
19-SA00243-0	no	no	Unspecific / unknown	4,[5],12:i:-	S. Typhimurium, monophasic				2019				0		0		0
19-SA00244-0	no	no	Unspecific / unknown	4,[5],12:i:-	S. Typhimurium, monophasic				2019				0		0		0
19-SA00245-0	no	no	Unspecific / unknown	Derby	S. Derby				2019				0		0		0
19-SA00246-0	no	no	Unspecific / unknown	Typhimurium	S. Typhimurium				2019				0		0		0
19-SA00248-0	no	no	Unspecific / unknown	Enteritidis	S. Enteritidis				2019				0		0		0
19-SA00249-0	no	no	Unspecific / unknown	Other	S. Senftenberg				2019				0		0		0
19-SA00250-0	no	yes	Pork	Other	S. subspec. I	London	155	E1	2019				14	aac(3)-IVa;aadA1;aph(3'')-Ib;aph(4)-Ia;aph(6)-Id;blaTEM-1;dfrA1;floR;mdsA;mdsB;sul1;sul2;tet(A);tet(C)	153	gogB;sinH;ratB;sseL;rcsB;rpoS;sopD;mgtC;mgtB;misL;lpfA;lpfB;lpfC;lpfD;lpfE;fur;entB;fepG;fepC;fimW;fimY;fimZ;fimF;fimH;fimD;fimC;fimI;fimA;allB;acrB;sspH2;galF;gndA;sopA;sseJ;steB;sifB;steA;ssaU;ssaT;ssaS;ssaR;ssaQ;ssaP;ssaO;ssaN;ssaV;ssaM;ssaL;ssaK;ssaX;ssaJ;ssaI;ssaH;ssaG;sseG;sseF;sscB;sseE;sseD;sseC;sscA;sseB;sseA;ssaE;ssaD;ssaC;spiC;ssrA;ssrB;slrP;STM0266;STM0267;STM0268;STM0269;STM0270;STM0…	2	IncFIB(AP001918)_1;IncI1-I(Alpha)_1
19-SA00252-0	no	no	Pork	Derby	S. Derby				2019				0		0		0
19-SA00253-0	no	no	Pork	4,[5],12:i:-	S. Typhimurium, monophasic				2019				0		0		0
19-SA00254-0	no	no	Poultry	Infantis	S. Infantis				2019				0		0		0
19-SA00255-0	no	no	Beef	Other	S. Dublin				2019				0		0		0
19-SA00256-0	no	no	Unspecific / unknown	Other	S. Saintpaul				2019				0		0		0
19-SA00257-0	no	no	Unspecific / unknown	Other	S. Thompson				2019				0		0		0
19-SA00258-0	no	no	Unspecific / unknown	Other	S. Cerro				2019				0		0		0
19-SA00259-0	yes	yes	Unspecific / unknown	Enteritidis	S. subspec. I, rough phenotype	Enteritidis	11	D1	2019	Enteritidis_10	Enteritidis_10	Enteritidis_11	2	mdsA;mdsB	140	sspH2;galF;gndA;sopA;csgG;csgF;csgE;csgD;csgB;csgA;csgC;sifA;phoQ;phoP;ssrB;ssrA;spiC;ssaC;ssaD;ssaE;sseA;sseB;sscA;sseC;sseD;sseE;sscB;sseF;sseG;ssaG;ssaH;ssaI;ssaJ;ssaX;ssaK;ssaL;ssaM;ssaV;ssaN;ssaO;ssaP;ssaQ;ssaR;ssaS;ssaT;ssaU;steA;sifB;steB;sseJ;steC;sopE2;espO1;sodCI;tssM;sopB;pipB;ompA;sseI;sopD2;slrP;fur;entA;entB;fepG;fimW;fimY;fimZ;fimF;fimH;fimD;fimC;fimI;fimA;allB;acrB;tlde1;STM0266;s…	2	IncFIB(S)_1;IncFII(S)_1	SRR35250074	PRJNA937468
19-SA00260-0	no	no	Unspecific / unknown	4,[5],12:i:-	S. Typhimurium, monophasic				2019				0		0		0
19-SA00261-0	no	no	Unspecific / unknown	Derby	S. Derby				2019				0		0		0
19-SA00262-0	yes	yes	Pork	Typhimurium	S. subspec. I, rough phenotype	Typhimurium	19	B	2019	Typhimurium_7	Typhimurium_9	Typhimurium_10	8	aph(3'')-Ib(~);aph(6)-Id;blaTEM-1;dfrA14;mdsA(~);mdsB;sul2;tet(A)	158	acrB;allB;avrA;csgA;csgB;csgC;csgD;csgE;csgF;csgG;entA;entB;espO1;fepC;fepG;fimA;fimC;fimD;fimF;fimH;fimI;fimW;fimY;fimZ;fliN;fur;galF;gndA;gogB;hilA;hilC;hilD;iacP;iagB;ibeC;invA;invB;invC;invE;invF;invG;invH;invI;invJ;lpfA;lpfB;lpfC;lpfD;lpfE;mgtB;mgtC;mig;misL;ompA;orgA;orgB;orgC;phoP;phoQ;pipB;pipB2;prgH;prgI;prgJ;prgK;ratB;rcsB;rpoS;shdA;sicA;sicP;sifA;sifB;sinH;sipA;sipB;sipC;sipD;slrP;sodC…	1	IncN_1	SRR35250063	PRJNA937468
19-SA00262-1	no	no	Unspecific / unknown	4,[5],12:i:-	S. Typhimurium, monophasic				2019				0		0		0
19-SA00263-0	no	no	Unspecific / unknown	Infantis	S. Infantis				2019				0		0		0
19-SA00264-0	no	no	Pork	4,[5],12:i:-	S. Typhimurium, monophasic				2019				0		0		0
19-SA00265-0	no	no	Poultry, organs	Infantis	S. Infantis				2019				0		0		0
19-SA00266-0	no	yes	Poultry	Typhimurium	S. Typhimurium	Typhimurium	19	B	2019	Typhimurium_8	Typhimurium_10	Typhimurium_11	2	mdsA;mdsB	164	sopD;rpoS;invH;invF;invG;invE;invA;invB;invC;invI;invJ;spaO;spaP;spaQ;spaR;spaS;sicA;sipB;sipC;sipD;sipA;iacP;sicP;sptP;iagB;hilA;hilD;prgH;prgI;prgJ;prgK;orgA;orgB;orgC;hilC;sprB;avrA;steC;sseJ;steB;sifB;steA;ssaU;ssaT;ssaS;ssaR;ssaQ;ssaP;ssaO;ssaN;ssaV;ssaM;ssaL;ssaK;ssaX;ssaJ;ssaI;ssaH;ssaG;sseG;sseF;sscB;sseE;sseD;sseC;sscA;sseB;sseA;ssaE;ssaD;ssaC;spiC;ssrA;ssrB;acrB;fimA;fimI;fimC;fimD;fimH…	2	IncFIB(S)_1;IncFII(S)_1
19-SA00267-0	no	no	Pork, organs	4,[5],12:i:-	S. Typhimurium, monophasic				2019				0		0		0
19-SA00269-0	no	no	Unspecific / unknown	Typhimurium	S. Typhimurium				2019				0		0		0
19-SA00272-0	no	no	Pork	4,[5],12:i:-	S. Typhimurium, monophasic				2019				0		0		0
19-SA00273-0	no	no	Pork	4,[5],12:i:-	S. Typhimurium, monophasic				2019				0		0		0
19-SA00277-0	no	no	Reptiles, organs	Paratyphi B var. Java	S. Paratyphi B var. Java				2019				0		0		0
19-SA00279-0	no	no	Reptiles, organs	Other	S. Oranienburg				2019				0		0		0
19-SA00282-0	no	no	Feed, plant-based	Other	S. Kiambu				2019				0		0		0
19-SA00283-0	no	yes	Poultry	Enteritidis	S. Enteritidis	Enteritidis	11	D1	2019	Enteritidis_13	Enteritidis_13	Enteritidis_14	2	mdsA;mdsB	140	sspH2;galF;gndA;sopA;csgG;csgF;csgE;csgD;csgB;csgA;csgC;sifA;phoQ;phoP;ssrB;ssrA;spiC;ssaC;ssaD;ssaE;sseA;sseB;sscA;sseC;sseD;sseE;sscB;sseF;sseG;ssaG;ssaH;ssaI;ssaJ;ssaX;ssaK;ssaL;ssaM;ssaV;ssaN;ssaO;ssaP;ssaQ;ssaR;ssaS;ssaT;ssaU;steA;sifB;steB;sseJ;steC;sopE2;espO1;sodCI;tssM;sopB;pipB;ompA;sseI;pipB2;mig;avrA;sprB;hilC;orgC;orgB;orgA;prgK;prgJ;prgI;prgH;hilD;hilA;iagB;sptP;sicP;iacP;sipA;sipD;…	2	IncFIB(S)_1;IncFII(S)_1
19-SA00284-0	no	yes	Poultry	Enteritidis	S. Enteritidis	Enteritidis	11	D1	2019	Enteritidis_13	Enteritidis_13	Enteritidis_14	2	mdsA;mdsB	140	sseI;ompA;pipB;sopB;tssM;sodCI;espO1;sopE2;steC;sseJ;steB;sifB;steA;ssaU;ssaT;ssaS;ssaR;ssaQ;ssaP;ssaO;ssaN;ssaV;ssaM;ssaL;ssaK;ssaX;ssaJ;ssaI;ssaH;ssaG;sseG;sseF;sscB;sseE;sseD;sseC;sscA;sseB;sseA;ssaE;ssaD;ssaC;spiC;ssrA;ssrB;phoP;phoQ;sifA;csgC;csgA;csgB;csgD;csgE;csgF;csgG;sopA;gndA;galF;sspH2;sopD;rpoS;invH;invF;invG;invE;invA;invB;invC;invI;invJ;spaO;spaP;spaQ;spaR;spaS;sicA;sipB;sipC;sipD;…	2	IncFIB(S)_1;IncFII(S)_1
19-SA00285-0	no	no	Unspecific / unknown	Typhimurium	S. Typhimurium				2019				0		0		0
19-SA00286-0	no	no	Beef	Other	S. Dublin				2019				0		0		0
19-SA00287-0	no	no	Unspecific / unknown	Derby	S. Derby				2019				0		0		0
19-SA00288-0	no	no	Pork	4,[5],12:i:-	S. Typhimurium, monophasic				2019				0		0		0
19-SA00289-0	no	no	Poultry	Other	S. Agona				2019				0		0		0
19-SA00290-0	no	no	Pork	Other	S. Brandenburg				2019				0		0		0
19-SA00290-1	no	no	Pork	Derby	S. Derby				2019				0		0		0
19-SA00291-0	yes	yes	Unspecific / unknown	Other	S. subspec. I, rough phenotype	Dublin	10	D1	2019				3	gyrA_D87G;mdsA;mdsB	156	sspH2;galF;gndA;sopA;csgG;csgF;csgE;csgD;csgB;csgA;csgC;sifA;phoQ;phoP;ssrB;ssrA;spiC;ssaC;ssaD;ssaE;sseA;sseB;sscA;sseC;sseD;sseE;sscB;sseF;sseG;ssaG;ssaH;ssaI;ssaJ;ssaX;ssaK;ssaL;ssaM;ssaV;ssaN;ssaO;ssaP;ssaQ;ssaR;ssaS;ssaT;ssaU;steA;sifB;steB;sseJ;steC;sopE2;espO1;sopD;rpoS;invH;invF;invG;invE;invA;invB;invC;invI;invJ;spaO;spaP;spaQ;spaR;spaS;sicA;sipB;sipC;sipD;sipA;iacP;sicP;sptP;iagB;hilA;h…	0		SRR35250052	PRJNA937468
19-SA00292-0	no	no	Unspecific / unknown	Other	S. Senftenberg				2019				0		0		0
19-SA00296-0	no	no	Poultry	Paratyphi B var. Java	S. Paratyphi B var. Java				2019				0		0		0
19-SA00297-0	no	yes	Pork, organs	Choleraesuis	Subspec. I	Choleraesuis	145	C1	2019	Choleraesuis_1	Choleraesuis_1	Choleraesuis_1	2	mdsA;mdsB	157	espO1;sopE2;steC;sseJ;steB;sifB;steA;ssaU;ssaT;ssaS;ssaR;ssaQ;ssaP;ssaO;ssaN;ssaV;ssaM;ssaL;ssaK;ssaX;ssaJ;ssaI;ssaH;ssaG;sseG;sseF;sscB;sseE;sseD;sseC;sscA;sseB;sseA;ssaE;ssaD;ssaC;spiC;ssrA;ssrB;galF;gndA;sopA;fimW;fimY;fimZ;fimF;fimH;fimD;fimC;fimI;fimA;allB;acrB;shdA;ratB;sinH;gogB;lpfE;lpfD;lpfC;lpfB;lpfA;pipB2;mig;sprB;hilC;orgC;orgB;orgA;prgK;prgJ;prgI;prgH;hilD;hilA;iagB;sptP;sicP;iacP;si…	2	IncFIB(S)_1;IncFII(S)_1
19-SA00298-0	no	yes	Pork, organs	Choleraesuis	Subspec. I	Choleraesuis	145	C1	2019	Choleraesuis_1	Choleraesuis_1	Choleraesuis_1	2	mdsA;mdsB	158	espO1;sopE2;steC;sseJ;steB;sifB;steA;ssaU;ssaT;ssaS;ssaR;ssaQ;ssaP;ssaO;ssaN;ssaV;ssaM;ssaL;ssaK;ssaX;ssaJ;ssaI;ssaH;ssaG;sseG;sseF;sscB;sseE;sseD;sseC;sscA;sseB;sseA;ssaE;ssaD;ssaC;spiC;ssrA;ssrB;galF;gndA;sopA;fimW;fimY;fimZ;fimF;fimH;fimD;fimC;fimI;fimA;allB;acrB;gogB;sinH;ratB;shdA;lpfE;lpfD;lpfC;lpfB;lpfA;slrP;sopD2;rcsB;sseL;mgtC;mgtB;misL;csgC;csgA;csgB;csgD;csgE;csgF;csgG;sopB;pipB;ompA;s…	2	IncFII(S)_1;IncFIB(S)_1
19-SA00299-0	no	no	Unspecific / unknown	Derby	S. Derby				2019				0		0		0
19-SA00300-0	no	no	Pork, organs	Other	S. Kedougou				2019				0		0		0
19-SA00301-0	no	yes	Eggs	Enteritidis	S. Enteritidis	Enteritidis	11	D1	2019	Enteritidis_13	Enteritidis_13	Enteritidis_14	2	mdsA;mdsB	140	sspH2;galF;gndA;sopA;csgG;csgF;csgE;csgD;csgB;csgA;csgC;sifA;phoQ;phoP;ssrB;ssrA;spiC;ssaC;ssaD;ssaE;sseA;sseB;sscA;sseC;sseD;sseE;sscB;sseF;sseG;ssaG;ssaH;ssaI;ssaJ;ssaX;ssaK;ssaL;ssaM;ssaV;ssaN;ssaO;ssaP;ssaQ;ssaR;ssaS;ssaT;ssaU;steA;sifB;steB;sseJ;steC;sopE2;espO1;sodCI;tssM;sopB;pipB;ompA;sseI;sopD;rpoS;invH;invF;invG;invE;invA;invB;invC;invI;invJ;spaO;spaP;spaQ;spaR;spaS;sicA;sipB;sipC;sipD;…	2	IncFIB(S)_1;IncFII(S)_1
19-SA00302-0	no	yes	Eggs	Enteritidis	S. Enteritidis	Enteritidis	11	D1	2019	Enteritidis_13	Enteritidis_13	Enteritidis_14	2	mdsA;mdsB	140	sspH2;galF;gndA;sopA;csgG;csgF;csgE;csgD;csgB;csgA;csgC;sifA;phoQ;phoP;ssrB;ssrA;spiC;ssaC;ssaD;ssaE;sseA;sseB;sscA;sseC;sseD;sseE;sscB;sseF;sseG;ssaG;ssaH;ssaI;ssaJ;ssaX;ssaK;ssaL;ssaM;ssaV;ssaN;ssaO;ssaP;ssaQ;ssaR;ssaS;ssaT;ssaU;steA;sifB;steB;sseJ;steC;sopE2;espO1;sodCI;tssM;sopB;pipB;ompA;sseI;sopD;rpoS;invH;invF;invG;invE;invA;invB;invC;invI;invJ;spaO;spaP;spaQ;spaR;spaS;sicA;sipB;sipC;sipD;…	2	IncFIB(S)_1;IncFII(S)_1
19-SA00302-4	no	no	Eggs	Other	Subspec. I				2019				0		0		0
19-SA00303-0	no	no	Unspecific / unknown	Infantis	S. Infantis				2019				0		0		0
19-SA00304-0	no	no	Unspecific / unknown	Other	S. Vitkin				2019				0		0		0
19-SA00305-0	yes	yes	Poultry	Infantis	S. subspec. I, rough phenotype	Infantis	32	C1	2019	Infantis_2	Infantis_3	Infantis_3	10	aadA1;aadA2;blaTEM-1;cmlA1;gyrA_D87G;mdsA;mdsB;sul1;sul3;tet(A)	160	steC;sseJ;steB;sifB;steA;ssaU;ssaT;ssaS;ssaR;ssaQ;ssaP;ssaO;ssaN;ssaV;ssaM;ssaL;ssaK;ssaX;ssaJ;ssaI;ssaH;ssaG;sseG;sseF;sscB;sseE;sseD;sseC;sscA;sseB;sseA;ssaE;ssaD;ssaC;spiC;ssrA;ssrB;phoP;phoQ;sseK2;gndA;sopA;espO1;sopE2;sopD;rpoS;invH;invF;invG;invE;invA;invB;invC;invI;invJ;spaO;spaP;spaQ;spaR;spaS;sicA;sipB;sipC;sipD;sipA;iacP;sicP;sptP;iagB;hilA;hilD;prgH;prgI;prgJ;prgK;orgA;orgB;orgC;hilC;s…	3	IncX1_1;IncX3_1;IncFIB(pN55391)_1	ERR3581004	PRJEB31846
19-SA00306-0	no	yes	Pork	Typhimurium	S. Typhimurium, monophasic	Typhimurium	34	B	2019	Typhimurium_2	Typhimurium_11	Typhimurium_12	2	mdsA;mdsB	156	csgG;csgF;csgE;csgD;csgB;csgA;csgC;sifA;phoQ;phoP;ssrB;ssrA;spiC;ssaC;ssaD;ssaE;sseA;sseB;sscA;sseC;sseD;sseE;sscB;sseF;sseG;ssaG;ssaH;ssaI;ssaJ;ssaX;ssaK;ssaL;ssaM;ssaV;ssaN;ssaO;ssaP;ssaQ;ssaR;ssaS;ssaT;ssaU;steA;sifB;steB;sseJ;steC;avrA;sprB;hilC;orgC;orgB;orgA;prgK;prgJ;prgI;prgH;hilD;hilA;iagB;sptP;sicP;iacP;sipA;sipD;sipC;sipB;sicA;spaS;spaR;spaQ;spaP;spaO;invJ;invI;invC;invB;invA;invE;invG…	0
19-SA00307-0	no	no	Unspecific / unknown	Other	S. Goldcoast				2019				0		0		0
19-SA00308-0	no	no	Unspecific / unknown	Other	S. Goldcoast				2019				0		0		0
19-SA00309-0	no	no	Unspecific / unknown	Other	S. Goldcoast				2019				0		0		0
19-SA00310-0	no	no	Unspecific / unknown	Other	S. Goldcoast				2019				0		0		0
19-SA00311-0	no	yes	Poultry	Typhimurium	S. Paratyphi B var. Java	Typhimurium	568	B	2019	Typhimurium_9	Typhimurium_12	Typhimurium_13	2	mdsA;mdsB	156	phoQ;phoP;ssrB;ssrA;spiC;ssaC;ssaD;ssaE;sseA;sseB;sscA;sseC;sseD;sseE;sscB;sseF;sseG;ssaG;ssaH;ssaI;ssaJ;ssaX;ssaK;ssaL;ssaM;ssaV;ssaN;ssaO;ssaP;ssaQ;ssaR;ssaS;ssaT;ssaU;steA;sifB;steB;sseJ;steC;sopD;rpoS;invH;invF;invG;invE;invA;invB;invC;invI;invJ;spaO;spaP;spaQ;spaR;spaS;sicA;sipB;sipC;sipD;sipA;iacP;sicP;sptP;iagB;hilA;hilD;prgH;prgI;prgJ;prgK;orgA;orgB;orgC;hilC;sprB;avrA;lpfE;lpfD;lpfC;lpfB…	0
19-SA00312-0	no	no	Unspecific / unknown	Other	S. Senftenberg				2019				0		0		0
19-SA00316-0	no	no	Unspecific / unknown	Other	S. Senftenberg				2019				0		0		0
19-SA00317-0	no	yes	Poultry	Enteritidis	S. Enteritidis	Enteritidis	11	D1	2019	Enteritidis_13	Enteritidis_14	Enteritidis_15	2	mdsA;mdsB	140	sspH2;galF;gndA;sopA;csgG;csgF;csgE;csgD;csgB;csgA;csgC;sifA;phoQ;phoP;ssrB;ssrA;spiC;ssaC;ssaD;ssaE;sseA;sseB;sscA;sseC;sseD;sseE;sscB;sseF;sseG;ssaG;ssaH;ssaI;ssaJ;ssaX;ssaK;ssaL;ssaM;ssaV;ssaN;ssaO;ssaP;ssaQ;ssaR;ssaS;ssaT;ssaU;steA;sifB;steB;sseJ;steC;sopE2;espO1;sodCI;sopD;rpoS;invH;invF;invG;invE;invA;invB;invC;invI;invJ;spaO;spaP;spaQ;spaR;spaS;sicA;sipB;sipC;sipD;sipA;iacP;sicP;sptP;iagB;…	2	IncFIB(S)_1;IncFII(S)_1
19-SA00318-0	no	yes	Poultry	Enteritidis	S. Enteritidis	Enteritidis	11	D1	2019	Enteritidis_13	Enteritidis_14	Enteritidis_15	2	mdsA;mdsB	140	sspH2;galF;gndA;sopA;csgG;csgF;csgE;csgD;csgB;csgA;csgC;sifA;phoQ;phoP;ssrB;ssrA;spiC;ssaC;ssaD;ssaE;sseA;sseB;sscA;sseC;sseD;sseE;sscB;sseF;sseG;ssaG;ssaH;ssaI;ssaJ;ssaX;ssaK;ssaL;ssaM;ssaV;ssaN;ssaO;ssaP;ssaQ;ssaR;ssaS;ssaT;ssaU;steA;sifB;steB;sseJ;steC;sopE2;espO1;sodCI;sopD;rpoS;invH;invF;invG;invE;invA;invB;invC;invI;invJ;spaO;spaP;spaQ;spaR;spaS;sicA;sipB;sipC;sipD;sipA;iacP;sicP;sptP;iagB;…	2	IncFIB(S)_1;IncFII(S)_1
19-SA00319-0	no	no	Pork	4,[5],12:i:-	S. Typhimurium, monophasic				2019				0		0		0
19-SA00320-0	no	no	Pork	Typhimurium	S. Typhimurium				2019				0		0		0
19-SA00322-0	no	no	Wild birds	Typhimurium	S. Typhimurium				2019				0		0		0
19-SA00324-0	no	no	Beef	Other	Subspec. I				2019				0		0		0
19-SA00325-0	no	no	Feed, plant-based	Other	S. Goldcoast				2019				0		0		0
19-SA00326-0	no	no	Pork	Derby	S. Derby				2019				0		0		0
19-SA00327-0	no	no	Sewage sludge	Other	S. Brandenburg				2019				0		0		0
19-SA00328-0	no	no	Sewage sludge	Other	S. Indiana				2019				0		0		0
19-SA00329-0	no	no	Sewage sludge	4,[5],12:i:-	S. Typhimurium, monophasic				2019				0		0		0
19-SA00330-0	no	no	Sewage sludge	Infantis	S. Infantis				2019				0		0		0
19-SA00331-0	no	no	Sewage sludge	Other	S. Bovismorbificans				2019				0		0		0
19-SA00332-0	yes	yes	Unspecific / unknown	4,[5],12:i:-	S. subspec. I, rough phenotype	4,[5],12:i:-	34	B	2019	Typhimurium_2	Typhimurium_2	Typhimurium_14	6	aph(3'')-Ib;aph(6)-Id;blaTEM-1;mdsA;mdsB;tet(A)	155	steC;sseJ;steB;sifB;steA;ssaU;ssaT;ssaS;ssaR;ssaQ;ssaP;ssaO;ssaN;ssaV;ssaM;ssaL;ssaK;ssaX;ssaJ;ssaI;ssaH;ssaG;sseG;sseF;sscB;sseE;sseD;sseC;sscA;sseB;sseA;ssaE;ssaD;ssaC;spiC;ssrA;ssrB;phoP;phoQ;sifA;csgC;csgA;csgB;csgD;csgE;csgF;csgG;avrA;sprB;hilC;orgC;orgB;orgA;prgK;prgJ;prgI;prgH;hilD;hilA;iagB;sptP;sicP;iacP;sipA;sipD;sipC;sipB;sicA;spaS;spaR;spaQ;spaP;spaO;invJ;invI;invC;invB;invA;invE;invG…	3	IncI1-I(Alpha)_1;ColRNAI_1;Col(pHAD28)_1	SRR35249817	PRJNA937468
19-SA00333-0	no	no	Unspecific / unknown	Other	S. Kedougou				2019				0		0		0
19-SA00334-0	yes	yes	Unspecific / unknown	4,[5],12:i:-	S. subspec. I, rough phenotype	4,[5],12:i:-	34	B	2019	Typhimurium_2	Typhimurium_13	Typhimurium_15	7	aph(3'')-Ib;aph(6)-Id;blaTEM-1;mdsA;mdsB;sul2;tet(B)	158	acrB;allB;avrA;csgA;csgB;csgC;csgD;csgE;csgF;csgG;entA;entB;espO1;fepC;fepG;fimA;fimC;fimD;fimF;fimH;fimI;fimW;fimY;fimZ;fliN;fur;galF;gndA;gogB;hilA;hilC;hilD;iacP;iagB;ibeC;invA;invB;invC;invE;invF;invG;invH;invI;invJ;lpfA;lpfB;lpfC;lpfD;lpfE;mgtB;mgtC;mig;misL;ompA;orgA;orgB;orgC;phoP;phoQ;pipB;pipB2;prgH;prgI;prgJ;prgK;ratB;rcsB;rpoS;shdA;sicA;sicP;sifA;sifB;sinH;sipA;sipB;sipC;sipD;slrP;sodC…	2	IncQ1_1;Col(BS512)_1	SRR35249806	PRJNA937468
19-SA00335-0	no	no	Unspecific / unknown	Other	S. Goldcoast				2019				0		0		0
19-SA00336-0	no	no	Unspecific / unknown	Other	S. Goldcoast				2019				0		0		0
19-SA00338-0	no	no	Unspecific / unknown	4,[5],12:i:-	S. Typhimurium, monophasic				2019				0		0		0
19-SA00339-0	no	no	Unspecific / unknown	Typhimurium	S. Typhimurium				2019				0		0		0
19-SA00340-0	no	no	Unspecific / unknown	Typhimurium	S. Typhimurium				2019				0		0		0
19-SA00342-0	no	no	Unspecific / unknown	Other	Subspec. I				2019				0		0		0
19-SA00346-0	no	no	Unspecific / unknown	Other	S. Montevideo				2019				0		0		0
19-SA00347-0	no	no	Unspecific / unknown	Other	Subspec. I				2019				0		0		0
19-SA00348-0	no	yes	Poultry	Enteritidis	S. Enteritidis	Enteritidis	11	D1	2019	Enteritidis_14	Enteritidis_15	Enteritidis_16	2	mdsA;mdsB	131	sseI;ompA;pipB;sopB;tssM;sodCI;espO1;sopE2;steC;sseJ;steB;sifB;steA;ssaU;ssaT;ssaS;ssaR;ssaQ;ssaP;ssaO;ssaN;ssaV;ssaM;ssaL;ssaK;ssaX;ssaJ;ssaI;ssaH;ssaG;sseG;sseF;sscB;sseE;sseD;sseC;sscA;sseB;sseA;ssaE;ssaD;ssaC;spiC;ssrA;ssrB;phoP;phoQ;sifA;csgC;csgA;csgB;csgD;csgE;csgF;csgG;sopA;gndA;galF;sspH2;sopD;rpoS;invH;invF;invG;invE;invA;invB;invC;invI;invJ;spaO;spaP;spaQ;spaR;spaS;sicA;sipB;sipC;sipD;…	0
19-SA00349-0	no	no	Unspecific / unknown	Typhimurium	S. Typhimurium				2019				0		0		0
19-SA00350-0	no	no	Unspecific / unknown	Other	S. Senftenberg				2019				0		0		0
19-SA00351-0	no	no	Unspecific / unknown	Other	S. Bovismorbificans				2019				0		0		0
19-SA00354-0	no	no	Unspecific / unknown	Other	S. Senftenberg				2019				0		0		0
19-SA00355-0	yes	yes	Poultry	Enteritidis	S. subspec. I, rough phenotype	Enteritidis	11	D1	2019	Enteritidis_13	Enteritidis_13	Enteritidis_14	2	mdsA;mdsB	140	sseI;ompA;pipB;sopB;tssM;sodCI;espO1;sopE2;steC;sseJ;steB;sifB;steA;ssaU;ssaT;ssaS;ssaR;ssaQ;ssaP;ssaO;ssaN;ssaV;ssaM;ssaL;ssaK;ssaX;ssaJ;ssaI;ssaH;ssaG;sseG;sseF;sscB;sseE;sseD;sseC;sscA;sseB;sseA;ssaE;ssaD;ssaC;spiC;ssrA;ssrB;phoP;phoQ;sifA;csgC;csgA;csgB;csgD;csgE;csgF;csgG;sopA;gndA;galF;sspH2;avrA;sprB;hilC;orgC;orgB;orgA;prgK;prgJ;prgI;prgH;hilD;hilA;iagB;sptP;sicP;iacP;sipA;sipD;sipC;sipB;…	2	IncFIB(S)_1;IncFII(S)_1	ERR3581228	PRJEB31846
19-SA00357-0	no	yes	Dog, pet	Other	S. Anatum	Anatum	64	E1	2019				2	mdsA;mdsB	148	slrP;tcpC;sopD2;ompA;pipB;sopB;csgG;csgF;csgE;csgD;csgB;csgA;csgC;sifA;phoQ;phoP;ssrB;ssrA;spiC;ssaC;ssaD;ssaE;sseA;sseB;sscA;sseC;sseD;sseE;sscB;sseF;sseG;ssaG;ssaH;ssaI;ssaJ;ssaX;ssaK;ssaL;ssaM;ssaV;ssaN;ssaO;ssaP;ssaQ;ssaR;ssaS;ssaT;ssaU;steA;sifB;steB;sseJ;steC;sopE2;espO1;sopA;gndA;galF;sseK2;sspH2;pipB2;mig;avrA;sprB;hilC;orgC;orgB;orgA;prgK;prgJ;prgI;prgH;hilD;hilA;iagB;sptP;sicP;iacP;sipA…	1	IncI(Gamma)_1
19-SA00358-0	no	no	Feed, plant-based	Other	S. Goldcoast				2019				0		0		0
19-SA00360-0	no	no	Poultry	Infantis	S. Infantis				2019				0		0		0
19-SA00361-0	no	no	Unspecific / unknown	Other	S. Stourbridge				2019				0		0		0
19-SA00362-0	yes	yes	Pork	4,[5],12:i:-	S. subspec. I, rough phenotype	4,[5],12:i:-	34	B	2019	Typhimurium_2	Typhimurium_2	Typhimurium_16	9	aac(3)-IVa;aph(3'')-Ib(~);aph(4)-Ia;aph(6)-Id;blaTEM-1;mdsA;mdsB;sul2;tet(B)	157	acrB;allB;avrA;csgA;csgB;csgC;csgD;csgE;csgF;csgG;entA;entB;espO1;fepC;fepG;fimA;fimC;fimD;fimF;fimH;fimI;fimW;fimY;fimZ;fliN;fur;galF;gndA;gogB;hilA;hilC;hilD;iacP;iagB;ibeC;invA;invB;invC;invE;invF;invG;invH;invI;invJ;lpfA;lpfB;lpfC;lpfD;lpfE;mgtB;mgtC;mig;misL;ompA;orgA;orgB;orgC;phoP;phoQ;pipB;pipB2;prgH;prgI;prgJ;prgK;ratB;rcsB;rpoS;shdA;sicA;sicP;sifA;sifB;sinH;sipA;sipB;sipC;sipD;slrP;sodC…	4	IncHI2A_1;pKPC-CAV1321_1;IncHI2_1;IncQ1_1	SRR35249795	PRJNA937468
19-SA00363-0	no	yes	Poultry	Other	S. Saintpaul	Saintpaul	50	B	2019				6	blaTEM-1;dfrA1;mdsA;mdsB;sul2;tet(A)	153	csgG;csgF;csgE;csgD;csgB;csgA;csgC;sifA;phoQ;phoP;sspH1;ssrB;ssrA;spiC;ssaC;ssaD;ssaE;sseA;sseB;sscA;sseC;sseD;sseE;sscB;sseF;sseG;ssaG;ssaH;ssaI;ssaJ;ssaX;ssaK;ssaL;ssaM;ssaV;ssaN;ssaO;ssaP;ssaQ;ssaR;ssaS;ssaT;ssaU;steA;sifB;steB;sseJ;steC;avrA;sprB;hilC;orgC;orgB;orgA;prgK;prgJ;prgI;prgH;hilD;hilA;iagB;sptP;sicP;iacP;sipA;sipD;sipC;sipB;sicA;spaS;spaR;spaQ;spaP;spaO;invJ;invI;invC;invB;invA;inv…	1	IncI1-I(Alpha)_1
19-SA00364-0	no	yes	Poultry	Enteritidis	S. Enteritidis	Enteritidis	11	D1	2019	Enteritidis_13	Enteritidis_14	Enteritidis_15	2	mdsA;mdsB	140	sodCI;espO1;sopE2;steC;sseJ;steB;sifB;steA;ssaU;ssaT;ssaS;ssaR;ssaQ;ssaP;ssaO;ssaN;ssaV;ssaM;ssaL;ssaK;ssaX;ssaJ;ssaI;ssaH;ssaG;sseG;sseF;sscB;sseE;sseD;sseC;sscA;sseB;sseA;ssaE;ssaD;ssaC;spiC;ssrA;ssrB;phoP;phoQ;sifA;csgC;csgA;csgB;csgD;csgE;csgF;csgG;sopA;gndA;galF;sspH2;avrA;sprB;hilC;orgC;orgB;orgA;prgK;prgJ;prgI;prgH;hilD;hilA;iagB;sptP;sicP;iacP;sipA;sipD;sipC;sipB;sicA;spaS;spaR;spaQ;spaP;…	2	IncFIB(S)_1;IncFII(S)_1
19-SA00365-0	no	no	Poultry	Other	S. Kentucky				2019				0		0		0
19-SA00366-0	no	no	Unspecific / unknown	Other	S. Goldcoast				2019				0		0		0
19-SA00367-0	no	no	Unspecific / unknown	Other	S. Goldcoast				2019				0		0		0
19-SA00368-0	no	no	Unspecific / unknown	4,[5],12:i:-	S. Typhimurium, monophasic				2019				0		0		0
19-SA00369-0	no	no	Unspecific / unknown	Derby	S. Derby				2019				0		0		0
19-SA00370-0	no	yes	Unspecific / unknown	Other	S. Brandenburg	I B:l,v:-	65	B	2019				2	mdsA;mdsB	143	galF;gndA;sopA;espO1;sopE2;steC;sseJ;steB;sifB;steA;sopD2;ompA;pipB;sopB;csgG;csgF;csgE;csgD;csgB;csgA;csgC;sifA;phoQ;phoP;sspH1;pltB;pltA;cdtB;ssrB;ssrA;spiC;ssaC;ssaD;ssaE;sseA;sseB;sscA;sseC;sseD;sseE;sscB;sseF;sseG;ssaG;ssaH;ssaI;ssaJ;ssaX;ssaK;ssaL;ssaM;ssaV;ssaN;ssaO;ssaP;ssaQ;ssaR;ssaS;ssaT;ssaU;sopD;rpoS;invH;invF;invG;invE;invA;invB;invC;invI;invJ;spaO;spaP;spaQ;spaR;spaS;sicA;sipB;sipC;…	0
19-SA00371-0	no	no	Pork	Typhimurium	S. Typhimurium				2019				0		0		0
19-SA00372-0	no	no	Pork	Typhimurium	S. Typhimurium				2019				0		0		0
19-SA00373-0	no	no	Pork	Typhimurium	S. Typhimurium				2019				0		0		0
19-SA00375-0	no	no	Sheep	Other	S. Brandenburg				2019				0		0		0
19-SA00376-0	no	no	Pork	4,[5],12:i:-	S. Typhimurium, monophasic				2019				0		0		0
19-SA00377-0	no	no	Pork	4,[5],12:i:-	S. Typhimurium, monophasic				2019				0		0		0
19-SA00379-0	no	no	Unspecific / unknown	Derby	S. Derby				2019				0		0		0
19-SA00380-0	no	yes	Poultry	Other	S. Saintpaul	Saintpaul	50	B	2019				2	mdsA;mdsB	153	sopB;pipB;ompA;sopD2;slrP;fur;entA;entB;fepG;fepC;fimW;fimY;fimZ;fimF;fimH;fimD;fimC;fimI;fimA;allB;acrB;sspH1;ssrB;ssrA;spiC;ssaC;ssaD;ssaE;sseA;sseB;sscA;sseC;sseD;sseE;sscB;sseF;sseG;ssaG;ssaH;ssaI;ssaJ;ssaX;ssaK;ssaL;ssaM;ssaV;ssaN;ssaO;ssaP;ssaQ;ssaR;ssaS;ssaT;ssaU;steA;sifB;steB;sseJ;steC;avrA;sprB;hilC;orgC;orgB;orgA;prgK;prgJ;prgI;prgH;hilD;hilA;iagB;sptP;sicP;iacP;sipA;sipD;sipC;sipB;sic…	0
19-SA00381-0	no	yes	Pork	4,[5],12:i:-	S. Typhimurium, monophasic	4,[5],12:i:-	19	B	2019	Typhimurium_10	Typhimurium_14	Typhimurium_17	2	mdsA;mdsB	165	sopD;rpoS;invH;invF;invG;invE;invA;invB;invC;invI;invJ;spaO;spaP;spaQ;spaR;spaS;sicA;sipB;sipC;sipD;sipA;iacP;sicP;sptP;iagB;hilA;hilD;prgH;prgI;prgJ;prgK;orgA;orgB;orgC;hilC;sprB;avrA;mig;pipB2;fur;entA;entB;fepG;fepC;fimW;fimY;fimZ;fimF;fimH;fimD;fimC;fimI;fimA;allB;acrB;STM0290;STM0289;tlde1;STM0287;STM0286;STM0285;STM0284;STM0283;STM0282;STM0281;STM0280;STM0279;STM0278;tae4;STM0276;STM0275;ST…	3	IncI(Gamma)_1;IncFII(S)_1;IncFIB(S)_1
19-SA00382-0	no	no	Pork	Typhimurium	S. Typhimurium				2019				0		0		0
19-SA00383-0	no	no	Unspecific / unknown	4,[5],12:i:-	S. Typhimurium, monophasic				2019				0		0		0
19-SA00384-0	no	no	Pork	Derby	S. Derby				2019				0		0		0
19-SA00385-0	no	no	Unspecific / unknown	Other	S. Ruiru				2019				0		0		0
19-SA00386-0	yes	yes	Unspecific / unknown	4,[5],12:i:-	S. subspec. I, rough phenotype	4,[5],12:i:-	34	B	2019	Typhimurium_2	Typhimurium_15	Typhimurium_18	7	aph(3'')-Ib;aph(6)-Id;blaTEM-1;mdsA;mdsB;sul2;tet(B)	159	acrB;allB;avrA;csgA;csgB;csgC;csgD;csgE;csgF;csgG;entA;entB;espO1;fepC;fepG;fimA;fimC;fimD;fimF;fimH;fimI;fimW;fimY;fimZ;fliN;fur;galF;gndA;gogB;hilA;hilC;hilD;iacP;iagB;ibeC;invA;invB;invC;invE;invF;invG;invH;invI;invJ;lpfA;lpfB;lpfC;lpfD;lpfE;mgtB;mgtC;mig;misL;ompA;orgA;orgB;orgC;phoP;phoQ;pipB;pipB2;prgH;prgI;prgJ;prgK;ratB;rcsB;rpoS;shdA;sicA;sicP;sifA;sifB;sinH;sipA;sipB;sipC;sipD;slrP;sodC…	1	IncQ1_1	SRR35250083	PRJNA937468
19-SA00387-0	yes	yes	Unspecific / unknown	Typhimurium	S. subspec. I, rough phenotype	Typhimurium	19	B	2019	Typhimurium_11	Typhimurium_16	Typhimurium_19	4	aadA2;mdsA;mdsB;sul1	166	acrB;avrA;csgA;csgB;csgC;csgD;csgE;csgF;csgG;entA;entB;espO1;fepC;fepG;fimA;fimC;fimD;fimF;fimH;fimI;fimW;fimY;fimZ;fliN;fur;galF;gndA;gogB;hilA;hilC;hilD;iacP;iagB;ibeC;invA;invB;invC;invE;invF;invG;invH;invI;invJ;lpfA;lpfB;lpfC;lpfD;lpfE;mgtB;mgtC;mig;mig;misL;ompA;orgA;orgB;orgC;pefA;pefB;pefC;pefD;phoP;phoQ;pipB;pipB2;prgH;prgI;prgJ;prgK;ratB;rck;rcsB;rpoS;shdA;sicA;sicP;sifA;sifB;sinH;sipA;s…	3	IncFIB(S)_1;IncFII(S)_1;Col(pHAD28)_1	SRR35250324	PRJNA937468
19-SA00388-0	no	no	Unspecific / unknown	Other	Subspec. I				2019				0		0		0
19-SA00389-0	no	yes	Poultry	Enteritidis	S. Enteritidis	Enteritidis	11	D1	2019	Enteritidis_15	Enteritidis_16	Enteritidis_17	2	mdsA;mdsB	141	espO1;sopE2;steC;sseJ;steB;sifB;steA;ssaU;ssaT;ssaS;ssaR;ssaQ;ssaP;ssaO;ssaN;ssaV;ssaM;ssaL;ssaK;ssaX;ssaJ;ssaI;ssaH;ssaG;sseG;sseF;sscB;sseE;sseD;sseC;sscA;sseB;sseA;ssaE;ssaD;ssaC;spiC;ssrA;ssrB;phoP;phoQ;sifA;csgC;csgA;csgB;csgD;csgE;csgF;csgG;sopA;gndA;galF;sspH2;sopD;rpoS;invH;invF;invG;invE;invA;invB;invC;invI;invJ;spaO;spaP;spaQ;spaR;spaS;sicA;sipB;sipC;sipD;sipA;iacP;sicP;sptP;iagB;hilA;h…	2	IncFIB(S)_1;IncFII(S)_1
19-SA00390-0	no	no	Pork	Derby	S. Derby				2019				0		0		0
19-SA00391-0	no	no	Wild birds	Typhimurium	S. Typhimurium				2019				0		0		0
19-SA00392-0	no	no	Unspecific / unknown	Other	S. Brandenburg				2019				0		0		0
19-SA00395-0	no	no	Wild boar	Other	Subspec. I				2019				0		0		0
19-SA00397-0	no	no	Pork, organs	Derby	S. Derby				2019				0		0		0
19-SA00398-0	no	no	Pork, organs	Typhimurium	S. Typhimurium				2019				0		0		0
19-SA00399-0	no	no	Pork, organs	Derby	S. Derby				2019				0		0		0
19-SA00400-0	no	no	Pork, organs	4,[5],12:i:-	S. Typhimurium, monophasic				2019				0		0		0
19-SA00401-0	no	no	Pork, organs	Derby	S. Derby				2019				0		0		0
19-SA00402-0	no	no	Pork, organs	Typhimurium	S. Typhimurium				2019				0		0		0
19-SA00404-0	no	no	Pork, organs	Derby	S. Derby				2019				0		0		0
19-SA00405-0	no	no	Pork, organs	Infantis	S. Infantis				2019				0		0		0
19-SA00406-0	no	yes	Pork, organs	Other	S. Livingstone	Livingstone	457	C1	2019				2	mdsA;mdsB	154	hcp2;tssL;ompA;pipB;sopB;csgG;csgF;csgE;csgD;csgB;csgA;csgC;sifA;phoQ;phoP;ssrB;ssrA;spiC;ssaC;ssaD;ssaE;sseA;sseB;sscA;sseC;sseD;sseE;sscB;sseF;sseG;ssaG;ssaH;ssaI;ssaJ;ssaX;ssaK;ssaL;ssaM;ssaV;ssaN;ssaO;ssaP;ssaQ;ssaR;ssaS;ssaT;ssaU;steA;sifB;steB;sseJ;steC;sprB;hilC;orgC;orgB;orgA;prgK;prgJ;prgI;prgH;hilD;hilA;iagB;sptP;sicP;iacP;sipA;sipD;sipC;sipB;sicA;spaS;spaR;spaQ;spaP;spaO;invJ;invI;invC…	0
19-SA00407-0	no	no	Pork, organs	4,[5],12:i:-	S. Typhimurium, monophasic				2019				0		0		0
19-SA00408-0	no	no	Pork	4,[5],12:i:-	S. Typhimurium, monophasic				2019				0		0		0
19-SA00409-0	no	no	Pork, organs	Typhimurium	S. Typhimurium				2019				0		0		0
19-SA00410-0	no	no	Pork, organs	4,[5],12:i:-	S. Typhimurium, monophasic				2019				0		0		0
19-SA00411-0	no	no	Pork, organs	Other	S. Mbandaka				2019				0		0		0
19-SA00413-0	no	no	Pork, organs	Typhimurium	S. Typhimurium				2019				0		0		0
19-SA00414-0	no	no	Pork, organs	4,[5],12:i:-	S. Typhimurium, monophasic				2019				0		0		0
19-SA00415-0	no	no	Pork, organs	Typhimurium	S. Typhimurium				2019				0		0		0
19-SA00416-0	no	no	Pork, organs	4,[5],12:i:-	S. Typhimurium, monophasic				2019				0		0		0
19-SA00417-0	no	no	Pork, organs	Other	S. Rissen				2019				0		0		0
19-SA00418-0	no	no	Pork, organs	Typhimurium	S. Typhimurium				2019				0		0		0
19-SA00419-0	no	no	Pork, organs	Other	S. Rissen				2019				0		0		0
19-SA00420-0	no	no	Pork, organs	4,[5],12:i:-	S. Typhimurium, monophasic				2019				0		0		0
19-SA00421-0	no	yes	Zoo-kept mammals	Enteritidis	S. Enteritidis	Enteritidis	11	D1	2019	Enteritidis_16	Enteritidis_17	Enteritidis_18	2	mdsA;mdsB	140	steC;sseJ;steB;sifB;steA;ssaU;ssaT;ssaS;ssaR;ssaQ;ssaP;ssaO;ssaN;ssaV;ssaM;ssaL;ssaK;ssaX;ssaJ;ssaI;ssaH;ssaG;sseG;sseF;sscB;sseE;sseD;sseC;sscA;sseB;sseA;ssaE;ssaD;ssaC;spiC;ssrA;ssrB;phoP;phoQ;sifA;csgC;csgA;csgB;csgD;csgE;csgF;csgG;sopA;gndA;galF;sspH2;sopD;rpoS;invH;invF;invG;invE;invA;invB;invC;invI;invJ;spaO;spaP;spaQ;spaR;spaS;sicA;sipB;sipC;sipD;sipA;iacP;sicP;sptP;iagB;hilA;hilD;prgH;prg…	2	IncFIB(S)_1;IncFII(S)_1
19-SA00423-0	no	no	Pork, organs	Typhimurium	S. Typhimurium				2019				0		0		0
19-SA00424-0	no	no	Pork, organs	4,[5],12:i:-	S. Typhimurium, monophasic				2019				0		0		0
19-SA00425-0	no	no	Pork, organs	Typhimurium	S. Typhimurium				2019				0		0		0
19-SA00426-0	no	no	Pork, organs	Derby	S. Derby				2019				0		0		0
19-SA00427-0	no	no	Pork, organs	Typhimurium	S. Typhimurium				2019				0		0		0
19-SA00428-0	no	no	Pork, organs	Derby	S. Derby				2019				0		0		0
19-SA00429-0	no	no	Pork, organs	4,[5],12:i:-	S. Typhimurium, monophasic				2019				0		0		0
19-SA00430-0	no	no	Pork, organs	4,[5],12:i:-	S. Typhimurium, monophasic				2019				0		0		0
19-SA00431-0	no	no	Pork, organs	Typhimurium	S. Typhimurium				2019				0		0		0
19-SA00432-0	no	no	Pork, organs	4,[5],12:i:-	S. Typhimurium, monophasic				2019				0		0		0
19-SA00433-0	no	no	Pork, organs	4,[5],12:i:-	S. Typhimurium, monophasic				2019				0		0		0
19-SA00434-0	no	no	Pork, organs	Typhimurium	S. Typhimurium				2019				0		0		0
19-SA00435-0	no	no	Pork, organs	4,[5],12:i:-	S. Typhimurium, monophasic				2019				0		0		0
19-SA00436-0	no	no	Pork, organs	Typhimurium	S. Typhimurium				2019				0		0		0
19-SA00437-0	no	no	Pork, organs	4,[5],12:i:-	S. Typhimurium, monophasic				2019				0		0		0
19-SA00438-0	no	no	Pork, organs	4,[5],12:i:-	S. Typhimurium, monophasic				2019				0		0		0
19-SA00440-0	no	no	Unspecific / unknown	Infantis	S. Infantis				2019				0		0		0
19-SA00441-0	no	yes	Eggs	Enteritidis	S. Enteritidis	Enteritidis	11	D1	2019	Enteritidis_13	Enteritidis_13	Enteritidis_14	2	mdsA;mdsB	140	sodCI;espO1;sopE2;steC;sseJ;steB;sifB;steA;ssaU;ssaT;ssaS;ssaR;ssaQ;ssaP;ssaO;ssaN;ssaV;ssaM;ssaL;ssaK;ssaX;ssaJ;ssaI;ssaH;ssaG;sseG;sseF;sscB;sseE;sseD;sseC;sscA;sseB;sseA;ssaE;ssaD;ssaC;spiC;ssrA;ssrB;phoP;phoQ;sifA;csgC;csgA;csgB;csgD;csgE;csgF;csgG;sopA;gndA;galF;sspH2;avrA;sprB;hilC;orgC;orgB;orgA;prgK;prgJ;prgI;prgH;hilD;hilA;iagB;sptP;sicP;iacP;sipA;sipD;sipC;sipB;sicA;spaS;spaR;spaQ;spaP;…	2	IncFIB(S)_1;IncFII(S)_1
19-SA00442-0	no	no	Poultry	Other	S. Heidelberg				2019				0		0		0
19-SA00443-0	no	no	Poultry	Other	S. Heidelberg				2019				0		0		0
19-SA00444-1	no	no	Poultry	Other	S. Minnesota				2019				0		0		0
19-SA00445-0	no	no	Unspecific / unknown	Infantis	S. Infantis				2019				0		0		0
19-SA00446-0	no	no	Unspecific / unknown	Infantis	S. Infantis				2019				0		0		0
19-SA00447-0	no	no	Unspecific / unknown	Infantis	S. Infantis				2019				0		0		0
19-SA00448-0	no	no	Unspecific / unknown	4,[5],12:i:-	S. Typhimurium, monophasic				2019				0		0		0
19-SA00449-0	no	no	Unspecific / unknown	4,[5],12:i:-	S. Typhimurium, monophasic				2019				0		0		0
19-SA00450-0	no	no	Unspecific / unknown	Derby	S. Derby				2019				0		0		0
19-SA00451-0	no	no	Pork	4,[5],12:i:-	S. Typhimurium, monophasic				2019				0		0		0
19-SA00452-0	no	no	Pork	4,[5],12:i:-	S. Typhimurium, monophasic				2019				0		0		0
19-SA00453-0	no	no	Pork	4,[5],12:i:-	S. Typhimurium, monophasic				2019				0		0		0
19-SA00454-0	no	no	Pork	Other	S. Rissen				2019				0		0		0
19-SA00455-0	no	no	Unspecific / unknown	Infantis	S. Infantis				2019				0		0		0
19-SA00455-1	yes	yes	Unspecific / unknown	Infantis	S. subspec. I, rough phenotype	Infantis	32	C1	2019	Infantis_3	Infantis_4	Infantis_4	7	aadA1;dfrA14;gyrA_S83Y;mdsA;mdsB;sul1;tet(A)	161	gndA;sopA;espO1;sopE2;steC;sseJ;steB;sifB;steA;ssaU;ssaT;ssaS;ssaR;ssaQ;ssaP;ssaO;ssaN;ssaV;ssaM;ssaL;ssaK;ssaX;ssaJ;ssaI;ssaH;ssaG;sseG;sseF;sscB;sseE;sseD;sseC;sscA;sseB;sseA;ssaE;ssaD;ssaC;spiC;ssrA;ssrB;phoP;phoQ;pipB2;mig;avrA;sprB;hilC;orgC;orgB;orgA;prgK;prgJ;prgI;prgH;hilD;hilA;iagB;sptP;sicP;iacP;sipA;sipD;sipC;sipB;sicA;spaS;spaR;spaQ;spaP;spaO;invJ;invI;invC;invB;invA;invE;invG;invF;in…	1	IncFIB(pN55391)_1	SRR35250313	PRJNA937468
19-SA00456-0	no	yes	Pork	Derby	S. Derby	Derby	40	B	2019	Derby_1	Derby_1	Derby_1	10	aph(3'')-Ib;aph(6)-Id;blaTEM-1;dfrA14;fosA7.3;mdsA;mdsB;qnrB19;sul2;tet(B)	142	steC;sseJ;sifB;steA;ssaU;ssaT;ssaS;ssaR;ssaQ;ssaP;ssaO;ssaN;ssaV;ssaM;ssaL;ssaK;ssaX;ssaJ;ssaI;ssaH;ssaG;sseG;sseF;sscB;sseE;sseD;sseC;sscA;sseB;sseA;ssaE;ssaD;ssaC;spiC;ssrA;ssrB;phoP;phoQ;sifA;csgC;csgA;csgB;csgD;csgE;csgF;csgG;sopD2;ompA;pipB;sopB;espO1;sopE2;entB;fepG;fepC;fimW;fimY;fimZ;fimF;fimH;fimD;fimC;fimI;fimA;allB;acrB;STM0289;tlde1;STM0287;STM0286;STM0285;STM0283;STM0282;STM0281;STM0…	6	IncI1-I(Alpha)_1;Col(pHAD28)_1;Col(pHAD28)_1;Col440II_1;Col(pHAD28)_1;Col(pHAD28)_1
19-SA00457-0	no	yes	Poultry	Enteritidis	S. Enteritidis	Enteritidis	11	D1	2019	Enteritidis_14	Enteritidis_15	Enteritidis_16	2	mdsA;mdsB	131	sseI;ompA;pipB;sopB;tssM;sodCI;espO1;sopE2;steC;sseJ;steB;sifB;steA;ssaU;ssaT;ssaS;ssaR;ssaQ;ssaP;ssaO;ssaN;ssaV;ssaM;ssaL;ssaK;ssaX;ssaJ;ssaI;ssaH;ssaG;sseG;sseF;sscB;sseE;sseD;sseC;sscA;sseB;sseA;ssaE;ssaD;ssaC;spiC;ssrA;ssrB;phoP;phoQ;sifA;csgC;csgA;csgB;csgD;csgE;csgF;csgG;sopA;gndA;galF;sspH2;pipB2;mig;avrA;sprB;hilC;orgC;orgB;orgA;prgK;prgJ;prgI;prgH;hilD;hilA;iagB;sptP;sicP;iacP;sipA;sipD;…	0
19-SA00458-0	no	yes	Poultry	Enteritidis	S. Enteritidis	Enteritidis	11	D1	2019	Enteritidis_13	Enteritidis_14	Enteritidis_15	2	mdsA;mdsB	140	sseI;ompA;pipB;sopB;tssM;sodCI;espO1;sopE2;steC;sseJ;steB;sifB;steA;ssaU;ssaT;ssaS;ssaR;ssaQ;ssaP;ssaO;ssaN;ssaV;ssaM;ssaL;ssaK;ssaX;ssaJ;ssaI;ssaH;ssaG;sseG;sseF;sscB;sseE;sseD;sseC;sscA;sseB;sseA;ssaE;ssaD;ssaC;spiC;ssrA;ssrB;phoP;phoQ;sifA;csgC;csgA;csgB;csgD;csgE;csgF;csgG;sopA;gndA;galF;sspH2;avrA;sprB;hilC;orgC;orgB;orgA;prgK;prgJ;prgI;prgH;hilD;hilA;iagB;sptP;sicP;iacP;sipA;sipD;sipC;sipB;…	2	IncFIB(S)_1;IncFII(S)_1
19-SA00459-0	no	no	Unspecific / unknown	4,[5],12:i:-	S. Typhimurium, monophasic				2019				0		0		0
19-SA00460-0	no	no	Unspecific / unknown	Derby	S. Derby				2019				0		0		0
19-SA00461-0	no	no	Unspecific / unknown	Derby	S. Derby				2019				0		0		0
19-SA00462-0	no	no	Unspecific / unknown	Derby	S. Derby				2019				0		0		0
19-SA00463-0	no	no	Feed, plant-based	Infantis	S. Infantis				2019				0		0		0
19-SA00464-0	no	no	Beef	Other	Subspec. I				2019				0		0		0
19-SA00465-0	no	no	Pork	Typhimurium	S. Typhimurium				2019				0		0		0
19-SA00466-0	no	no	Pork	Other	Subspec. I				2019				0		0		0
19-SA00467-0	no	yes	Fox	Enteritidis	S. Enteritidis	Enteritidis	11	D1	2019	Enteritidis_17	Enteritidis_18	Enteritidis_19	2	mdsA;mdsB	140	sseI;ompA;pipB;sopB;tssM;sodCI;espO1;sopE2;steC;sseJ;steB;sifB;steA;ssaU;ssaT;ssaS;ssaR;ssaQ;ssaP;ssaO;ssaN;ssaV;ssaM;ssaL;ssaK;ssaX;ssaJ;ssaI;ssaH;ssaG;sseG;sseF;sscB;sseE;sseD;sseC;sscA;sseB;sseA;ssaE;ssaD;ssaC;spiC;ssrA;ssrB;phoP;phoQ;sifA;csgC;csgA;csgB;csgD;csgE;csgF;csgG;sopA;gndA;galF;sspH2;acrB;allB;fimA;fimI;fimC;fimD;fimH;fimF;fimZ;fimY;fimW;fepG;entB;entA;fur;rcsB;sseL;lpfE;lpfD;lpfC;l…	2	IncFIB(S)_1;IncFII(S)_1
19-SA00468-0	no	no	Raccoon	Other	S. Schleissheim				2019				0		0		0
19-SA00469-0	no	no	Pork	4,[5],12:i:-	S. Typhimurium, monophasic				2019				0		0		0
19-SA00470-0	no	no	Dog, pet	4,[5],12:i:-	S. Typhimurium, monophasic				2019				0		0		0
19-SA00471-0	no	no	Horse	Other	S. Senftenberg				2019				0		0		0
19-SA00472-0	no	no	Poultry	Paratyphi B var. Java	S. Paratyphi B var. Java				2019				0		0		0
19-SA00473-0	no	no	Poultry	Infantis	S. Infantis				2019				0		0		0
19-SA00474-0	no	no	Poultry	Infantis	S. Infantis				2019				0		0		0
19-SA00475-0	no	yes	Pork	4,[5],12:i:-	S. Typhimurium, monophasic	4,[5],12:i:-	34	B	2019	Typhimurium_2	Typhimurium_17	Typhimurium_20	4	blaTEM-1;mdsA;mdsB;tet(B)	156	avrA;sprB;hilC;orgC;orgB;orgA;prgK;prgJ;prgI;prgH;hilD;hilA;iagB;sptP;sicP;iacP;sipA;sipD;sipC;sipB;sicA;spaS;spaR;spaQ;spaP;spaO;invJ;invI;invC;invB;invA;invE;invG;invF;invH;rpoS;sopD;ssrB;ssrA;spiC;ssaC;ssaD;ssaE;sseA;sseB;sscA;sseC;sseD;sseE;sscB;sseF;sseG;ssaG;ssaH;ssaI;ssaJ;ssaX;ssaK;ssaL;ssaM;ssaV;ssaN;ssaO;ssaP;ssaQ;ssaR;ssaS;ssaT;ssaU;steA;sifB;steB;sseJ;steC;mgtC;mgtB;misL;lpfA;lpfB;lpfC…	4	ColRNAI_1;Col440I_1;Col440I_1;Col440I_1
19-SA00475-1	no	yes	Pork	Typhimurium	S. Typhimurium	Typhimurium	34	B	2019	Typhimurium_2	Typhimurium_18	Typhimurium_21	11	aadA1;aph(3'')-Ib;aph(3')-Ia;aph(6)-Id;blaTEM-1;dfrA1;mcr-1.1;mdsA;mdsB;sul2;tet(B)	156	csgG;csgF;csgE;csgD;csgB;csgA;csgC;sifA;phoQ;phoP;ssrB;ssrA;spiC;ssaC;ssaD;ssaE;sseA;sseB;sscA;sseC;sseD;sseE;sscB;sseF;sseG;ssaG;ssaH;ssaI;ssaJ;ssaX;ssaK;ssaL;ssaM;ssaV;ssaN;ssaO;ssaP;ssaQ;ssaR;ssaS;ssaT;ssaU;steA;sifB;steB;sseJ;steC;sopD;rpoS;invH;invF;invG;invE;invA;invB;invC;invI;invJ;spaO;spaP;spaQ;spaR;spaS;sicA;sipB;sipC;sipD;sipA;iacP;sicP;sptP;iagB;hilA;hilD;prgH;prgI;prgJ;prgK;orgA;orgB…	2	IncI1-I(Alpha)_1;IncX4_1
19-SA00476-0	no	yes	Poultry	Typhimurium	S. Typhimurium	Typhimurium	128	B	2019	Typhimurium_12	Typhimurium_19	Typhimurium_22	2	mdsA;mdsB	165	pipB2;mig;avrA;sprB;hilC;orgC;orgB;orgA;prgK;prgJ;prgI;prgH;hilD;hilA;iagB;sptP;sicP;iacP;sipA;sipD;sipC;sipB;sicA;spaS;spaR;spaQ;spaP;spaO;invJ;invI;invC;invB;invA;invE;invG;invF;invH;rpoS;sopD;phoQ;phoP;ssrB;ssrA;spiC;ssaC;ssaD;ssaE;sseA;sseB;sscA;sseC;sseD;sseE;sscB;sseF;sseG;ssaG;ssaH;ssaI;ssaJ;ssaX;ssaK;ssaL;ssaM;ssaV;ssaN;ssaO;ssaP;ssaQ;ssaR;ssaS;ssaT;ssaU;steA;sifB;steB;sseJ;steC;fur;entA;…	2	IncFIB(S)_1;IncFII(S)_1
19-SA00477-0	no	no	Poultry	Other	S. Indiana				2019				0		0		0
19-SA00478-0	no	no	Pork	4,[5],12:i:-	S. Typhimurium, monophasic				2019				0		0		0
19-SA00479-0	no	no	Pork	Typhimurium	S. Typhimurium				2019				0		0		0
19-SA00480-0	no	no	Wild boar, organs	Other	Subspec. I				2019				0		0		0
19-SA00481-0	yes	yes	Wild boar, organs	Choleraesuis	S. subspec. I, rough phenotype	Choleraesuis	145	C1	2019	Choleraesuis_2	Choleraesuis_2	Choleraesuis_2	2	mdsA;mdsB	157	ssrB;ssrA;spiC;ssaC;ssaD;ssaE;sseA;sseB;sscA;sseC;sseD;sseE;sscB;sseF;sseG;ssaG;ssaH;ssaI;ssaJ;ssaX;ssaK;ssaL;ssaM;ssaV;ssaN;ssaO;ssaP;ssaQ;ssaR;ssaS;ssaT;ssaU;steA;sifB;steB;sseJ;steC;sopE2;espO1;sopA;gndA;STM0266;STM0267;STM0268;STM0269;STM0270;STM0271;STM0272;STM0273;STM0274;STM0275;STM0276;STM0280;STM0281;STM0282;STM0283;STM0284;STM0285;STM0286;STM0287;tlde1;STM0289;acrB;allB;fimA;fimI;fimC;f…	2	IncFII(S)_1;IncFIB(S)_1	SRR35250302	PRJNA937468
19-SA00482-0	no	no	Wild boar, organs	Other	Subspec. I				2019				0		0		0
19-SA00483-0	no	no	Wild boar, organs	Other	Subspec. I				2019				0		0		0
19-SA00484-0	yes	yes	Wild boar, organs	Choleraesuis	S. subspec. I, rough phenotype	Choleraesuis	145	C1	2019	Choleraesuis_3	Choleraesuis_3	Choleraesuis_3	2	mdsA;mdsB	158	ssrB;ssrA;spiC;ssaC;ssaD;ssaE;sseA;sseB;sscA;sseC;sseD;sseE;sscB;sseF;sseG;ssaG;ssaH;ssaI;ssaJ;ssaX;ssaK;ssaL;ssaM;ssaV;ssaN;ssaO;ssaP;ssaQ;ssaR;ssaS;ssaT;ssaU;steA;sifB;steB;sseJ;steC;STM0266;STM0267;STM0268;STM0269;STM0270;STM0271;STM0272;STM0273;STM0274;STM0275;STM0276;STM0280;STM0281;STM0282;STM0283;STM0284;STM0285;STM0286;STM0287;tlde1;STM0289;acrB;allB;fimA;fimI;fimC;fimD;fimH;fimF;fimZ;fim…	2	IncFIB(S)_1;IncFII(S)_1	SRR35250047	PRJNA937468
19-SA00485-0	no	no	Wild boar, organs	Other	Subspec. I				2019				0		0		0
19-SA00486-0	no	no	Unspecific / unknown	Other	S. Indiana				2019				0		0		0
19-SA00487-0	no	no	Poultry	Other	S. Indiana				2019				0		0		0
19-SA00488-0	no	no	Unspecific / unknown	Typhimurium	S. Typhimurium				2019				0		0		0
19-SA00489-0	no	no	Unspecific / unknown	Derby	S. Derby				2019				0		0		0
19-SA00490-0	no	no	Pork, organs	4,[5],12:i:-	S. Typhimurium, monophasic				2019				0		0		0
19-SA00491-0	no	no	Pork	Derby	S. Derby				2019				0		0		0
19-SA00492-0	no	no	Pork	Typhimurium	S. Typhimurium				2019				0		0		0
19-SA00493-0	no	no	Pork	Typhimurium	S. Typhimurium				2019				0		0		0
19-SA00494-0	no	no	Pork	Typhimurium	S. Typhimurium				2019				0		0		0
19-SA00495-0	no	no	Pork	Typhimurium	S. Typhimurium				2019				0		0		0
19-SA00496-0	no	no	Pork	Typhimurium	S. Typhimurium				2019				0		0		0
19-SA00497-0	no	no	Pork	Derby	S. Derby				2019				0		0		0
19-SA00498-0	no	no	Unspecific / unknown	4,[5],12:i:-	S. Typhimurium, monophasic				2019				0		0		0
19-SA00499-0	no	no	Unspecific / unknown	4,[5],12:i:-	S. Typhimurium, monophasic				2019				0		0		0
19-SA00500-0	no	no	Unspecific / unknown	Other	S. Senftenberg				2019				0		0		0
19-SA00501-0	no	no	Unspecific / unknown	Typhimurium	S. Typhimurium				2019				0		0		0
19-SA00502-0	no	no	Dog, pet	Other	S. London				2019				0		0		0
19-SA00503-0	no	no	Feed, plant-based	Other	S. Goldcoast				2019				0		0		0
19-SA00504-0	no	no	Feed, plant-based	Other	S. Goldcoast				2019				0		0		0
19-SA00505-0	no	no	Feed, plant-based	Infantis	S. Infantis				2019				0		0		0
19-SA00506-0	no	no	Unspecific / unknown	Other	S. Goldcoast				2019				0		0		0
19-SA00507-0	no	no	Feed, plant-based	Other	S. Goldcoast				2019				0		0		0
19-SA00508-0	no	no	Unspecific / unknown	Typhimurium	S. Typhimurium				2019				0		0		0
19-SA00509-0	no	no	Unspecific / unknown	4,[5],12:i:-	S. Typhimurium, monophasic				2019				0		0		0
19-SA00510-0	no	no	Unspecific / unknown	Derby	S. Derby				2019				0		0		0
19-SA00511-0	no	no	Unspecific / unknown	Infantis	S. Infantis				2019				0		0		0
19-SA00512-0	no	no	Unspecific / unknown	Infantis	S. Infantis				2019				0		0		0
19-SA00513-0	no	no	Unspecific / unknown	Infantis	S. Infantis				2019				0		0		0
19-SA00514-0	no	no	Unspecific / unknown	Infantis	S. Infantis				2019				0		0		0
19-SA00515-0	no	no	Unspecific / unknown	Derby	S. Derby				2019				0		0		0
19-SA00516-0	no	no	Pork	Derby	S. Derby				2019				0		0		0
19-SA00517-0	no	no	Unspecific / unknown	Other	S. Poano				2019				0		0		0
19-SA00518-0	no	no	Pork	Typhimurium	S. Typhimurium				2019				0		0		0
19-SA00519-0	no	no	Poultry	Other	S. Heidelberg				2019				0		0		0
19-SA00520-0	no	yes	Poultry	Enteritidis	S. Enteritidis	Enteritidis	11	D1	2019	Enteritidis_14	Enteritidis_15	Enteritidis_16	2	mdsA;mdsB	131	sseI;ompA;pipB;sopB;tssM;sodCI;espO1;sopE2;steC;sseJ;steB;sifB;steA;ssaU;ssaT;ssaS;ssaR;ssaQ;ssaP;ssaO;ssaN;ssaV;ssaM;ssaL;ssaK;ssaX;ssaJ;ssaI;ssaH;ssaG;sseG;sseF;sscB;sseE;sseD;sseC;sscA;sseB;sseA;ssaE;ssaD;ssaC;spiC;ssrA;ssrB;phoP;phoQ;sifA;csgC;csgA;csgB;csgD;csgE;csgF;csgG;sopA;gndA;galF;sspH2;pipB2;mig;avrA;sprB;hilC;orgC;orgB;orgA;prgK;prgJ;prgI;prgH;hilD;hilA;iagB;sptP;sicP;iacP;sipA;sipD;…	0
19-SA00521-0	no	yes	Pork	Infantis	S. Infantis	Infantis	32	C1	2019	Infantis_4	Infantis_5	Infantis_5	2	mdsA;mdsB	151	espO1;sopE2;steC;sseJ;steB;sifB;steA;ssaU;ssaT;ssaS;ssaR;ssaQ;ssaP;ssaO;ssaN;ssaV;ssaM;ssaL;ssaK;ssaX;ssaJ;ssaI;ssaH;ssaG;sseG;sseF;sscB;sseE;sseD;sseC;sscA;sseB;sseA;ssaE;ssaD;ssaC;spiC;ssrA;ssrB;sopD;rpoS;invH;invF;invG;invE;invA;invB;invC;invI;invJ;spaO;spaP;spaQ;spaR;spaS;sicA;sipB;sipC;sipD;sipA;iacP;sicP;sptP;iagB;hilA;hilD;prgH;prgI;prgJ;prgK;orgA;orgB;orgC;hilC;sprB;avrA;sspH2;sseK2;galF;…	0
19-SA00522-0	no	no	Unspecific / unknown	Other	S. Kingston				2019				0		0		0
19-SA00523-0	no	yes	Zoo-kept birds	Enteritidis	S. Enteritidis	Enteritidis	11	D1	2019	Enteritidis_1	Enteritidis_19	Enteritidis_20	2	mdsA;mdsB	140	sspH2;galF;gndA;sopA;csgG;csgF;csgE;csgD;csgB;csgA;csgC;sifA;phoQ;phoP;ssrB;ssrA;spiC;ssaC;ssaD;ssaE;sseA;sseB;sscA;sseC;sseD;sseE;sscB;sseF;sseG;ssaG;ssaH;ssaI;ssaJ;ssaX;ssaK;ssaL;ssaM;ssaV;ssaN;ssaO;ssaP;ssaQ;ssaR;ssaS;ssaT;ssaU;steA;sifB;steB;sseJ;steC;sopE2;espO1;sodCI;tssM;sopB;pipB;ompA;sseI;sopD;rpoS;invH;invF;invG;invE;invA;invB;invC;invI;invJ;spaO;spaP;spaQ;spaR;spaS;sicA;sipB;sipC;sipD;…	3	IncFIB(S)_1;IncFII(S)_1;ColRNAI_1
19-SA00524-0	no	no	Unspecific / unknown	Infantis	S. Infantis				2019				0		0		0
19-SA00525-0	no	no	Unspecific / unknown	Infantis	S. Infantis				2019				0		0		0
19-SA00526-0	yes	yes	Pork	4,[5],12:i:-	S. subspec. I, rough phenotype	4,[5],12:i:-	34	B	2019	Typhimurium_2	Typhimurium_2	Typhimurium_23	2	mdsA;mdsB	156	csgG;csgF;csgE;csgD;csgB;csgA;csgC;sifA;phoQ;phoP;ssrB;ssrA;spiC;ssaC;ssaD;ssaE;sseA;sseB;sscA;sseC;sseD;sseE;sscB;sseF;sseG;ssaG;ssaH;ssaI;ssaJ;ssaX;ssaK;ssaL;ssaM;ssaV;ssaN;ssaO;ssaP;ssaQ;ssaR;ssaS;ssaT;ssaU;steA;sifB;steB;sseJ;steC;sopE2;espO1;sopD;rpoS;invH;invF;invG;invE;invA;invB;invC;invI;invJ;spaO;spaP;spaQ;spaR;spaS;sicA;sipB;sipC;sipD;sipA;iacP;sicP;sptP;iagB;hilA;hilD;prgH;prgI;prgJ;pr…	0		ERR3581330	PRJEB31846
19-SA00527-0	no	no	Pork	Derby	S. Derby				2019				0		0		0
19-SA00528-0	no	no	Unspecific / unknown	Other	S. Tennessee				2019				0		0		0
19-SA00529-0	no	no	Beef	Typhimurium	S. Typhimurium				2019				0		0		0
19-SA00530-0	no	no	Beef	4,[5],12:i:-	S. Typhimurium, monophasic				2019				0		0		0
19-SA00531-0	no	no	Pork	Derby	S. Derby				2019				0		0		0
19-SA00533-0	no	no	Reptiles	Other	S. Braenderup				2019				0		0		0
19-SA00535-0	no	no	Horse	Typhimurium	S. Typhimurium				2019				0		0		0
19-SA00536-0	no	no	Pork	4,[5],12:i:-	S. Typhimurium, monophasic				2019				0		0		0
19-SA00538-0	no	no	Pork	Other	S. Ohio				2019				0		0		0
19-SA00538-1	no	no	Pork	4,[5],12:i:-	S. Typhimurium, monophasic				2019				0		0		0
19-SA00539-0	no	no	Beef	Other	S. Braenderup				2019				0		0		0
19-SA00540-0	no	yes	Poultry	Enteritidis	S. Enteritidis	Enteritidis	11	D1	2019	Enteritidis_13	Enteritidis_13	Enteritidis_14	2	mdsA;mdsB	139	sseI;ompA;pipB;sopB;tssM;sodCI;espO1;sopE2;steC;sseJ;steB;sifB;steA;ssaU;ssaT;ssaS;ssaR;ssaQ;ssaP;ssaO;ssaN;ssaV;ssaM;ssaL;ssaK;ssaX;ssaJ;ssaI;ssaH;ssaG;sseG;sseF;sscB;sseE;sseD;sseC;sscA;sseB;sseA;ssaE;ssaD;ssaC;spiC;ssrA;ssrB;phoP;phoQ;sifA;csgC;csgA;csgB;csgD;csgE;csgF;csgG;sopA;gndA;galF;fur;entA;entB;fepG;fimW;fimY;fimZ;fimF;fimH;fimD;fimC;fimI;fimA;allB;acrB;tlde1;STM0266;sseL;rcsB;lpfE;lpf…	2	IncFIB(S)_1;IncFII(S)_1
19-SA00541-0	no	yes	Poultry	Enteritidis	S. Enteritidis	Enteritidis	11	D1	2019	Enteritidis_13	Enteritidis_13	Enteritidis_14	2	mdsA;mdsB	140	sspH2;galF;gndA;sopA;csgG;csgF;csgE;csgD;csgB;csgA;csgC;sifA;phoQ;phoP;ssrB;ssrA;spiC;ssaC;ssaD;ssaE;sseA;sseB;sscA;sseC;sseD;sseE;sscB;sseF;sseG;ssaG;ssaH;ssaI;ssaJ;ssaX;ssaK;ssaL;ssaM;ssaV;ssaN;ssaO;ssaP;ssaQ;ssaR;ssaS;ssaT;ssaU;steA;sifB;steB;sseJ;steC;sopE2;espO1;sodCI;tssM;sopB;pipB;ompA;sseI;STM0266;tlde1;acrB;allB;fimA;fimI;fimC;fimD;fimH;fimF;fimZ;fimY;fimW;fepG;entB;entA;fur;lpfE;lpfD;lp…	2	IncFIB(S)_1;IncFII(S)_1
19-SA00543-0	no	no	Pork	Other	S. London				2019				0		0		0
19-SA00544-0	no	yes	Pork	Enteritidis	S. Enteritidis	Enteritidis	11	D1	2019	Enteritidis_18	Enteritidis_20	Enteritidis_21	2	mdsA;mdsB	141	espO1;sopE2;steC;sseJ;steB;sifB;steA;ssaU;ssaT;ssaS;ssaR;ssaQ;ssaP;ssaO;ssaN;ssaV;ssaM;ssaL;ssaK;ssaX;ssaJ;ssaI;ssaH;ssaG;sseG;sseF;sscB;sseE;sseD;sseC;sscA;sseB;sseA;ssaE;ssaD;ssaC;spiC;ssrA;ssrB;phoP;phoQ;sifA;csgC;csgA;csgB;csgD;csgE;csgF;csgG;sopA;gndA;galF;sspH2;sopD;rpoS;invH;invF;invG;invE;invA;invB;invC;invI;invJ;spaO;spaP;spaQ;spaR;spaS;sicA;sipB;sipC;sipD;sipA;iacP;sicP;sptP;iagB;hilA;h…	2	IncFIB(S)_1;IncFII(S)_1
19-SA00545-0	no	no	Unspecific / unknown	Other	S. Mbandaka				2019				0		0		0
19-SA00546-0	no	no	Unspecific / unknown	Other	S. Potsdam				2019				0		0		0
19-SA00548-0	no	no	Pork	Derby	S. Derby				2019				0		0		0
19-SA00549-0	no	no	Zoo-kept mammals	Other	S. Dublin				2019				0		0		0
19-SA00550-0	no	no	Poultry	Infantis	S. Infantis				2019				0		0		0
19-SA00551-0	no	no	Unspecific / unknown	Other	S. subspec. I				2019				0		0		0
19-SA00552-0	no	yes	Beef	Other	S. Havana	Havana	588	G	2019				2	mdsA;mdsB	152	csgG;csgF;csgE;csgD;csgB;csgA;csgC;sifA;phoQ;phoP;ssrB;ssrA;spiC;ssaC;ssaD;ssaE;sseA;sseB;sscA;sseC;sseD;sseE;sscB;sseF;sseG;ssaG;ssaH;ssaI;ssaJ;ssaX;ssaK;ssaL;ssaM;ssaV;ssaN;ssaO;ssaP;ssaQ;ssaR;ssaS;ssaT;ssaU;steA;sifB;steB;sseJ;steC;sopD;rpoS;invH;invF;invG;invE;invA;invB;invC;invI;invJ;spaO;spaP;spaQ;spaR;spaS;sicA;sipB;sipC;sipD;sipA;iacP;sicP;sptP;iagB;hilA;hilD;prgH;prgI;prgJ;prgK;orgA;orgB…	2	IncI1-I(Alpha)_1;Col(pHAD28)_1
19-SA00554-0	no	no	Poultry	Infantis	S. Infantis				2019				0		0		0
19-SA00555-0	no	no	Poultry	Infantis	S. Infantis				2019				0		0		0
19-SA00556-0	no	yes	Beef	4,[5],12:i:-	S. Typhimurium, monophasic	4,[5],12:i:-	34	B	2019	Typhimurium_2	Typhimurium_2	Typhimurium_24	6	aph(3'')-Ib;aph(6)-Id;blaTEM-1;mdsA;mdsB;sul2	155	espO1;sopE2;steC;sseJ;steB;sifB;steA;ssaU;ssaT;ssaS;ssaR;ssaQ;ssaP;ssaO;ssaN;ssaV;ssaM;ssaL;ssaK;ssaX;ssaJ;ssaI;ssaH;ssaG;sseG;sseF;sscB;sseE;sseD;sseC;sscA;sseB;sseA;ssaE;ssaD;ssaC;spiC;ssrA;ssrB;phoP;phoQ;sifA;csgC;csgA;csgB;csgD;csgE;csgF;csgG;sopB;pipB;ompA;sseI;sopD;rpoS;invH;invF;invG;invE;invA;invB;invC;invI;invJ;spaO;spaP;spaQ;spaR;spaS;sicA;sipB;sipC;sipD;sipA;iacP;sicP;sptP;iagB;hilA;hi…	0
19-SA00557-0	no	no	Dog, pet	Other	S. Newport				2019				0		0		0
19-SA00558-0	no	no	Pork	4,[5],12:i:-	S. Typhimurium, monophasic				2019				0		0		0
19-SA00560-0	no	no	Reptiles, organs	Other	S. Muenchen				2019				0		0		0
19-SA00561-0	no	no	Pork	4,[5],12:i:-	S. Typhimurium, monophasic				2019				0		0		0
19-SA00563-0	no	no	Unspecific / unknown	Typhimurium	S. Typhimurium				2019				0		0		0
19-SA00564-0	no	no	Poultry	Infantis	S. Infantis				2019				0		0		0
19-SA00565-0	no	no	Pork	Derby	S. Derby				2019				0		0		0
19-SA00566-0	no	no	Unspecific / unknown	Other	S. Mbandaka				2019				0		0		0
19-SA00567-0	no	yes	Poultry	Infantis	S. Infantis	Infantis	32	C1	2019	Infantis_4	Infantis_5	Infantis_5	2	mdsA;mdsB	151	espO1;sopE2;steC;sseJ;steB;sifB;steA;ssaU;ssaT;ssaS;ssaR;ssaQ;ssaP;ssaO;ssaN;ssaV;ssaM;ssaL;ssaK;ssaX;ssaJ;ssaI;ssaH;ssaG;sseG;sseF;sscB;sseE;sseD;sseC;sscA;sseB;sseA;ssaE;ssaD;ssaC;spiC;ssrA;ssrB;phoP;phoQ;sifA;csgC;csgA;csgB;csgD;csgE;csgF;csgG;sopB;pipB;ompA;avrA;sprB;hilC;orgC;orgB;orgA;prgK;prgJ;prgI;prgH;hilD;hilA;iagB;sptP;sicP;iacP;sipA;sipD;sipC;sipB;sicA;spaS;spaR;spaQ;spaP;spaO;invJ;in…	0
19-SA00568-0	no	no	Unspecific / unknown	Other	S. Dublin				2019				0		0		0
19-SA00569-0	no	no	Poultry	Other	S. Heidelberg				2019				0		0		0
19-SA00570-0	no	no	Feed, animal-based	Other	S. Ohio				2019				0		0		0
19-SA00571-0	no	no	Unspecific / unknown	Other	S. Oranienburg				2019				0		0		0
19-SA00572-0	no	no	Pork, organs	Typhimurium	S. Typhimurium				2019				0		0		0
19-SA00573-0	no	no	Unspecific / unknown	Infantis	S. Infantis				2019				0		0		0
19-SA00574-0	no	no	Unspecific / unknown	4,[5],12:i:-	S. Typhimurium, monophasic				2019				0		0		0
19-SA00575-0	no	no	Unspecific / unknown	Other	S. Cerro				2019				0		0		0
19-SA00576-0	no	no	Unspecific / unknown	Other	S. Senftenberg				2019				0		0		0
19-SA00577-0	no	no	Unspecific / unknown	Other	S. Reading				2019				0		0		0
19-SA00578-0	no	no	Pork	4,[5],12:i:-	S. Typhimurium, monophasic				2019				0		0		0
19-SA00579-0	no	no	Pork	4,[5],12:i:-	S. Typhimurium, monophasic				2019				0		0		0
19-SA00580-0	no	no	Pork	4,[5],12:i:-	S. Typhimurium, monophasic				2019				0		0		0
19-SA00581-0	no	no	Pork	4,[5],12:i:-	S. Typhimurium, monophasic				2019				0		0		0
19-SA00583-0	yes	yes	Pork, organs	4,[5],12:i:-	S. subspec. I, rough phenotype	4,[5],12:i:-	34	B	2019	Typhimurium_2	Typhimurium_2	Typhimurium_25	9	aph(3'')-Ib;aph(3')-Ia;aph(6)-Id;blaTEM-1;dfrA5;mdsA;mdsB;sul2;tet(B)	155	sseG;ssaG;ssaH;ssaI;ssaJ;ssaX;ssaK;ssaL;ssaM;ssaV;ssaN;ssaO;ssaP;ssaQ;ssaR;ssaS;ssaT;ssaU;steA;sifB;steB;sseJ;steC;sopE2;espO1;avrA;sprB;hilC;orgC;orgB;orgA;prgK;prgJ;prgI;prgH;hilD;hilA;iagB;sptP;sicP;iacP;sipA;sipD;sipC;sipB;sicA;spaS;spaR;spaQ;spaP;spaO;invJ;invI;invC;invB;invA;invE;invG;invF;invH;rpoS;sopD;mgtC;mgtB;misL;lpfA;lpfB;lpfC;lpfD;lpfE;acrB;allB;fimA;fimI;fimC;fimD;fimH;fimF;fimZ;fi…	3	Col(pHAD28)_1;Col440II_1;Col(VCM04)_1	SRR35250036	PRJNA937468
19-SA00584-0	no	no	Pork	4,[5],12:i:-	S. Typhimurium, monophasic				2019				0		0		0
19-SA00585-0	no	no	Pork, organs	4,[5],12:i:-	S. Typhimurium, monophasic				2019				0		0		0
19-SA00586-0	no	no	Pork	Typhimurium	S. Typhimurium				2019				0		0		0
19-SA00587-0	no	no	Pork	4,[5],12:i:-	S. Typhimurium, monophasic				2019				0		0		0
19-SA00588-0	no	no	Pork	Other	S. Bovismorbificans				2019				0		0		0
19-SA00589-0	no	no	Pork	Typhimurium	S. Typhimurium				2019				0		0		0
19-SA00590-0	no	yes	Poultry	Infantis	S. Infantis	Infantis	32	C1	2019	Infantis_5	Infantis_6	Infantis_6	2	mdsA;mdsB	150	sspH2;sseK2;galF;gndA;sopA;espO1;sopE2;steC;sseJ;steB;sifB;steA;ssaU;ssaT;ssaS;ssaR;ssaQ;ssaP;ssaO;ssaN;ssaV;ssaM;ssaL;ssaK;ssaX;ssaJ;ssaI;ssaH;ssaG;sseG;sseF;sscB;sseE;sseD;sseC;sscA;sseB;sseA;ssaE;ssaD;ssaC;spiC;ssrA;ssrB;phoP;phoQ;sifA;csgC;csgA;csgB;csgD;csgE;csgF;csgG;sopB;pipB;ompA;sopD;rpoS;invH;invF;invG;invE;invA;invB;invC;invI;invJ;spaO;spaP;spaQ;spaR;spaS;sicA;sipB;sipC;sipD;sipA;iacP;…	0
19-SA00591-0	no	yes	Poultry	Enteritidis	S. Enteritidis	Enteritidis	11	D1	2019	Enteritidis_13	Enteritidis_13	Enteritidis_14	2	mdsA;mdsB	140	sseI;ompA;pipB;sopB;tssM;sodCI;espO1;sopE2;steC;sseJ;steB;sifB;steA;ssaU;ssaT;ssaS;ssaR;ssaQ;ssaP;ssaO;ssaN;ssaV;ssaM;ssaL;ssaK;ssaX;ssaJ;ssaI;ssaH;ssaG;sseG;sseF;sscB;sseE;sseD;sseC;sscA;sseB;sseA;ssaE;ssaD;ssaC;spiC;ssrA;ssrB;phoP;phoQ;sifA;csgC;csgA;csgB;csgD;csgE;csgF;csgG;sopA;gndA;galF;sspH2;STM0266;tlde1;acrB;allB;fimA;fimI;fimC;fimD;fimH;fimF;fimZ;fimY;fimW;fepG;entB;entA;fur;sseL;rcsB;lp…	2	IncFIB(S)_1;IncFII(S)_1
19-SA00592-0	no	no	Pork	4,[5],12:i:-	S. Typhimurium, monophasic				2019				0		0		0
19-SA00595-0	no	no	Pork, organs	4,[5],12:i:-	S. Typhimurium, monophasic				2019				0		0		0
19-SA00598-0	no	no	Pork	4,[5],12:i:-	S. Typhimurium, monophasic				2019				0		0		0
19-SA00599-0	no	no	Raccoon	Other	S. Coeln				2019				0		0		0
19-SA00600-0	no	no	Poultry	Other	S. Newport				2019				0		0		0
19-SA00601-0	no	no	Unspecific / unknown	4,[5],12:i:-	S. Typhimurium, monophasic				2019				0		0		0
19-SA00602-0	no	no	Unspecific / unknown	Infantis	S. Infantis				2019				0		0		0
19-SA00603-0	no	no	Reptiles, organs	Other	S. Pomona				2019				0		0		0
19-SA00604-0	no	yes	Eggs	Enteritidis	S. Enteritidis	Enteritidis	11	D1	2019	Enteritidis_13	Enteritidis_13	Enteritidis_14	2	mdsA;mdsB	140	sspH2;galF;gndA;sopA;csgG;csgF;csgE;csgD;csgB;csgA;csgC;sifA;phoQ;phoP;ssrB;ssrA;spiC;ssaC;ssaD;ssaE;sseA;sseB;sscA;sseC;sseD;sseE;sscB;sseF;sseG;ssaG;ssaH;ssaI;ssaJ;ssaX;ssaK;ssaL;ssaM;ssaV;ssaN;ssaO;ssaP;ssaQ;ssaR;ssaS;ssaT;ssaU;steA;sifB;steB;sseJ;steC;sopE2;espO1;sodCI;tssM;sopB;pipB;ompA;sseI;fur;entA;entB;fepG;fimW;fimY;fimZ;fimF;fimH;fimD;fimC;fimI;fimA;allB;acrB;tlde1;STM0266;rcsB;sseL;lp…	2	IncFIB(S)_1;IncFII(S)_1
19-SA00605-0	no	no	Pork	4,[5],12:i:-	S. Typhimurium, monophasic				2019				0		0		0
19-SA00645-0	no	no	Wild birds	Typhimurium	S. Typhimurium				2019				0		0		0
19-SA00647-0	yes	yes	Pork	4,[5],12:i:-	S. subspec. I, rough phenotype	4,[5],12:i:-	34	B	2019	Typhimurium_13	Typhimurium_20	Typhimurium_26	8	aph(3'')-Ib;aph(6)-Id;blaTEM-1;floR;mdsA;mdsB;sul2;tet(B)	155	steC;sseJ;steB;sifB;steA;ssaU;ssaT;ssaS;ssaR;ssaQ;ssaP;ssaO;ssaN;ssaV;ssaM;ssaL;ssaK;ssaX;ssaJ;ssaI;ssaH;ssaG;sseG;sseF;sscB;sseE;sseD;sseC;sscA;sseB;sseA;ssaE;ssaD;ssaC;spiC;ssrA;ssrB;phoP;phoQ;sifA;csgC;csgA;csgB;csgD;csgE;csgF;csgG;sopB;pipB;ompA;sseI;sopD;rpoS;invH;invF;invG;invE;invA;invB;invC;invI;invJ;spaO;spaP;spaQ;spaR;spaS;sicA;sipB;sipC;sipD;sipA;iacP;sicP;sptP;iagB;hilA;hilD;prgH;prgI…	1	Col156_1	SRR35250025	PRJNA937468
19-SA00648-0	no	no	Sheep, organs	Typhimurium	S. Typhimurium				2019				0		0		0
19-SA00649-0	no	no	Dog, pet	4,[5],12:i:-	S. Typhimurium, monophasic				2019				0		0		0
19-SA00650-0	no	no	Unspecific / unknown	4,[5],12:i:-	S. Typhimurium, monophasic				2019				0		0		0
19-SA00651-0	no	no	Unspecific / unknown	Derby	S. Derby				2019				0		0		0
19-SA00652-0	no	yes	Unspecific / unknown	4,[5],12:i:-	S. Typhimurium, monophasic	4,[5],12:i:-	34	B	2019	Typhimurium_2	Typhimurium_2	Typhimurium_27	7	aph(3'')-Ib;aph(6)-Id;blaTEM-1;mdsA;mdsB;sul2;tet(B)	156	sseI;ompA;pipB;sopB;csgG;csgF;csgE;csgD;csgB;csgA;csgC;sifA;phoQ;phoP;ssrB;ssrA;spiC;ssaC;ssaD;ssaE;sseA;sseB;sscA;sseC;sseD;sseE;sscB;sseF;sseG;ssaG;ssaH;ssaI;ssaJ;ssaX;ssaK;ssaL;ssaM;ssaV;ssaN;ssaO;ssaP;ssaQ;ssaR;ssaS;ssaT;ssaU;steA;sifB;steB;sseJ;steC;sopE2;espO1;sopD;rpoS;invH;invF;invG;invE;invA;invB;invC;invI;invJ;spaO;spaP;spaQ;spaR;spaS;sicA;sipB;sipC;sipD;sipA;iacP;sicP;sptP;iagB;hilA;hi…	1	Col8282_1
19-SA00653-0	no	no	Unspecific / unknown	Infantis	S. Infantis				2019				0		0		0
19-SA00654-0	no	no	Unspecific / unknown	Other	S. Oranienburg				2019				0		0		0
19-SA00655-0	no	yes	Poultry	Other	S. Rissen	Rissen	469	C1	2019				3	mdsA;mdsB;qnrB19	149	pipB2;mig;avrA;sprB;hilC;orgC;orgB;orgA;prgK;prgJ;prgI;prgH;hilD;hilA;iagB;sptP;sicP;iacP;sipA;sipD;sipC;sipB;sicA;spaS;spaR;spaQ;spaP;spaO;invJ;invI;invC;invB;invA;invE;invG;invF;invH;rpoS;sopD;sseK2;galF;gndA;sopA;espO1;sopE2;sopD2;ompA;pipB;sopB;csgG;csgF;csgE;csgD;csgB;csgA;csgC;sifA;phoQ;phoP;ssrB;ssrA;spiC;ssaC;ssaD;ssaE;sseA;sseB;sscA;sseC;sseD;sseE;sscB;sseF;sseG;ssaG;ssaH;ssaI;ssaJ;ssaX;…	3	Col(pHAD28)_1;Col(pHAD28)_1;Col(pHAD28)_1
19-SA00656-0	no	no	Unspecific / unknown	Derby	S. Derby				2019				0		0		0
19-SA00657-0	no	no	Unspecific / unknown	4,[5],12:i:-	S. Typhimurium, monophasic				2019				0		0		0
19-SA00658-0	yes	yes	Pork	Typhimurium	S. subspec. I, rough phenotype	Typhimurium	34	B	2019	Typhimurium_2	Typhimurium_21	Typhimurium_28	7	aph(3'')-Ib;aph(6)-Id;blaTEM-1;mdsA;mdsB;sul2;tet(B)	156	steC;sseJ;steB;sifB;steA;ssaU;ssaT;ssaS;ssaR;ssaQ;ssaP;ssaO;ssaN;ssaV;ssaM;ssaL;ssaK;ssaX;ssaJ;ssaI;ssaH;ssaG;sseG;sseF;sscB;sseE;sseD;sseC;sscA;sseB;sseA;ssaE;ssaD;ssaC;spiC;ssrA;ssrB;phoP;phoQ;sifA;csgC;csgA;csgB;csgD;csgE;csgF;csgG;pipB2;mig;avrA;sprB;hilC;orgC;orgB;orgA;prgK;prgJ;prgI;prgH;hilD;hilA;iagB;sptP;sicP;iacP;sipA;sipD;sipC;sipB;sicA;spaS;spaR;spaQ;spaP;spaO;invJ;invI;invC;invB;invA…	1	ColRNAI_1	ERR3581821	PRJEB31846
19-SA00659-0	no	no	Cat, pet	4,[5],12:i:-	S. Typhimurium, monophasic				2019				0		0		0
19-SA00660-0	no	yes	Poultry	Typhimurium	S. Typhimurium	Typhimurium	19	B	2019	Typhimurium_14	Typhimurium_22	Typhimurium_29	2	mdsA;mdsB	156	sopD;rpoS;invH;invF;invG;invE;invA;invB;invC;invI;invJ;spaO;spaP;spaQ;spaR;spaS;sicA;sipB;sipC;sipD;sipA;iacP;sicP;sptP;iagB;hilA;hilD;prgH;prgI;prgJ;prgK;orgA;orgB;orgC;hilC;sprB;avrA;mig;pipB2;phoQ;phoP;ssrB;ssrA;spiC;ssaC;ssaD;ssaE;sseA;sseB;sscA;sseC;sseD;sseE;sscB;sseF;sseG;ssaG;ssaH;ssaI;ssaJ;ssaX;ssaK;ssaL;ssaM;ssaV;ssaN;ssaO;ssaP;ssaQ;ssaR;ssaS;ssaT;ssaU;steA;sifB;steB;sseJ;steC;mgtC;mgtB…	0
19-SA00661-0	no	no	Beef	4,[5],12:i:-	S. Typhimurium, monophasic				2019				0		0		0
19-SA00662-0	no	no	Beef	4,[5],12:i:-	S. Typhimurium, monophasic				2019				0		0		0
19-SA00663-0	no	no	Pork	4,[5],12:i:-	S. Typhimurium, monophasic				2019				0		0		0
19-SA00663-2	no	no	Pork	Infantis	S. Infantis				2019				0		0		0
19-SA00667-0	no	no	Pork	Typhimurium	S. Typhimurium				2019				0		0		0
19-SA00670-0	no	no	Pork	4,[5],12:i:-	S. Typhimurium, monophasic				2019				0		0		0
19-SA00670-1	yes	yes	Pork	4,[5],12:i:-	S. subspec. I, rough phenotype	4,[5],12:i:-	34	B	2019	Typhimurium_2	Typhimurium_2	Typhimurium_30	11	aadA1;aadA2;aph(3'')-Ib;aph(6)-Id;blaTEM-1;cmlA1;dfrA12;mdsA;mdsB;sul2;tet(M)	156	mgtC;mgtB;misL;lpfA;lpfB;lpfC;lpfD;lpfE;ssrB;ssrA;spiC;ssaC;ssaD;ssaE;sseA;sseB;sscA;sseC;sseD;sseE;sscB;sseF;sseG;ssaG;ssaH;ssaI;ssaJ;ssaX;ssaK;ssaL;ssaM;ssaV;ssaN;ssaO;ssaP;ssaQ;ssaR;ssaS;ssaT;ssaU;steA;sifB;steB;sseJ;steC;sopA;gndA;galF;sseK2;sspH2;STM0290;STM0289;tlde1;STM0287;STM0286;STM0285;STM0284;STM0283;STM0282;STM0281;STM0280;STM0279;STM0278;tae4;STM0276;STM0275;STM0274;STM0273;STM0272;…	2	IncFIC(FII)_1;IncFIB(AP001918)_1	SRR35250014	PRJNA937468
19-SA00671-0	no	no	Unspecific / unknown	Other	S. Goldcoast				2019				0		0		0
19-SA00672-0	no	no	Pork	Typhimurium	S. Typhimurium				2019				0		0		0
19-SA00673-0	no	no	Pork, organs	Paratyphi B var. Java	S. Paratyphi B var. Java				2019				0		0		0
19-SA00674-0	no	yes	Poultry	Infantis	Subspec. I	Infantis	32	C1	2019	Infantis_6	Infantis_7	Infantis_7	6	aadA1;gyrA_S83Y;mdsA;mdsB;sul1;tet(A)	162	sspH2;sseK2;galF;gndA;sopA;espO1;sopE2;steC;sseJ;steB;sifB;steA;ssaU;ssaT;ssaS;ssaR;ssaQ;ssaP;ssaO;ssaN;ssaV;ssaM;ssaL;ssaK;ssaX;ssaJ;ssaI;ssaH;ssaG;sseG;sseF;sscB;sseE;sseD;sseC;sscA;sseB;sseA;ssaE;ssaD;ssaC;spiC;ssrA;ssrB;phoP;phoQ;sifA;csgC;csgA;csgB;csgD;csgE;csgF;csgG;sopB;pipB;ompA;rcsB;sseL;shdA;ratB;sinH;sopD;rpoS;invH;invF;invG;invE;invA;invB;invC;invI;invJ;spaO;spaP;spaQ;spaR;spaS;sicA;…	1	IncFIB(pN55391)_1
19-SA00675-0	no	no	Pork, organs	4,[5],12:i:-	S. Typhimurium, monophasic				2019				0		0		0
19-SA00676-0	yes	yes	Pork	Other	S. subspec. I, rough phenotype	Goldcoast	358		2019				2	mdsA;mdsB	147	sseK2;galF;gndA;sopA;espO1;sopE2;steC;sseJ;steB;sifB;steA;ssaU;ssaT;ssaS;ssaR;ssaQ;ssaP;ssaO;ssaN;ssaV;ssaM;ssaL;ssaK;ssaX;ssaJ;ssaI;ssaH;ssaG;sseG;sseF;sscB;sseE;sseD;sseC;sscA;sseB;sseA;ssaE;ssaD;ssaC;spiC;ssrA;ssrB;csgC;csgA;csgB;csgD;csgE;csgF;csgG;sopB;pipB;ompA;slrP;fur;entA;entB;fepG;fepC;fimW;fimY;fimZ;fimF;fimH;fimD;fimC;fimI;fimA;pipB2;mig;avrA;sprB;hilC;orgC;orgB;orgA;prgK;prgJ;prgI;pr…	0		SRR35250003	PRJNA937468
19-SA00677-0	no	no	Pork	4,[5],12:i:-	S. Typhimurium, monophasic				2019				0		0		0
19-SA00678-0	no	no	Horse	Other	Subspec. I				2019				0		0		0
19-SA00679-0	no	no	Pork	Typhimurium	S. Typhimurium				2019				0		0		0
19-SA00681-0	no	no	Unspecific / unknown	Other	S. Coeln				2019				0		0		0
19-SA00682-0	no	no	Reptiles	Other	S. Muenchen				2019				0		0		0
19-SA00683-0	no	no	Pork	4,[5],12:i:-	S. Typhimurium, monophasic				2019				0		0		0
19-SA00684-0	no	no	Pork	Other	S. Goldcoast				2019				0		0		0
19-SA00685-0	no	no	Pork	Typhimurium	S. Typhimurium				2019				0		0		0
19-SA00686-0	no	no	Pork	Typhimurium	S. Typhimurium				2019				0		0		0
19-SA00687-0	no	no	Pork	4,[5],12:i:-	S. Typhimurium, monophasic				2019				0		0		0
19-SA00688-0	no	no	Pork	4,[5],12:i:-	S. Typhimurium, monophasic				2019				0		0		0
19-SA00689-0	no	no	Pork	4,[5],12:i:-	S. Typhimurium, monophasic				2019				0		0		0
19-SA00690-0	no	no	Pork	4,[5],12:i:-	S. Typhimurium, monophasic				2019				0		0		0
19-SA00691-0	no	no	Pork	4,[5],12:i:-	S. Typhimurium, monophasic				2019				0		0		0
19-SA00692-0	no	no	Poultry, organs	Typhimurium	S. Typhimurium				2019				0		0		0
19-SA00694-0	yes	yes	Pork	4,[5],12:i:-	S. subspec. I, rough phenotype	4,[5],12:i:-	34	B	2019	Typhimurium_2	Typhimurium_2	Typhimurium_2	7	aph(3'')-Ib;aph(6)-Id;blaTEM-1;mdsA;mdsB;sul2;tet(B)	156	steC;sseJ;steB;sifB;steA;ssaU;ssaT;ssaS;ssaR;ssaQ;ssaP;ssaO;ssaN;ssaV;ssaM;ssaL;ssaK;ssaX;ssaJ;ssaI;ssaH;ssaG;sseG;sseF;sscB;sseE;sseD;sseC;sscA;sseB;sseA;ssaE;ssaD;ssaC;spiC;ssrA;ssrB;phoP;phoQ;sifA;csgC;csgA;csgB;csgD;csgE;csgF;csgG;sopB;pipB;ompA;sseI;hilA;iagB;sptP;sicP;iacP;sipA;sipD;sipC;sipB;sicA;spaS;spaR;spaQ;spaP;spaO;invJ;invI;invC;invB;invA;invE;invG;invF;invH;rpoS;sopD;mgtC;mgtB;misL…	0		SRR35249992	PRJNA937468
19-SA00695-0	yes	yes	Pork	Derby	S. subspec. I, rough phenotype	Derby	40	B	2019	Derby_2	Derby_2	Derby_2	6	aadA2;fosA7.3;mdsA(~);mdsB(~);sul1;tet(A)	145	acrB;allB;avrA;csgA;csgB;csgC;csgD;csgE;csgF;csgG;entB;espO1;fepC;fepG;fimA;fimC;fimD;fimF;fimH;fimI;fimW;fimY;fimZ;fliN;fur;galF;gndA;hilA;hilC;hilD;iacP;iagB;ibeC;invA;invB;invC;invE;invF;invG;invH;invI;invJ;mgtB;mgtC;mig;misL;ompA;orgA;orgB;orgC;phoP;phoQ;pipB;pipB2;prgH;prgI;prgJ;prgK;rcsB;rpoS;shdA;sicA;sicP;sifA;sifB;sinH;sipA;sipB;sipC;sipD;slrP;sopA;sopB;sopD;sopD2;sopE2;spaO;spaP;spaQ;sp…	3	IncQ2_1;Col(MGD2)_1;Col(Ye4449)_1	SRR35249981	PRJNA937468
19-SA00696-0	no	no	Unspecific / unknown	Infantis	S. Infantis				2019				0		0		0
19-SA00697-0	no	no	Pork	Derby	S. Derby				2019				0		0		0
19-SA00698-0	no	no	Unspecific / unknown	Other	S. Oranienburg				2019				0		0		0
19-SA00699-0	no	no	Pork	Typhimurium	S. Typhimurium				2019				0		0		0
19-SA00700-0	no	no	Pork	Typhimurium	S. Typhimurium				2019				0		0		0
19-SA00701-0	no	no	Pork	Other	S. Thompson				2019				0		0		0
19-SA00703-0	no	no	Pork	4,[5],12:i:-	S. Typhimurium, monophasic				2019				0		0		0
19-SA00704-0	no	no	Wild birds	Typhimurium	S. Typhimurium				2019				0		0		0
19-SA00705-0	no	no	Pork	4,[5],12:i:-	S. Typhimurium, monophasic				2019				0		0		0
19-SA00710-0	no	no	Pork	4,[5],12:i:-	S. Typhimurium, monophasic				2019				0		0		0
19-SA00711-0	no	no	Unspecific / unknown	Other	S. Szentes				2019				0		0		0
19-SA00712-0	no	no	Pork	Typhimurium	S. Typhimurium				2019				0		0		0
19-SA00713-0	no	yes	Pork	Enteritidis	S. Enteritidis	Enteritidis	11	D1	2019	Enteritidis_19	Enteritidis_21	Enteritidis_22	2	mdsA;mdsB	141	sspH2;galF;gndA;sopA;csgG;csgF;csgE;csgD;csgB;csgA;csgC;sifA;phoQ;phoP;ssrB;ssrA;spiC;ssaC;ssaD;ssaE;sseA;sseB;sscA;sseC;sseD;sseE;sscB;sseF;sseG;ssaG;ssaH;ssaI;ssaJ;ssaX;ssaK;ssaL;ssaM;ssaV;ssaN;ssaO;ssaP;ssaQ;ssaR;ssaS;ssaT;ssaU;steA;sifB;steB;sseJ;steC;avrA;sprB;hilC;orgC;orgB;orgA;prgK;prgJ;prgI;prgH;hilD;hilA;iagB;sptP;sicP;iacP;sipA;sipD;sipC;sipB;sicA;spaS;spaR;spaQ;spaP;spaO;invJ;invI;inv…	3	IncFII(S)_1;IncFIB(S)_1;Col(pHAD28)_1
19-SA00714-0	no	no	Pork	Typhimurium	S. Typhimurium				2019				0		0		0
19-SA00715-0	no	no	Unspecific / unknown	Typhimurium	S. Typhimurium				2019				0		0		0
19-SA00716-0	no	no	Feed, plant-based	Typhimurium	S. Typhimurium				2019				0		0		0
19-SA00717-0	no	no	Unspecific / unknown	Typhimurium	S. Typhimurium				2019				0		0		0
19-SA00718-0	no	no	Beef	4,[5],12:i:-	S. Typhimurium, monophasic				2019				0		0		0
19-SA00719-0	no	no	Pork	Other	S. London				2019				0		0		0
19-SA00720-0	no	no	Pork	Typhimurium	S. Typhimurium				2019				0		0		0
19-SA00722-0	no	no	Poultry	Enteritidis	S. Enteritidis				2019				0		0		0
19-SA00723-0	yes	yes	Pork, organs	4,[5],12:i:-	S. subspec. I, rough phenotype	4,[5],12:i:-	34	B	2019	Typhimurium_2	Typhimurium_2	Typhimurium_25	9	aph(3'')-Ib;aph(3')-Ia;aph(6)-Id;blaTEM-1;dfrA5;mdsA;mdsB;sul2;tet(B)	155	sopD;rpoS;invH;invF;invG;invE;invA;invB;invC;invI;invJ;spaO;spaP;spaQ;spaR;spaS;sicA;sipB;sipC;sipD;sipA;iacP;sicP;sptP;iagB;hilA;hilD;prgH;prgI;prgJ;prgK;orgA;orgB;orgC;hilC;sprB;avrA;mgtC;mgtB;misL;lpfA;lpfB;lpfC;lpfD;lpfE;steA;sifB;steB;sseJ;steC;fur;entA;entB;fepG;fepC;fimW;fimY;fimZ;fimF;fimH;fimD;fimC;fimI;fimA;allB;acrB;sseK2;galF;gndA;sopA;STM0281;STM0282;STM0283;STM0284;STM0285;STM0286;S…	2	Col(VCM04)_1;Col(pHAD28)_1	SRR35249969	PRJNA937468
19-SA00724-0	no	no	Pork, organs	4,[5],12:i:-	S. Typhimurium, monophasic				2019				0		0		0
19-SA00726-0	no	yes	Pork	Typhimurium	S. Typhimurium	Typhimurium	19	B	2019	Typhimurium_11	Typhimurium_23	Typhimurium_31	7	aadA2;blaCARB-2;floR;mdsA;mdsB;sul1;tet(G)	164	sopD;rpoS;invH;invF;invG;invE;invA;invB;invC;invI;invJ;spaO;spaP;spaQ;spaR;spaS;sicA;sipB;sipC;sipD;sipA;iacP;sicP;sptP;iagB;hilA;hilD;prgH;prgI;prgJ;prgK;orgA;orgB;orgC;hilC;sprB;avrA;fur;entA;entB;fepG;fepC;fimW;fimY;fimZ;fimF;fimH;fimD;fimC;fimI;fimA;acrB;steC;sseJ;steB;sifB;steA;gndA;galF;sseK2;ssrB;ssrA;spiC;ssaC;ssaD;ssaE;sseA;sseB;sscA;sseC;sseD;sseE;sscB;sseF;sseG;ssaG;ssaH;ssaI;ssaJ;ssaX…	3	IncFII(S)_1;IncFIB(S)_1;Col(pHAD28)_1
19-SA00727-0	no	no	Pork, organs	4,[5],12:i:-	S. Typhimurium, monophasic				2019				0		0		0
19-SA00729-0	no	no	Unspecific / unknown	Other	S. Livingstone				2019				0		0		0
19-SA00730-0	no	no	Wild boar, organs	Other	Subspec. I				2019				0		0		0
19-SA00731-0	yes	yes	Wild boar, organs	Choleraesuis	S. subspec. I, rough phenotype	Choleraesuis	145	C1	2019	Choleraesuis_4	Choleraesuis_4	Choleraesuis_4	3	gyrA_S83F;mdsA;mdsB	157	entA;entB;fepG;fepC;fimW;fimY;fimZ;fimF;fimH;fimD;fimC;fimI;fimA;allB;acrB;STM0289;tlde1;STM0287;STM0286;STM0285;STM0284;STM0283;STM0282;STM0281;STM0280;STM0276;STM0275;STM0274;STM0273;STM0272;STM0271;STM0270;STM0269;STM0268;STM0267;STM0266;ssrB;ssrA;spiC;ssaC;ssaD;ssaE;sseA;sseB;sscA;sseC;sseD;sseE;sscB;sseF;sseG;ssaG;ssaH;ssaI;ssaJ;ssaX;ssaK;ssaL;ssaM;ssaV;ssaN;ssaO;ssaP;ssaQ;ssaR;ssaS;ssaT;ssa…	2	IncFIB(S)_1;IncFII(S)_1	SRR35249930	PRJNA937468
19-SA00732-0	no	no	Wild boar, organs	Other	Subspec. I				2019				0		0		0
19-SA00733-0	no	no	Poultry	Infantis	S. Infantis				2019				0		0		0
19-SA00734-0	no	no	Poultry	Infantis	S. Infantis				2019				0		0		0
19-SA00735-0	no	no	Unspecific / unknown	Derby	S. Derby				2019				0		0		0
19-SA00736-0	yes	yes	Unspecific / unknown	4,[5],12:i:-	S. subspec. I, rough phenotype	4,[5],12:i:-	34	B	2019	Typhimurium_2	Typhimurium_24	Typhimurium_32	7	aph(3'')-Ib;aph(6)-Id;blaTEM-1;mdsA;mdsB;sul2;tet(B)	158	acrB;allB;avrA;csgA;csgB;csgC;csgD;csgE;csgF;csgG;entA;entB;espO1;fepC;fepG;fimA;fimC;fimD;fimF;fimH;fimI;fimW;fimY;fimZ;fliN;fur;galF;gndA;gogB;hilA;hilC;hilD;iacP;iagB;ibeC;invA;invB;invC;invE;invF;invG;invH;invI;invJ;lpfA;lpfB;lpfC;lpfD;lpfE;mgtB;mgtC;mig;misL;ompA;orgA;orgB;orgC;phoP;phoQ;pipB;pipB2;prgH;prgI;prgJ;prgK;ratB;rcsB;rpoS;shdA;sicA;sicP;sifA;sifB;sinH;sipA;sipB;sipC;sipD;slrP;sodC…	1	IncQ1_1	SRR35249919	PRJNA937468
19-SA00737-0	yes	yes	Unspecific / unknown	Typhimurium	S. subspec. I, rough phenotype	Typhimurium	19	B	2019	Typhimurium_15	Typhimurium_25	Typhimurium_33	8	aadA2;blaCARB-2;blaTEM-1;floR;mdsA;mdsB;sul1;tet(G)	155	ssrB;ssrA;spiC;ssaC;ssaD;ssaE;sseA;sseB;sscA;sseC;sseD;sseE;sscB;sseF;sseG;ssaG;ssaH;ssaI;ssaJ;ssaX;ssaK;ssaL;ssaM;ssaV;ssaN;ssaO;ssaP;ssaQ;ssaR;ssaS;ssaT;ssaU;steA;sifB;steB;sseJ;steC;sopD;rpoS;invH;invF;invG;invE;invA;invB;invC;invI;invJ;spaO;spaP;spaQ;spaR;spaS;sicA;sipB;sipC;sipD;sipA;iacP;sicP;sptP;iagB;hilA;hilD;prgH;prgI;prgJ;prgK;orgA;orgB;orgC;hilC;sprB;avrA;entA;entB;fepG;fepC;fimW;fimY…	1	IncFII(S)_1	SRR35249908	PRJNA937468
19-SA00738-0	no	no	Reptiles	Other	S. Aqua				2019				0		0		0
19-SA00738-1	no	yes	Reptiles	Enteritidis	S. Enteritidis	Enteritidis	11	D1	2019	Enteritidis_20	Enteritidis_22	Enteritidis_23	2	mdsA;mdsB	140	sspH2;galF;gndA;sopA;csgG;csgF;csgE;csgD;csgB;csgA;csgC;sifA;phoQ;phoP;ssrB;ssrA;spiC;ssaC;ssaD;ssaE;sseA;sseB;sscA;sseC;sseD;sseE;sscB;sseF;sseG;ssaG;ssaH;ssaI;ssaJ;ssaX;ssaK;ssaL;ssaM;ssaV;ssaN;ssaO;ssaP;ssaQ;ssaR;ssaS;ssaT;ssaU;steA;sifB;steB;sseJ;steC;avrA;sprB;hilC;orgC;orgB;orgA;prgK;prgJ;prgI;prgH;hilD;hilA;iagB;sptP;sicP;iacP;sipA;sipD;sipC;sipB;sicA;spaS;spaR;spaQ;spaP;spaO;invJ;invI;inv…	2	IncFIB(S)_1;IncFII(S)_1
19-SA00739-0	yes	yes	Pork, organs	4,[5],12:i:-	S. subspec. I, rough phenotype	4,[5],12:i:-	34	B	2019	Typhimurium_2	Typhimurium_26	Typhimurium_34	7	aph(3'')-Ib;aph(6)-Id;blaTEM-1;mdsA;mdsB;sul2;tet(B)	156	pipB2;mig;avrA;sprB;hilC;orgC;orgB;orgA;prgK;prgJ;prgI;prgH;hilD;hilA;iagB;sptP;sicP;iacP;sipA;sipD;sipC;sipB;sicA;spaS;spaR;spaQ;spaP;spaO;invJ;invI;invC;invB;invA;invE;invG;invF;invH;rpoS;sopD;steA;sifB;steB;sseJ;steC;sopE2;espO1;lpfE;lpfD;lpfC;lpfB;lpfA;misL;mgtB;mgtC;csgG;csgF;csgE;csgD;csgB;csgA;csgC;sifA;phoQ;phoP;ssrB;ssrA;spiC;ssaC;ssaD;ssaE;sseA;sseB;sscA;sseC;sseD;sseE;sscB;sseF;sseG;ss…	0		SRR35249897	PRJNA937468
19-SA00740-0	no	no	Pork	Typhimurium	S. Typhimurium				2019				0		0		0
19-SA00741-2	no	no	Reptiles, organs	Other	S. Benin				2019				0		0		0
19-SA00742-0	no	no	Unspecific / unknown	Other	S. Senftenberg				2019				0		0		0
19-SA00744-0	no	no	Unspecific / unknown	Infantis	S. Infantis				2019				0		0		0
19-SA00745-0	no	no	Unspecific / unknown	Infantis	S. Infantis				2019				0		0		0
19-SA00746-0	no	no	Unspecific / unknown	Infantis	S. Infantis				2019				0		0		0
19-SA00747-0	no	no	Pork	Other	S. Anatum				2019				0		0		0
19-SA00748-0	no	yes	Poultry	Typhimurium	S. Typhimurium	Typhimurium	323	B	2019	Typhimurium_16	Typhimurium_27	Typhimurium_35	2	mdsA;mdsB	164	ssrB;ssrA;spiC;ssaC;ssaD;ssaE;sseA;sseB;sscA;sseC;sseD;sseE;sscB;sseF;sseG;ssaG;ssaH;ssaI;ssaJ;ssaX;ssaK;ssaL;ssaM;ssaV;ssaN;ssaO;ssaP;ssaQ;ssaR;ssaS;ssaT;ssaU;steA;sifB;steB;sseJ;steC;sopD;rpoS;invH;invF;invG;invE;invA;invB;invC;invI;invJ;spaO;spaP;spaQ;spaR;spaS;sicA;sipB;sipC;sipD;sipA;iacP;sicP;sptP;iagB;hilA;hilD;prgH;prgI;prgJ;prgK;orgA;orgB;orgC;hilC;sprB;avrA;fur;entA;entB;fepG;fepC;fimW;…	2	IncFIB(S)_1;IncFII(S)_1
19-SA00749-0	no	yes	Poultry	Typhimurium	S. Typhimurium	Typhimurium	323	B	2019	Typhimurium_16	Typhimurium_27	Typhimurium_35	2	mdsA;mdsB	164	sopD;rpoS;invH;invF;invG;invE;invA;invB;invC;invI;invJ;spaO;spaP;spaQ;spaR;spaS;sicA;sipB;sipC;sipD;sipA;iacP;sicP;sptP;iagB;hilA;hilD;prgH;prgI;prgJ;prgK;orgA;orgB;orgC;hilC;sprB;avrA;steA;sifB;steB;sseJ;steC;acrB;fimA;fimI;fimC;fimD;fimH;fimF;fimZ;fimY;fimW;fepC;fepG;entB;entA;sseI;ompA;pipB;sopB;csgG;csgF;csgE;csgD;csgB;csgA;csgC;sifA;phoQ;phoP;sseK2;galF;gndA;ssrB;ssrA;spiC;ssaC;ssaD;ssaE;sse…	2	IncFII(S)_1;IncFIB(S)_1
19-SA00750-0	no	no	Pork	Derby	S. Derby				2019				0		0		0
19-SA00751-0	no	yes	Wild birds	Derby	S. Derby	Derby	40	B	2019	Derby_3	Derby_3	Derby_3	7	aph(3'')-Ib;aph(6)-Id;floR;fosA7.3;mdsA;mdsB;sul2	142	sseK2;galF;gndA;sopA;csgG;csgF;csgE;csgD;csgB;csgA;csgC;sifA;phoQ;phoP;ssrB;ssrA;spiC;ssaC;ssaD;ssaE;sseA;sseB;sscA;sseC;sseD;sseE;sscB;sseF;sseG;ssaG;ssaH;ssaI;ssaJ;ssaX;ssaK;ssaL;ssaM;ssaV;ssaN;ssaO;ssaP;ssaQ;ssaR;ssaS;ssaT;ssaU;steA;sifB;sseJ;steC;fur;entB;fepG;fepC;fimW;fimY;fimZ;fimF;fimH;fimD;fimC;fimI;fimA;allB;acrB;STM0289;tlde1;STM0287;STM0286;STM0285;STM0283;STM0282;STM0281;STM0280;STM0…	6	IncI1-I(Alpha)_1;IncI2(Delta)_1;IncQ1_1;Col(pHAD28)_1;Col(pHAD28)_1;Col(pHAD28)_1
19-SA00752-0	no	no	Unspecific / unknown	Typhimurium	S. Typhimurium				2019				0		0		0
19-SA00753-0	no	yes	Pork	Typhimurium	Subspec. I	Typhimurium	34	B	2019	Typhimurium_2	Typhimurium_28	Typhimurium_36	13	aadA1;aadA2;aph(3'')-Ib;aph(6)-Id;blaTEM-1;cmlA1;dfrA12;mdsA;mdsB;mef(B);sul2;sul3;tet(M)	156	sodCI;sseI;ompA;pipB;sopB;csgG;csgF;csgE;csgD;csgB;csgA;csgC;sifA;phoQ;phoP;ssrB;ssrA;spiC;ssaC;ssaD;ssaE;sseA;sseB;sscA;sseC;sseD;sseE;sscB;sseF;sseG;ssaG;ssaH;ssaI;ssaJ;ssaX;ssaK;ssaL;ssaM;ssaV;ssaN;ssaO;ssaP;ssaQ;ssaR;ssaS;ssaT;ssaU;steA;sifB;steB;sseJ;steC;sopD;rpoS;invH;invF;invG;invE;invA;invB;invC;invI;invJ;spaO;spaP;spaQ;spaR;spaS;sicA;sipB;sipC;sipD;sipA;iacP;sicP;sptP;iagB;hilA;hilD;prg…	3	IncFIB(AP001918)_1;IncFIC(FII)_1;ColpVC_1
19-SA00754-0	no	no	Wild birds	Paratyphi B var. Java	S. Paratyphi B var. Java				2019				0		0		0
19-SA00755-0	no	no	Reptiles	Typhimurium	S. Typhimurium				2019				0		0		0
19-SA00756-0	no	yes	Beef	Enteritidis	S. Enteritidis	Enteritidis	11	D1	2019	Enteritidis_21	Enteritidis_23	Enteritidis_24	2	mdsA;mdsB	140	sseI;ompA;pipB;sopB;tssM;sodCI;espO1;sopE2;steC;sseJ;steB;sifB;steA;ssaU;ssaT;ssaS;ssaR;ssaQ;ssaP;ssaO;ssaN;ssaV;ssaM;ssaL;ssaK;ssaX;ssaJ;ssaI;ssaH;ssaG;sseG;sseF;sscB;sseE;sseD;sseC;sscA;sseB;sseA;ssaE;ssaD;ssaC;spiC;ssrA;ssrB;phoP;phoQ;sifA;csgC;csgA;csgB;csgD;csgE;csgF;csgG;sopA;gndA;galF;sspH2;pipB2;mig;avrA;sprB;hilC;orgC;orgB;orgA;prgK;prgJ;prgI;prgH;hilD;hilA;iagB;sptP;sicP;iacP;sipA;sipD;…	2	IncFIB(S)_1;IncFII(S)_1
19-SA00757-0	no	no	Beef	Typhimurium	S. Typhimurium				2019				0		0		0
19-SA00758-0	no	no	Unspecific / unknown	Typhimurium	S. Typhimurium				2019				0		0		0
19-SA00759-0	no	no	Pork	4,[5],12:i:-	S. Typhimurium, monophasic				2019				0		0		0
19-SA00760-0	no	yes	Poultry	Enteritidis	S. Enteritidis	Enteritidis	11	D1	2019	Enteritidis_11	Enteritidis_11	Enteritidis_12	2	mdsA;mdsB	131	sspH2;galF;gndA;sopA;csgG;csgF;csgE;csgD;csgB;csgA;csgC;sifA;phoQ;phoP;ssrB;ssrA;spiC;ssaC;ssaD;ssaE;sseA;sseB;sscA;sseC;sseD;sseE;sscB;sseF;sseG;ssaG;ssaH;ssaI;ssaJ;ssaX;ssaK;ssaL;ssaM;ssaV;ssaN;ssaO;ssaP;ssaQ;ssaR;ssaS;ssaT;ssaU;steA;sifB;steB;sseJ;steC;sopE2;espO1;sodCI;tssM;sopB;pipB;ompA;sseI;pipB2;mig;avrA;sprB;hilC;orgC;orgB;orgA;prgK;prgJ;prgI;prgH;hilD;hilA;iagB;sptP;sicP;iacP;sipA;sipD;…	0
19-SA00761-0	no	no	Pork	Typhimurium	S. Typhimurium				2019				0		0		0
19-SA00762-0	no	no	Pork	4,[5],12:i:-	S. Typhimurium, monophasic				2019				0		0		0
19-SA00763-0	no	no	Reptiles	Other	S. Senftenberg				2019				0		0		0
19-SA00766-0	no	no	Pork, organs	Other	Subspec. I				2019				0		0		0
19-SA00767-0	yes	yes	Pork, organs	4,[5],12:i:-	S. subspec. I, rough phenotype	4,[5],12:i:-	34	B	2019	Typhimurium_2	Typhimurium_29	Typhimurium_37	7	aph(3'')-Ib;aph(6)-Id;blaTEM-1;mdsA;mdsB;sul2;tet(B)	156	sodCI;sseI;ompA;pipB;sopB;csgG;csgF;csgE;csgD;csgB;csgA;csgC;sifA;phoQ;phoP;ssrB;ssrA;spiC;ssaC;ssaD;ssaE;sseA;sseB;sscA;sseC;sseD;sseE;sscB;sseF;sseG;ssaG;ssaH;ssaI;ssaJ;ssaX;ssaK;ssaL;ssaM;ssaV;ssaN;ssaO;ssaP;ssaQ;ssaR;ssaS;ssaT;ssaU;steA;sifB;steB;sseJ;steC;lpfE;lpfD;lpfC;lpfB;lpfA;misL;mgtB;mgtC;acrB;allB;fimA;fimI;fimC;fimD;fimH;fimF;fimZ;fimY;fimW;fepC;fepG;entB;entA;fur;sopE2;espO1;sseK2;g…	0		SRR35249886	PRJNA937468
19-SA00768-0	no	yes	Zoo-kept birds, organs	Enteritidis	S. Enteritidis	Enteritidis	11	D1	2019	Enteritidis_13	Enteritidis_14	Enteritidis_15	2	mdsA;mdsB	140	csgG;csgF;csgE;csgD;csgB;csgA;csgC;sifA;phoQ;phoP;ssrB;ssrA;spiC;ssaC;ssaD;ssaE;sseA;sseB;sscA;sseC;sseD;sseE;sscB;sseF;sseG;ssaG;ssaH;ssaI;ssaJ;ssaX;ssaK;ssaL;ssaM;ssaV;ssaN;ssaO;ssaP;ssaQ;ssaR;ssaS;ssaT;ssaU;steA;sifB;steB;sseJ;steC;avrA;sprB;hilC;orgC;orgB;orgA;prgK;prgJ;prgI;prgH;hilD;hilA;iagB;sptP;sicP;iacP;sipA;sipD;sipC;sipB;sicA;spaS;spaR;spaQ;spaP;spaO;invJ;invI;invC;invB;invA;invE;invG…	2	IncFIB(S)_1;IncFII(S)_1
19-SA00771-0	no	no	Unspecific / unknown	Infantis	S. Infantis				2019				0		0		0
19-SA00772-0	no	no	Unspecific / unknown	Infantis	S. Infantis				2019				0		0		0
19-SA00773-0	no	no	Unspecific / unknown	Infantis	S. Infantis				2019				0		0		0
19-SA00774-0	no	no	Unspecific / unknown	Infantis	S. Infantis				2019				0		0		0
19-SA00775-0	no	no	Unspecific / unknown	Infantis	S. Infantis				2019				0		0		0
19-SA00776-0	yes	yes	Pork	4,[5],12:i:-	S. subspec. I, rough phenotype	4,[5],12:i:-	34	B	2019	Typhimurium_2	Typhimurium_24	Typhimurium_32	7	aph(3'')-Ib;aph(6)-Id;blaTEM-1;mdsA;mdsB;sul2;tet(B)	158	acrB;allB;avrA;csgA;csgB;csgC;csgD;csgE;csgF;csgG;entA;entB;espO1;fepC;fepG;fimA;fimC;fimD;fimF;fimH;fimI;fimW;fimY;fimZ;fliN;fur;galF;gndA;gogB;hilA;hilC;hilD;iacP;iagB;ibeC;invA;invB;invC;invE;invF;invG;invH;invI;invJ;lpfA;lpfB;lpfC;lpfD;lpfE;mgtB;mgtC;mig;misL;ompA;orgA;orgB;orgC;phoP;phoQ;pipB;pipB2;prgH;prgI;prgJ;prgK;ratB;rcsB;rpoS;shdA;sicA;sicP;sifA;sifB;sinH;sipA;sipB;sipC;sipD;slrP;sodC…	1	IncQ1_1	SRR35250175	PRJNA937468
19-SA00777-0	no	no	Unspecific / unknown	4,[5],12:i:-	S. Typhimurium, monophasic				2019				0		0		0
19-SA00779-0	no	no	Sewage sludge	Other	S. Tennessee				2019				0		0		0
19-SA00780-0	no	no	Sewage sludge	Infantis	S. Infantis				2019				0		0		0
19-SA00781-0	no	no	Sewage sludge	4,[5],12:i:-	S. Typhimurium, monophasic				2019				0		0		0
19-SA00782-0	no	no	Pork	4,[5],12:i:-	S. Typhimurium, monophasic				2019				0		0		0
19-SA00783-0	no	no	Pork	4,[5],12:i:-	S. Typhimurium, monophasic				2019				0		0		0
19-SA00784-0	no	no	Reptiles	Other	S. Monschaui				2019				0		0		0
19-SA00785-0	no	yes	Poultry	Enteritidis	S. Enteritidis	Enteritidis	11	D1	2019	Enteritidis_11	Enteritidis_11	Enteritidis_12	2	mdsA;mdsB	131	steC;sseJ;steB;sifB;steA;ssaU;ssaT;ssaS;ssaR;ssaQ;ssaP;ssaO;ssaN;ssaV;ssaM;ssaL;ssaK;ssaX;ssaJ;ssaI;ssaH;ssaG;sseG;sseF;sscB;sseE;sseD;sseC;sscA;sseB;sseA;ssaE;ssaD;ssaC;spiC;ssrA;ssrB;phoP;phoQ;sifA;csgC;csgA;csgB;csgD;csgE;csgF;csgG;sopA;gndA;galF;sspH2;sopD;rpoS;invH;invF;invG;invE;invA;invB;invC;invI;invJ;spaO;spaP;spaQ;spaR;spaS;sicA;sipB;sipC;sipD;sipA;iacP;sicP;sptP;iagB;hilA;hilD;prgH;prg…	0
19-SA00811-0	no	no	Reptiles	Other	S. Teshie				2019				0		0		0
19-SA00813-0	no	no	Pork	4,[5],12:i:-	S. Typhimurium, monophasic				2019				0		0		0
19-SA00814-0	no	no	Unspecific / unknown	4,[5],12:i:-	S. Typhimurium, monophasic				2019				0		0		0
19-SA00815-0	no	no	Unspecific / unknown	Derby	S. Derby				2019				0		0		0
19-SA00816-0	yes	yes	Unspecific / unknown	Typhimurium	S. subspec. I, rough phenotype	Typhimurium	34	B	2019	Typhimurium_17	Typhimurium_30	Typhimurium_38	8	aph(3'')-Ib;aph(6)-Id;blaTEM-1;dfrA14;mdsA;mdsB;sul2;tet(A)	157	acrB;allB;avrA;csgA;csgB;csgC;csgD;csgE;csgF;csgG;entA;entB;espO1;fepC;fepG;fimA;fimC;fimD;fimF;fimH;fimI;fimW;fimY;fimZ;fliN;fur;galF;gndA;hilA;hilC;hilD;iacP;iagB;ibeC;invA;invB;invC;invE;invF;invG;invH;invI;invJ;lpfA;lpfB;lpfC;lpfD;lpfE;mgtB;mgtC;mig;misL;ompA;orgA;orgB;orgC;phoP;phoQ;pipB;pipB2;prgH;prgI;prgJ;prgK;ratB;rcsB;rpoS;shdA;sicA;sicP;sifA;sifB;sinH;sipA;sipB;sipC;sipD;slrP;sodCI;sop…	1	IncN_1	SRR35250164	PRJNA937468
19-SA00817-0	no	no	Unspecific / unknown	Other	S. Havana				2019				0		0		0
19-SA00818-0	no	yes	Pork	Derby	S. Derby	Derby	682	B	2019	Derby_4	Derby_4	Derby_4	2	mdsA;mdsB	152	galF;gndA;sopA;csgG;csgF;csgE;csgD;csgB;csgA;csgC;sifA;phoQ;phoP;ssrB;ssrA;spiC;ssaC;ssaD;ssaE;sseA;sseB;sscA;sseC;sseD;sseE;sscB;sseF;sseG;ssaG;ssaH;ssaI;ssaJ;ssaX;ssaK;ssaL;ssaM;ssaV;ssaN;ssaO;ssaP;ssaQ;ssaR;ssaS;ssaT;ssaU;steA;sifB;steB;sseJ;steC;sopE2;espO1;fur;entA;entB;fepG;fepC;fimW;fimY;fimZ;fimF;fimH;fimD;fimC;fimI;fimA;allB;acrB;STM0290;STM0289;tlde1;STM0287;STM0286;STM0285;STM0284;STM0…	0
19-SA00819-0	no	yes	Pork	Typhimurium	S. Typhimurium	Typhimurium	19	B	2019	Typhimurium_18	Typhimurium_31	Typhimurium_39	2	mdsA;mdsB	156	ssrB;ssrA;spiC;ssaC;ssaD;ssaE;sseA;sseB;sscA;sseC;sseD;sseE;sscB;sseF;sseG;ssaG;ssaH;ssaI;ssaJ;ssaX;ssaK;ssaL;ssaM;ssaV;ssaN;ssaO;ssaP;ssaQ;ssaR;ssaS;ssaT;ssaU;steA;sifB;steB;sseJ;steC;fimW;fimY;fimZ;fimF;fimH;fimD;fimC;fimI;fimA;allB;acrB;fur;entA;entB;fepG;fepC;lpfE;lpfD;lpfC;lpfB;galF;gndA;sopA;mgtC;mgtB;misL;lpfA;rcsB;sseL;slrP;ibeC;sseK2;sspH2;sinH;ratB;sopD;rpoS;invH;invF;invG;invE;invA;inv…	0
19-SA00820-0	yes	yes	Pork	Typhimurium	S. subspec. I, rough phenotype	Typhimurium	19	B	2019	Typhimurium_18	Typhimurium_31	Typhimurium_39	8	aph(3'')-Ib;aph(6)-Id;blaTEM-1;dfrA14;mdsA;mdsB;sul2;tet(A)	156	steA;sifB;steB;sseJ;steC;sopE2;espO1;sopA;gndA;galF;sseK2;sspH2;ssrB;ssrA;spiC;ssaC;ssaD;ssaE;sseA;sseB;sscA;sseC;sseD;sseE;sscB;sseF;sseG;ssaG;ssaH;ssaI;ssaJ;ssaX;ssaK;ssaL;ssaM;ssaV;ssaN;ssaO;ssaP;ssaQ;ssaR;ssaS;ssaT;ssaU;pipB2;mig;avrA;sprB;hilC;orgC;orgB;orgA;prgK;prgJ;prgI;prgH;hilD;hilA;iagB;sptP;sicP;iacP;sipA;sipD;sipC;sipB;sicA;spaS;spaR;spaQ;spaP;spaO;invJ;invI;invC;invB;invA;invE;invG;…	1	IncN_1	ERR3581783	PRJEB31846
19-SA00821-0	no	yes	Pork	Typhimurium	S. Typhimurium	Typhimurium	34	B	2019	Typhimurium_2	Typhimurium_32	Typhimurium_40	13	aadA1;aadA2;aph(3'')-Ib;aph(6)-Id;blaTEM-1;cmlA1;dfrA12;mdsA;mdsB;mef(B);sul2;sul3;tet(B)	156	csgG;csgF;csgE;csgD;csgB;csgA;csgC;sifA;phoQ;phoP;ssrB;ssrA;spiC;ssaC;ssaD;ssaE;sseA;sseB;sscA;sseC;sseD;sseE;sscB;sseF;sseG;ssaG;ssaH;ssaI;ssaJ;ssaX;ssaK;ssaL;ssaM;ssaV;ssaN;ssaO;ssaP;ssaQ;ssaR;ssaS;ssaT;ssaU;steA;sifB;steB;sseJ;steC;sopD;rpoS;invH;invF;invG;invE;invA;invB;invC;invI;invJ;spaO;spaP;spaQ;spaR;spaS;sicA;sipB;sipC;sipD;sipA;iacP;sicP;sptP;iagB;hilA;hilD;prgH;prgI;prgJ;prgK;orgA;orgB…	3	IncFIC(FII)_1;IncFIB(AP001918)_1;Col8282_1
19-SA00822-0	no	no	Sheep	Other	S. Abortusovis				2019				0		0		0
19-SA00824-0	no	no	Unspecific / unknown	Other	S. Tennessee				2019				0		0		0
19-SA00825-0	yes	yes	Pork	4,[5],12:i:-	S. subspec. I, rough phenotype	4,[5],12:i:-	34	B	2019	Typhimurium_2	Typhimurium_2	Typhimurium_23	2	mdsA;mdsB	155	avrA;sprB;hilC;orgC;orgB;orgA;prgK;prgJ;prgI;prgH;hilD;hilA;iagB;sptP;sicP;iacP;sipA;sipD;sipC;sipB;sicA;spaS;spaR;spaQ;spaP;spaO;invJ;invI;invC;invB;invA;invE;invG;invF;invH;rpoS;sopD;mgtC;mgtB;misL;lpfA;lpfB;lpfC;lpfD;lpfE;steC;sseJ;steB;sifB;steA;ssaU;ssaT;ssaS;ssaR;ssaQ;ssaP;ssaO;ssaN;ssaV;ssaM;ssaL;ssaK;ssaX;ssaJ;ssaI;ssaH;ssaG;sseG;sseF;sscB;sseE;sseD;sseC;sscA;sseB;sseA;ssaE;ssaD;ssaC;spiC…	0		SRR35250293	PRJNA937468
19-SA00826-0	no	no	Pork	Derby	S. Derby				2019				0		0		0
19-SA00827-0	no	no	Unspecific / unknown	Other	S. Give				2019				0		0		0
19-SA00828-0	no	no	Unspecific / unknown	Other	S. Senftenberg				2019				0		0		0
19-SA00828-1	no	no	Unspecific / unknown	Typhimurium	S. Typhimurium				2019				0		0		0
19-SA00829-0	yes	yes	Unspecific / unknown	Other	S. subspec. I, rough phenotype	Kedougou	1543	G	2019				2	mdsA;mdsB	149	sseK2;galF;gndA;sopA;espO1;sopE2;steC;sseJ;steB;sifB;steA;ssaU;ssaT;ssaS;ssaR;ssaQ;ssaP;ssaO;ssaN;ssaV;ssaM;ssaL;ssaK;ssaX;ssaJ;ssaI;ssaH;ssaG;sseG;sseF;sscB;sseE;sseD;sseC;sscA;sseB;sseA;ssaE;ssaD;ssaC;spiC;ssrA;ssrB;fur;entA;entB;fepG;fepC;fimW;fimY;fimZ;fimF;fimH;fimD;fimC;fimI;fimA;allB;acrB;STM0289;tlde1;STM0287;STM0286;STM0285;STM0284;STM0283;STM0282;STM0281;STM0280;STM0279;STM0278;tae4;STM…	1	IncI1-I(Alpha)_1	SRR35250282	PRJNA937468
19-SA00829-1	no	no	Unspecific / unknown	Other	S. Kedougou				2019				0		0		0
19-SA00830-0	no	no	Pork	Typhimurium	S. Typhimurium				2019				0		0		0
19-SA00837-0	no	no	Reptiles	Other	S. Montevideo				2019				0		0		0
19-SA00838-0	no	no	Reptiles	Other	S. Montevideo				2019				0		0		0
19-SA00839-0	no	no	Reptiles	Other	S. Montevideo				2019				0		0		0
19-SA00841-0	no	no	Reptiles	Other	S. Montevideo				2019				0		0		0
19-SA00842-0	no	no	Reptiles	Other	S. Mundonobo				2019				0		0		0
19-SA00844-0	no	no	Reptiles	Other	S. Montevideo				2019				0		0		0
19-SA00845-0	no	no	Reptiles	Other	S. Mundonobo				2019				0		0		0
19-SA00847-0	no	no	Unspecific / unknown	4,[5],12:i:-	S. Typhimurium, monophasic				2019				0		0		0
19-SA00848-0	no	no	Unspecific / unknown	4,[5],12:i:-	S. Typhimurium, monophasic				2019				0		0		0
19-SA00849-0	yes	yes	Poultry	Infantis	S. subspec. I, rough phenotype	Infantis	32	C1	2019	Infantis_7	Infantis_8	Infantis_8	6	aadA1;gyrA_S83Y;mdsA(~);mdsB(~);sul1;tet(A)	162	acrB;allB;avrA;csgA;csgB;csgC;csgD;csgE;csgF;csgG;entB;espO1;fepC;fepG;fimA;fimC;fimD;fimF;fimH;fimI;fimW;fimY;fimZ;fliN;fur;fyuA;gndA;hilA;hilC;hilD;iacP;iagB;ibeC;invA;invB;invC;invE;invF;invG;invH;invI;invJ;irp1;irp2;lpfA;lpfB;lpfC;lpfD;lpfE;mgtB;mgtC;mig;misL;ompA;orgA;orgB;orgC;phoP;phoQ;pipB;pipB2;prgH;prgI;prgJ;prgK;ratB;rcsB;rpoS;shdA;sicA;sicP;sifA;sifB;sinH;sipA;sipB;sipC;sipD;slrP;sopA…	2	IncFIB(pN55391)_1;ColRNAI_1	SRR35250270	PRJNA937468
19-SA00850-0	yes	yes	Pork	4,[5],12:i:-	S. subspec. I, rough phenotype	4,[5],12:i:-	34	B	2019	Typhimurium_2	Typhimurium_4	Typhimurium_41	3	mdsA;mdsB;tet(B)	156	pipB2;mig;avrA;sprB;hilC;orgC;orgB;orgA;prgK;prgJ;prgI;prgH;hilD;hilA;iagB;sptP;sicP;iacP;sipA;sipD;sipC;sipB;sicA;spaS;spaR;spaQ;spaP;spaO;invJ;invI;invC;invB;invA;invE;invG;invF;invH;rpoS;sopD;csgG;csgF;csgE;csgD;csgB;csgA;csgC;sifA;phoQ;phoP;ssrB;ssrA;spiC;ssaC;ssaD;ssaE;sseA;sseB;sscA;sseC;sseD;sseE;sscB;sseF;sseG;ssaG;ssaH;ssaI;ssaJ;ssaX;ssaK;ssaL;ssaM;ssaV;ssaN;ssaO;ssaP;ssaQ;ssaR;ssaS;ssaT…	0		SRR35250259	PRJNA937468
19-SA00851-0	no	no	Unspecific / unknown	Other	S. Liverpool				2019				0		0		0
19-SA00852-0	yes	yes	Pork	4,[5],12:i:-	S. subspec. I, rough phenotype	4,[5],12:i:-	34	B	2019	Typhimurium_2	Typhimurium_2	Typhimurium_42	7	aph(3'')-Ib;aph(6)-Id;blaTEM-1;mdsA;mdsB;sul2;tet(B)	158	acrB;allB;avrA;csgA;csgB;csgC;csgD;csgE;csgF;csgG;entA;entB;espO1;fepC;fepG;fimA;fimC;fimD;fimF;fimH;fimI;fimW;fimY;fimZ;fliN;fur;galF;gndA;gogB;hilA;hilC;hilD;iacP;iagB;ibeC;invA;invB;invC;invE;invF;invG;invH;invI;invJ;lpfA;lpfB;lpfC;lpfD;lpfE;mgtB;mgtC;mig;misL;ompA;orgA;orgB;orgC;phoP;phoQ;pipB;pipB2;prgH;prgI;prgJ;prgK;ratB;rcsB;rpoS;shdA;sicA;sicP;sifA;sifB;sinH;sipA;sipB;sipC;sipD;slrP;sodC…	3	Col(pHAD28)_1;IncQ1_1;ColRNAI_1	SRR35250248	PRJNA937468
19-SA00853-0	no	no	Unspecific / unknown	4,[5],12:i:-	S. Typhimurium, monophasic				2019				0		0		0
19-SA00854-0	no	no	Unspecific / unknown	Other	S. Goldcoast				2019				0		0		0
19-SA00856-0	no	yes	Wild birds	Typhimurium	S. Typhimurium	Typhimurium	128	B	2019	Typhimurium_19	Typhimurium_33	Typhimurium_43	2	mdsA;mdsB	165	pipB2;mig;avrA;sprB;hilC;orgC;orgB;orgA;prgK;prgJ;prgI;prgH;hilD;hilA;iagB;sptP;sicP;iacP;sipA;sipD;sipC;sipB;sicA;spaS;spaR;spaQ;spaP;spaO;invJ;invI;invC;invB;invA;invE;invG;invF;invH;rpoS;sopD;steC;sseJ;steB;sifB;steA;ssaU;ssaT;ssaS;ssaR;ssaQ;ssaP;ssaO;ssaN;ssaV;ssaM;ssaL;ssaK;ssaX;ssaJ;ssaI;ssaH;ssaG;sseG;sseF;sscB;sseE;sseD;sseC;sscA;sseB;sseA;ssaE;ssaD;ssaC;spiC;ssrA;ssrB;phoP;phoQ;fur;entA;…	2	IncFIB(S)_1;IncFII(S)_1
19-SA00857-0	no	no	Pork	4,[5],12:i:-	S. Typhimurium, monophasic				2019				0		0		0
19-SA00858-0	no	no	Poultry	Infantis	S. Infantis				2019				0		0		0
19-SA00859-0	no	no	Pork	Typhimurium	S. Typhimurium				2019				0		0		0
19-SA00860-0	no	no	Pork	Typhimurium	S. Typhimurium				2019				0		0		0
19-SA00861-0	no	yes	Poultry	Enteritidis	S. Enteritidis	Enteritidis	11	D1	2019	Enteritidis_13	Enteritidis_24	Enteritidis_25	2	mdsA;mdsB	140	sspH2;galF;gndA;sopA;csgG;csgF;csgE;csgD;csgB;csgA;csgC;sifA;phoQ;phoP;ssrB;ssrA;spiC;ssaC;ssaD;ssaE;sseA;sseB;sscA;sseC;sseD;sseE;sscB;sseF;sseG;ssaG;ssaH;ssaI;ssaJ;ssaX;ssaK;ssaL;ssaM;ssaV;ssaN;ssaO;ssaP;ssaQ;ssaR;ssaS;ssaT;ssaU;steA;sifB;steB;sseJ;steC;sopE2;espO1;sodCI;tssM;sopB;pipB;ompA;sseI;sopD;rpoS;invH;invF;invG;invE;invA;invB;invC;invI;invJ;spaO;spaP;spaQ;spaR;spaS;sicA;sipB;sipC;sipD;…	2	IncFII(S)_1;IncFIB(S)_1
19-SA00861-1	no	yes	Poultry	Other	S. Agona	Agona	13	B	2019				3	fosA7.2;mdsA;mdsB	131	espO1;sopE2;steC;sseJ;steB;sifB;steA;acrB;allB;fimA;fimI;fimC;fimD;fimH;fimF;fimZ;fimY;fimW;fepC;fepG;entB;entA;sinH;sopA;gndA;galF;csgG;csgF;csgE;csgD;csgB;csgA;csgC;sifA;phoQ;phoP;ssrB;ssrA;spiC;ssaC;ssaD;ssaE;sseA;sseB;sscA;sseC;sseD;sseE;sscB;sseF;sseG;ssaG;ssaH;ssaI;ssaJ;ssaX;ssaK;ssaL;ssaM;ssaV;ssaN;ssaO;ssaP;ssaQ;ssaR;ssaS;ssaT;ssaU;lpfE;lpfC;lpfB;lpfA;avrA;sprB;hilC;orgC;orgB;orgA;prgK;pr…	0
19-SA00862-0	no	no	Wild birds	Typhimurium	S. Typhimurium				2019				0		0		0
19-SA00864-0	no	no	Wild birds	Typhimurium	S. Typhimurium				2019				0		0		0
19-SA00865-0	no	yes	Poultry	Other	S. Indiana	Indiana	17	B	2019				3	gyrA_S83F;mdsA;mdsB	149	sseK2;galF;gndA;sopA;espO1;sopE2;steC;slrP;fur;entA;entB;fepG;fepC;fimW;fimY;fimZ;fimF;fimH;fimD;fimC;fimI;fimA;allB;sopD;rpoS;invH;invF;invG;invE;invA;invB;invC;invI;invJ;spaO;spaP;spaQ;spaR;spaS;sicA;sipB;sipC;sipD;sipA;iacP;sicP;sptP;iagB;hilA;hilD;prgH;prgI;prgJ;prgK;orgA;orgB;orgC;hilC;sprB;mig;pipB2;ssrB;ssrA;spiC;ssaC;ssaD;ssaE;sseA;sseB;sscA;sseC;sseD;sseE;sscB;sseF;sseG;ssaG;ssaH;ssaI;ss…	2	Col(pHAD28)_1;Col156_1
19-SA00866-0	no	no	Poultry	Paratyphi B var. Java	S. Paratyphi B var. Java				2019				0		0		0
19-SA00867-0	yes	yes	Reptiles	Other	S. subspec. I, rough phenotype	Lome|Sokode	3898	D1	2019				2	mdsA;mdsB	153	sopD;rpoS;invH;fur;entA;entB;fepG;fepC;fimW;fimY;fimZ;fimF;fimH;fimD;fimC;fimI;fimA;allB;acrB;ssrB;ssrA;spiC;ssaC;ssaD;ssaE;sseA;sseB;sscA;sseC;sseD;sseE;sscB;sseF;sseG;ssaG;ssaH;ssaI;ssaJ;ssaX;ssaK;ssaL;ssaM;ssaV;ssaN;ssaO;ssaP;ssaQ;ssaR;ssaS;ssaT;ssaU;sinH;ratB;shdA;sifA;phoQ;phoP;steC;slrP;ompA;pipB;sopB;tssM;tssL;tssK;tssJ;hcp2;vgrG;rcsB;sseL;steA;sifB;steB;galF;gndA;sopA;mgtC;mgtB;misL;sopE2…	2	Col440II_1;ColRNAI_1	SRR35249881	PRJNA937468
19-SA00869-0	yes	yes	Pork	Derby	S. subspec. I, rough phenotype	Derby	39	B	2019	Derby_5	Derby_5	Derby_5	3	fosA7;mdsA;mdsB	142	slrP;fur;entB;fepG;fepC;fimW;fimY;fimZ;fimF;fimH;fimD;fimC;fimI;fimA;allB;acrB;STM0289;tlde1;STM0287;STM0286;STM0285;STM0283;STM0282;STM0281;STM0280;STM0279;STM0278;tae4;STM0276;STM0275;STM0274;STM0273;STM0272;STM0271;STM0270;STM0269;STM0268;STM0267;STM0266;sifA;phoQ;phoP;ssrB;ssrA;spiC;ssaC;ssaD;ssaE;sseA;sseB;sscA;sseC;sseD;sseE;sscB;sseF;sseG;ssaG;ssaH;ssaI;ssaJ;ssaX;ssaK;ssaL;ssaM;ssaV;ssaN;s…	1	ColRNAI_1	ERR3581952	PRJEB31846
19-SA00870-0	yes	yes	Unspecific / unknown	Derby	S. subspec. I, rough phenotype	Derby	39	B	2019	Derby_5	Derby_5	Derby_5	3	fosA7;mdsA;mdsB	142	STM0266;STM0267;STM0268;STM0269;STM0270;STM0271;STM0272;STM0273;STM0274;STM0275;STM0276;tae4;STM0278;STM0279;STM0280;STM0281;STM0282;STM0283;STM0285;STM0286;STM0287;tlde1;STM0289;acrB;allB;fimA;fimI;fimC;fimD;fimH;fimF;fimZ;fimY;fimW;fepC;fepG;entB;fur;slrP;sopD2;ompA;pipB;sopB;espO1;sopE2;sopD;rpoS;invH;invF;invG;invE;invA;invB;invC;invI;invJ;spaO;spaP;spaQ;spaR;spaS;sicA;sipB;sipC;sipD;sipA;iac…	0		ERR3581895	PRJEB31846
19-SA00871-0	yes	yes	Unspecific / unknown	Other	S. subspec. I, rough phenotype	Livingstone	457	C1	2019				11	aadA1;aadA2;aph(3'')-Ib;aph(6)-Id;blaTEM-1;cmlA1;dfrA1;mdsA;mdsB;sul1;sul2	153	sifB;steA;ssaU;ssaT;ssaS;ssaR;ssaQ;ssaP;ssaO;ssaN;ssaV;ssaM;ssaL;ssaK;ssaX;ssaJ;ssaI;ssaH;ssaG;sseG;sseF;sscB;sseE;sseD;sseC;sscA;sseB;sseA;ssaE;ssaD;ssaC;spiC;ssrA;ssrB;phoP;phoQ;sifA;csgC;csgA;csgB;csgD;csgE;csgF;csgG;sopB;pipB;ompA;sopD;rpoS;invH;invF;invG;invE;invA;invB;invC;invI;invJ;spaO;spaP;spaQ;spaR;spaS;sicA;sipB;sipC;sipD;sipA;iacP;sicP;sptP;iagB;hilA;hilD;prgH;prgI;prgJ;prgK;orgA;orgB…	7	IncFIB(pHCM2)_1;p0111_1;IncHI2_1;pKPC-CAV1321_1;IncHI2A_1;IncN_1;Col(pHAD28)_1	ERR3580782	PRJEB31846
19-SA00872-0	yes	yes	Pork	Other	S. subspec. I, rough phenotype	Livingstone	457	C1	2019				12	aadA1;aadA2;aph(3'')-Ib;aph(6)-Id;blaTEM-1;cmlA1;dfrA1;mdsA;mdsB;qnrS1;sul1;sul2	153	ompA;pipB;sopB;csgG;csgF;csgE;csgD;csgB;csgA;csgC;sifA;phoQ;phoP;ssrB;ssrA;spiC;ssaC;ssaD;ssaE;sseA;sseB;sscA;sseC;sseD;sseE;sscB;sseF;sseG;ssaG;ssaH;ssaI;ssaJ;ssaX;ssaK;ssaL;ssaM;ssaV;ssaN;ssaO;ssaP;ssaQ;ssaR;ssaS;ssaT;ssaU;steA;sifB;sopD;rpoS;invH;invF;invG;invE;invA;invB;invC;invI;invJ;spaO;spaP;spaQ;spaR;spaS;sicA;sipB;sipC;sipD;sipA;iacP;sicP;sptP;iagB;hilA;hilD;prgH;prgI;prgJ;prgK;orgA;orgB…	7	IncFIB(pHCM2)_1;p0111_1;IncHI2A_1;pKPC-CAV1321_1;IncHI2_1;Col(pHAD28)_1;IncN_1	ERR3580876	PRJEB31846
19-SA00873-0	yes	yes	Unspecific / unknown	Typhimurium	S. subspec. I, rough phenotype	Typhimurium	34	B	2019	Typhimurium_20	Typhimurium_34	Typhimurium_44	8	aac(3)-IVa;aadA2;aph(4)-Ia;blaTEM-1;mdsA;mdsB;sul3;tet(A)	157	ssrB;ssrA;spiC;ssaC;ssaD;ssaE;sseA;sseB;sscA;sseC;sseD;sseE;sscB;sseF;sseG;ssaG;ssaH;ssaI;ssaJ;ssaX;ssaK;ssaL;ssaM;ssaV;ssaN;ssaO;ssaP;ssaQ;ssaR;ssaS;ssaT;ssaU;steA;sifB;steB;sseJ;steC;lpfE;lpfD;lpfC;lpfB;lpfA;misL;mgtB;mgtC;acrB;allB;fimA;fimI;fimC;fimD;fimH;fimF;fimZ;fimY;fimW;fepC;fepG;entB;entA;fur;sopA;gndA;galF;sseK2;avrA;sprB;hilC;orgC;orgB;orgA;prgK;prgJ;prgI;prgH;hilD;hilA;iagB;sptP;sicP…	2	IncFIC(FII)_1;IncFIB(pB171)_1	ERR3580980	PRJEB31846
19-SA00874-0	yes	yes	Pork	Derby	S. subspec. I, rough phenotype	Derby	39	B	2019	Derby_5	Derby_5	Derby_5	3	fosA7;mdsA;mdsB	142	sifA;phoQ;phoP;ssrB;ssrA;spiC;ssaC;ssaD;ssaE;sseA;sseB;sscA;sseC;sseD;sseE;sscB;sseF;sseG;ssaG;ssaH;ssaI;ssaJ;ssaX;ssaK;ssaL;ssaM;ssaV;ssaN;ssaO;ssaP;ssaQ;ssaR;ssaS;ssaT;ssaU;steA;sifB;sseJ;steC;sopE2;espO1;sopB;pipB;ompA;sopD2;entB;fepG;fepC;fimW;fimY;fimZ;fimF;fimH;fimD;fimC;fimI;fimA;allB;acrB;STM0289;tlde1;STM0287;STM0286;STM0285;STM0283;STM0282;STM0281;STM0280;STM0279;STM0278;tae4;STM0276;ST…	0		ERR3581121	PRJEB31846
19-SA00875-0	no	yes	Unspecific / unknown	Enteritidis	S. Enteritidis	Enteritidis	11	D1	2019	Enteritidis_13	Enteritidis_14	Enteritidis_15	2	mdsA;mdsB	140	sspH2;galF;gndA;sopA;csgG;csgF;csgE;csgD;csgB;csgA;csgC;sifA;phoQ;phoP;ssrB;ssrA;spiC;ssaC;ssaD;ssaE;sseA;sseB;sscA;sseC;sseD;sseE;sscB;sseF;sseG;ssaG;ssaH;ssaI;ssaJ;ssaX;ssaK;ssaL;ssaM;ssaV;ssaN;ssaO;ssaP;ssaQ;ssaR;ssaS;ssaT;ssaU;steA;sifB;steB;sseJ;steC;sopE2;espO1;sodCI;tssM;sopB;pipB;ompA;sseI;STM0266;tlde1;acrB;allB;fimA;fimI;fimC;fimD;fimH;fimF;fimZ;fimY;fimW;fepG;entB;entA;fur;lpfE;lpfD;lp…	2	IncFIB(S)_1;IncFII(S)_1
19-SA00876-0	no	yes	Unspecific / unknown	Enteritidis	S. Enteritidis	Enteritidis	11	D1	2019	Enteritidis_13	Enteritidis_14	Enteritidis_15	2	mdsA;mdsB	140	sspH2;galF;gndA;sopA;csgG;csgF;csgE;csgD;csgB;csgA;csgC;sifA;phoQ;phoP;ssrB;ssrA;spiC;ssaC;ssaD;ssaE;sseA;sseB;sscA;sseC;sseD;sseE;sscB;sseF;sseG;ssaG;ssaH;ssaI;ssaJ;ssaX;ssaK;ssaL;ssaM;ssaV;ssaN;ssaO;ssaP;ssaQ;ssaR;ssaS;ssaT;ssaU;steA;sifB;steB;sseJ;steC;sopE2;espO1;sodCI;tssM;sopB;pipB;ompA;sseI;fur;entA;entB;fepG;fimW;fimY;fimZ;fimF;fimH;fimD;fimC;fimI;fimA;allB;acrB;tlde1;STM0266;lpfE;lpfD;lp…	2	IncFIB(S)_1;IncFII(S)_1
19-SA00877-0	no	yes	Unspecific / unknown	Enteritidis	S. Enteritidis	Enteritidis	11	D1	2019	Enteritidis_13	Enteritidis_14	Enteritidis_15	4	mdsA;mdsB;qnrB19;qnrB19	140	sseI;ompA;pipB;sopB;tssM;sodCI;espO1;sopE2;steC;sseJ;steB;sifB;steA;ssaU;ssaT;ssaS;ssaR;ssaQ;ssaP;ssaO;ssaN;ssaV;ssaM;ssaL;ssaK;ssaX;ssaJ;ssaI;ssaH;ssaG;sseG;sseF;sscB;sseE;sseD;sseC;sscA;sseB;sseA;ssaE;ssaD;ssaC;spiC;ssrA;ssrB;phoP;phoQ;sifA;csgC;csgA;csgB;csgD;csgE;csgF;csgG;sopA;gndA;galF;sspH2;sopD;rpoS;invH;invF;invG;invE;invA;invB;invC;invI;invJ;spaO;spaP;spaQ;spaR;spaS;sicA;sipB;sipC;sipD;…	4	IncFIB(S)_1;IncFII(S)_1;Col(pHAD28)_1;Col(pHAD28)_1
19-SA00878-0	no	yes	Unspecific / unknown	Enteritidis	S. Enteritidis	Enteritidis	11	D1	2019	Enteritidis_13	Enteritidis_14	Enteritidis_15	2	mdsA;mdsB	140	sspH2;galF;gndA;sopA;csgG;csgF;csgE;csgD;csgB;csgA;csgC;sifA;phoQ;phoP;ssrB;ssrA;spiC;ssaC;ssaD;ssaE;sseA;sseB;sscA;sseC;sseD;sseE;sscB;sseF;sseG;ssaG;ssaH;ssaI;ssaJ;ssaX;ssaK;ssaL;ssaM;ssaV;ssaN;ssaO;ssaP;ssaQ;ssaR;ssaS;ssaT;ssaU;steA;sifB;steB;sseJ;steC;sopE2;espO1;sodCI;tssM;sopB;pipB;ompA;sseI;sopD;rpoS;invH;invF;invG;invE;invA;invB;invC;invI;invJ;spaO;spaP;spaQ;spaR;spaS;sicA;sipB;sipC;sipD;…	2	IncFIB(S)_1;IncFII(S)_1
19-SA00879-0	no	yes	Unspecific / unknown	Enteritidis	S. Enteritidis	Enteritidis	11	D1	2019	Enteritidis_13	Enteritidis_14	Enteritidis_15	2	mdsA;mdsB	140	sseI;ompA;pipB;sopB;tssM;sodCI;espO1;sopE2;steC;sseJ;steB;sifB;steA;ssaU;ssaT;ssaS;ssaR;ssaQ;ssaP;ssaO;ssaN;ssaV;ssaM;ssaL;ssaK;ssaX;ssaJ;ssaI;ssaH;ssaG;sseG;sseF;sscB;sseE;sseD;sseC;sscA;sseB;sseA;ssaE;ssaD;ssaC;spiC;ssrA;ssrB;phoP;phoQ;sifA;csgC;csgA;csgB;csgD;csgE;csgF;csgG;sopA;gndA;galF;sspH2;fur;entA;entB;fepG;fimW;fimY;fimZ;fimF;fimH;fimD;fimC;fimI;fimA;allB;acrB;tlde1;STM0266;sseL;rcsB;lp…	2	IncFIB(S)_1;IncFII(S)_1
19-SA00880-0	no	yes	Unspecific / unknown	Enteritidis	S. Enteritidis	Enteritidis	11	D1	2019	Enteritidis_13	Enteritidis_14	Enteritidis_15	2	mdsA;mdsB	131	sseI;ompA;pipB;sopB;tssM;sodCI;espO1;sopE2;steC;sseJ;steB;sifB;steA;ssaU;ssaT;ssaS;ssaR;ssaQ;ssaP;ssaO;ssaN;ssaV;ssaM;ssaL;ssaK;ssaX;ssaJ;ssaI;ssaH;ssaG;sseG;sseF;sscB;sseE;sseD;sseC;sscA;sseB;sseA;ssaE;ssaD;ssaC;spiC;ssrA;ssrB;phoP;phoQ;sifA;csgC;csgA;csgB;csgD;csgE;csgF;csgG;sopA;gndA;galF;sspH2;sopD;rpoS;invH;invF;invG;invE;invA;invB;invC;invI;invJ;spaO;spaP;spaQ;spaR;spaS;sicA;sipB;sipC;sipD;…	0
19-SA00881-0	no	yes	Unspecific / unknown	Enteritidis	S. Enteritidis	Enteritidis	11	D1	2019	Enteritidis_11	Enteritidis_11	Enteritidis_12	2	mdsA;mdsB	131	sspH2;galF;gndA;sopA;csgG;csgF;csgE;csgD;csgB;csgA;csgC;sifA;phoQ;phoP;ssrB;ssrA;spiC;ssaC;ssaD;ssaE;sseA;sseB;sscA;sseC;sseD;sseE;sscB;sseF;sseG;ssaG;ssaH;ssaI;ssaJ;ssaX;ssaK;ssaL;ssaM;ssaV;ssaN;ssaO;ssaP;ssaQ;ssaR;ssaS;ssaT;ssaU;steA;sifB;steB;sseJ;steC;sopE2;espO1;sodCI;tssM;sopB;pipB;ompA;sseI;pipB2;mig;avrA;sprB;hilC;orgC;orgB;orgA;prgK;prgJ;prgI;prgH;hilD;hilA;iagB;sptP;sicP;iacP;sipA;sipD;…	0
19-SA00882-0	no	no	Unspecific / unknown	Other	S. Kottbus				2019				0		0		0
19-SA00885-1	no	no	Reptiles, organs	Other	S. Dahra				2019				0		0		0
19-SA00886-0	no	no	Reptiles, organs	Other	S. Oranienburg				2019				0		0		0
19-SA00887-0	no	no	Reptiles, organs	Other	S. Richmond				2019				0		0		0
19-SA00888-0	no	no	Pork, organs	Other	Subspec. I				2019				0		0		0
19-SA00889-0	yes	yes	Reptiles, organs	Other	S. subspec. I, rough phenotype	Apeyeme	-		2019				2	mdsA;mdsB	148	avrA;sprB;hilC;orgC;orgB;orgA;prgK;prgJ;prgI;prgH;hilD;hilA;iagB;sptP;sicP;iacP;sipA;sipD;sipC;sipB;sicA;spaS;spaR;spaQ;spaP;spaO;invJ;invI;invC;invB;invA;invE;invG;invF;invH;rpoS;sopD;sopD2;ompA;pipB;sopB;csgG;csgF;csgE;csgD;csgB;csgA;csgC;sifA;phoQ;phoP;steA;sifB;steB;sseJ;slrP;fur;entB;fepG;fepC;rcsB;sseL;ibeC;sinH;galF;sseK2;acrB;allB;fimA;fimI;fimC;fimD;fimH;fimF;fimZ;fimY;fimW;STM0284;STM02…	0		SRR35249870	PRJNA937468
19-SA00890-0	no	no	Reptiles	Other	S. Cerro				2019				0		0		0
19-SA00891-0	yes	yes	Reptiles	Other	S. subspec. I, rough phenotype	Apeyeme			2019				2	mdsA(~);mdsB(~)	151	acrB;allB;avrA;csgA;csgB;csgC;csgD;csgE;csgF;csgG;entB;espO1;fepC;fepG;fimA;fimC;fimD;fimF;fimH;fimI;fimW;fimY;fimZ;fliN;fur;galF;gndA;hilA;hilC;hilD;iacP;iagB;ibeC;invA;invB;invC;invE;invF;invG;invH;invI;invJ;lpfA;lpfB;lpfC;lpfD;lpfE;mgtB;mgtC;mig;misL;ompA;orgA;orgB;orgC;phoP;phoQ;pipB;pipB2;prgH;prgI;prgJ;prgK;rcsB;rpoS;shdA;sicA;sicP;sifA;sifB;sinH;sipA;sipB;sipC;sipD;slrP;sopA;sopB;sopD;sopD…	0		SRR35249859	PRJNA937468
19-SA00893-0	no	no	Reptiles, organs	Other	S. Fluntern				2019				0		0		0
19-SA00895-0	no	no	Dog, pet	Typhimurium	S. Typhimurium				2019				0		0		0
19-SA00896-0	no	no	Unspecific / unknown	Other	S. Ohio				2019				0		0		0
19-SA00897-0	no	no	Unspecific / unknown	Other	Subspec. I				2019				0		0		0
19-SA00897-1	no	no	Unspecific / unknown	Typhimurium	S. Typhimurium				2019				0		0		0
19-SA00898-0	yes	yes	Pork	4,[5],12:i:-	S. subspec. I, rough phenotype	4,[5],12:i:-	34	B	2019	Typhimurium_2	Typhimurium_2	Typhimurium_45	6	aph(3'')-Ib;aph(6)-Id;blaTEM-1;mdsA;mdsB;sul2	155	steC;sseJ;steB;sifB;steA;ssaU;ssaT;ssaS;ssaR;ssaQ;ssaP;ssaO;ssaN;ssaV;ssaM;ssaL;ssaK;ssaX;ssaJ;ssaI;ssaH;ssaG;sseG;sseF;sscB;sseE;sseD;sseC;sscA;sseB;sseA;ssaE;ssaD;ssaC;spiC;ssrA;ssrB;phoP;phoQ;sifA;csgC;csgA;csgB;csgD;csgE;csgF;csgG;mgtC;mgtB;misL;lpfA;lpfB;lpfC;lpfD;lpfE;fur;entA;entB;fepG;fepC;fimW;fimY;fimZ;fimF;fimH;fimD;fimC;fimI;fimA;allB;acrB;sseK2;galF;gndA;sopA;STM0266;STM0267;STM0268;…	1	Col156_1	SRR35250232	PRJNA937468
19-SA00899-0	no	yes	Pork	Derby	S. Derby	Derby	40	B	2019	Derby_6	Derby_6	Derby_6	3	fosA7.3;mdsA;mdsB	142	steC;sseJ;sifB;steA;ssaU;ssaT;ssaS;ssaR;ssaQ;ssaP;ssaO;ssaN;ssaV;ssaM;ssaL;ssaK;ssaX;ssaJ;ssaI;ssaH;ssaG;sseG;sseF;sscB;sseE;sseD;sseC;sscA;sseB;sseA;ssaE;ssaD;ssaC;spiC;ssrA;ssrB;phoP;phoQ;sifA;csgC;csgA;csgB;csgD;csgE;csgF;csgG;sopA;gndA;galF;sseK2;STM0266;STM0267;STM0268;STM0269;STM0270;STM0271;STM0272;STM0273;STM0274;STM0275;STM0276;tae4;STM0278;STM0279;STM0280;STM0281;STM0282;STM0283;STM0285…	2	IncQ2_1;ColRNAI_1
19-SA00900-0	no	no	Pork	Derby	S. Derby				2019				0		0		0
19-SA00901-0	no	no	Pork, organs	4,[5],12:i:-	S. Typhimurium, monophasic				2019				0		0		0
19-SA00902-0	no	no	Pork	Infantis	S. Infantis				2019				0		0		0
19-SA00903-0	no	no	Pork	Other	S. Altona				2019				0		0		0
19-SA00904-0	no	yes	Horse	Enteritidis	S. Enteritidis	Enteritidis	11	D1	2019	Enteritidis_12	Enteritidis_25	Enteritidis_26	2	mdsA;mdsB	140	sseI;ompA;pipB;sopB;tssM;sodCI;espO1;sopE2;steC;sseJ;steB;sifB;steA;ssaU;ssaT;ssaS;ssaR;ssaQ;ssaP;ssaO;ssaN;ssaV;ssaM;ssaL;ssaK;ssaX;ssaJ;ssaI;ssaH;ssaG;sseG;sseF;sscB;sseE;sseD;sseC;sscA;sseB;sseA;ssaE;ssaD;ssaC;spiC;ssrA;ssrB;phoP;phoQ;sifA;csgC;csgA;csgB;csgD;csgE;csgF;csgG;sopA;gndA;galF;sspH2;pipB2;mig;avrA;sprB;hilC;orgC;orgB;orgA;prgK;prgJ;prgI;prgH;hilD;hilA;iagB;sptP;sicP;iacP;sipA;sipD;…	2	IncFIB(S)_1;IncFII(S)_1
19-SA00905-0	no	no	Dog, pet	Other	S. Leeuwarden				2019				0		0		0
19-SA00906-0	no	no	Zoo-kept mammals	Other	S. Dublin				2019				0		0		0
19-SA00907-0	no	no	Pork	Other	S. Montevideo				2019				0		0		0
19-SA00908-0	no	yes	Poultry	Enteritidis	S. Enteritidis	Enteritidis	183	D1	2019	Enteritidis_22	Enteritidis_26	Enteritidis_27	2	mdsA;mdsB	158	espO1;sopE2;steC;sseJ;steB;sifB;steA;ssaU;ssaT;ssaS;ssaR;ssaQ;ssaP;ssaO;ssaN;ssaV;ssaM;ssaL;ssaK;ssaX;ssaJ;ssaI;ssaH;ssaG;sseG;sseF;sscB;sseE;sseD;sseC;sscA;sseB;sseA;ssaE;ssaD;ssaC;spiC;ssrA;ssrB;phoP;phoQ;sifA;csgC;csgA;csgB;csgD;csgE;csgF;csgG;STM0266;STM0267;STM0268;STM0269;STM0270;STM0271;STM0272;STM0273;STM0274;STM0275;STM0276;STM0280;STM0281;STM0282;STM0283;STM0284;STM0285;STM0286;STM0287;…	1	IncFII(S)_1
19-SA00909-0	no	yes	Poultry	Enteritidis	S. Enteritidis	Enteritidis	11	D1	2019	Enteritidis_11	Enteritidis_11	Enteritidis_12	2	mdsA;mdsB	131	sspH2;galF;gndA;sopA;csgG;csgF;csgE;csgD;csgB;csgA;csgC;sifA;phoQ;phoP;ssrB;ssrA;spiC;ssaC;ssaD;ssaE;sseA;sseB;sscA;sseC;sseD;sseE;sscB;sseF;sseG;ssaG;ssaH;ssaI;ssaJ;ssaX;ssaK;ssaL;ssaM;ssaV;ssaN;ssaO;ssaP;ssaQ;ssaR;ssaS;ssaT;ssaU;steA;sifB;steB;sseJ;steC;sopE2;espO1;sodCI;tssM;sopB;pipB;ompA;sseI;pipB2;mig;avrA;sprB;hilC;orgC;orgB;orgA;prgK;prgJ;prgI;prgH;hilD;hilA;iagB;sptP;sicP;iacP;sipA;sipD;…	0
19-SA00910-0	no	no	Pork	4,[5],12:i:-	S. Typhimurium, monophasic				2019				0		0		0
19-SA00911-0	no	no	Pork	4,[5],12:i:-	S. Typhimurium, monophasic				2019				0		0		0
19-SA00912-0	no	no	Pork	4,[5],12:i:-	S. Typhimurium, monophasic				2019				0		0		0
19-SA00913-0	no	no	Unspecific / unknown	Typhimurium	S. Typhimurium				2019				0		0		0
19-SA00914-0	no	no	Unspecific / unknown	Derby	S. Derby				2019				0		0		0
19-SA00915-0	no	no	Unspecific / unknown	Other	S. Mbandaka				2019				0		0		0
19-SA00916-0	no	no	Unspecific / unknown	Other	S. Mbandaka				2019				0		0		0
19-SA00917-0	no	no	Unspecific / unknown	Other	S. Mbandaka				2019				0		0		0
19-SA00918-0	no	no	Unspecific / unknown	Other	S. Mbandaka				2019				0		0		0
19-SA00919-0	no	no	Poultry	Other	S. Gallinarum				2019				0		0		0
19-SA00920-0	no	no	Beef	Typhimurium	S. Typhimurium				2019				0		0		0
19-SA00921-0	no	no	Poultry	Paratyphi B var. Java	S. Paratyphi B var. Java				2019				0		0		0
19-SA00922-0	no	no	Unspecific / unknown	Other	S. Goldcoast				2019				0		0		0
19-SA00923-0	no	no	Unspecific / unknown	Other	S. Braenderup				2019				0		0		0
19-SA00925-0	no	no	Unspecific / unknown	Derby	S. Derby				2019				0		0		0
19-SA00926-0	no	no	Unspecific / unknown	4,[5],12:i:-	S. Typhimurium, monophasic				2019				0		0		0
19-SA00927-0	no	no	Unspecific / unknown	Derby	S. Derby				2019				0		0		0
19-SA00928-0	no	yes	Poultry	Enteritidis	S. Enteritidis	Enteritidis	11	D1	2019	Enteritidis_1	Enteritidis_1	Enteritidis_1	3	gyrA_S83Y;mdsA;mdsB	140	sseI;ompA;pipB;sopB;tssM;sodCI;espO1;sopE2;steC;sseJ;steB;sifB;steA;ssaU;ssaT;ssaS;ssaR;ssaQ;ssaP;ssaO;ssaN;ssaV;ssaM;ssaL;ssaK;ssaX;ssaJ;ssaI;ssaH;ssaG;sseG;sseF;sscB;sseE;sseD;sseC;sscA;sseB;sseA;ssaE;ssaD;ssaC;spiC;ssrA;ssrB;phoP;phoQ;sifA;csgC;csgA;csgB;csgD;csgE;csgF;csgG;sopA;gndA;galF;sspH2;sopD;rpoS;invH;invF;invG;invE;invA;invB;invC;invI;invJ;spaO;spaP;spaQ;spaR;spaS;sicA;sipB;sipC;sipD;…	4	IncFIB(S)_1;IncFII(S)_1;Col(pHAD28)_1;Col440II_1
19-SA00929-0	no	no	Feed, animal-based	Typhimurium	S. Typhimurium				2019				0		0		0
19-SA00930-0	no	no	Pork, organs	Other	Subspec. I				2019				0		0		0
19-SA00931-0	no	no	Pork, organs	4,[5],12:i:-	S. Typhimurium, monophasic				2019				0		0		0
19-SA00932-0	no	no	Poultry, organs	Other	Subspec. I				2019				0		0		0
19-SA00933-0	no	no	Pork, organs	4,[5],12:i:-	S. Typhimurium, monophasic				2019				0		0		0
19-SA00934-0	no	no	Pork, organs	Typhimurium	S. Typhimurium				2019				0		0		0
19-SA00935-0	no	no	Pork, organs	4,[5],12:i:-	S. Typhimurium, monophasic				2019				0		0		0
19-SA00936-0	no	no	Pork, organs	Other	Subspec. I				2019				0		0		0
19-SA00937-0	no	no	Pork, organs	4,[5],12:i:-	S. Typhimurium, monophasic				2019				0		0		0
19-SA00938-0	yes	yes	Pork, organs	Typhimurium	S. subspec. I, rough phenotype	Typhimurium	34	B	2019	Typhimurium_21	Typhimurium_35	Typhimurium_46	2	mdsA;mdsB	156	sodCI;sseI;ompA;pipB;sopB;csgG;csgF;csgE;csgD;csgB;csgA;csgC;sifA;phoQ;phoP;ssrB;ssrA;spiC;ssaC;ssaD;ssaE;sseA;sseB;sscA;sseC;sseD;sseE;sscB;sseF;sseG;ssaG;ssaH;ssaI;ssaJ;ssaX;ssaK;ssaL;ssaM;ssaV;ssaN;ssaO;ssaP;ssaQ;ssaR;ssaS;ssaT;ssaU;steA;sifB;steB;sseJ;steC;lpfE;lpfD;lpfC;lpfB;lpfA;misL;mgtB;mgtC;fur;entA;entB;fepG;fepC;fimW;fimY;fimZ;fimF;fimH;fimD;fimC;fimI;fimA;allB;acrB;sopA;gndA;galF;sseK…	0		SRR35250221	PRJNA937468
19-SA00939-0	no	no	Pork, organs	Other	S. Rissen				2019				0		0		0
19-SA00940-0	no	no	Pork, organs	Typhimurium	S. Typhimurium				2019				0		0		0
19-SA00941-0	no	no	Pork, organs	Other	S. Rissen				2019				0		0		0
19-SA00942-0	no	no	Pork, organs	4,[5],12:i:-	S. Typhimurium, monophasic				2019				0		0		0
19-SA00943-0	no	no	Pork, organs	Other	S. Livingstone				2019				0		0		0
19-SA00944-0	no	no	Pork, organs	4,[5],12:i:-	S. Typhimurium, monophasic				2019				0		0		0
19-SA00945-0	no	no	Pork, organs	4,[5],12:i:-	S. Typhimurium, monophasic				2019				0		0		0
19-SA00946-0	no	no	Pork, organs	Typhimurium	S. Typhimurium				2019				0		0		0
19-SA00947-0	no	no	Pork, organs	4,[5],12:i:-	S. Typhimurium, monophasic				2019				0		0		0
19-SA00948-0	no	no	Pork, organs	4,[5],12:i:-	S. Typhimurium, monophasic				2019				0		0		0
19-SA00949-0	no	no	Pork, organs	4,[5],12:i:-	S. Typhimurium, monophasic				2019				0		0		0
19-SA00950-0	no	no	Pork, organs	Derby	S. Derby				2019				0		0		0
19-SA00951-0	no	no	Pork, organs	4,[5],12:i:-	S. Typhimurium, monophasic				2019				0		0		0
19-SA00952-0	no	no	Pork, organs	Derby	S. Derby				2019				0		0		0
19-SA00953-0	no	no	Pork, organs	Typhimurium	S. Typhimurium				2019				0		0		0
19-SA00954-0	no	no	Pork, organs	Typhimurium	S. Typhimurium				2019				0		0		0
19-SA00955-0	no	no	Pork, organs	Derby	S. Derby				2019				0		0		0
19-SA00956-0	no	no	Pork	Other	S. Give				2019				0		0		0
19-SA00957-0	no	no	Poultry	Other	S. Szentes				2019				0		0		0
19-SA00958-0	no	no	Unspecific / unknown	Paratyphi B var. Java	S. Paratyphi B var. Java				2019				0		0		0
19-SA00959-0	no	no	Pork	4,[5],12:i:-	S. Typhimurium, monophasic				2019				0		0		0
19-SA00960-0	yes	yes	Unspecific / unknown	Enteritidis	S. subspec. I, rough phenotype	Enteritidis	11	D1	2019	Enteritidis_23	Enteritidis_27	Enteritidis_28	2	mdsA;mdsB	141	slrP;sopD2;sseI;ompA;pipB;sopB;tssM;sodCI;espO1;sopE2;steC;sseJ;steB;sifB;steA;ssaU;ssaT;ssaS;ssaR;ssaQ;ssaP;ssaO;ssaN;ssaV;ssaM;ssaL;ssaK;ssaX;ssaJ;ssaI;ssaH;ssaG;sseG;sseF;sscB;sseE;sseD;sseC;sscA;sseB;sseA;ssaE;ssaD;ssaC;spiC;ssrA;ssrB;phoP;phoQ;sifA;csgC;csgA;csgB;csgD;csgE;csgF;csgG;sopA;gndA;galF;sspH2;sopD;rpoS;invH;invF;invG;invE;invA;invB;invC;invI;invJ;spaO;spaP;spaQ;spaR;spaS;sicA;sipB…	2	IncFII(S)_1;IncFIB(S)_1	SRR35250154	PRJNA937468
19-SA00961-0	no	no	Pork, organs	Typhimurium	S. Typhimurium				2019				0		0		0
19-SA00962-0	no	no	Unspecific / unknown	Other	S. Isaszeg				2019				0		0		0
19-SA00963-0	no	no	Unspecific / unknown	Other	S. Isaszeg				2019				0		0		0
19-SA00964-0	no	yes	Poultry	Other	S. Mbandaka	Mbandaka	413	C1	2019				2	mdsA;mdsB	148	sopD2;ompA;pipB;sopB;csgG;csgF;csgE;csgD;csgB;csgA;csgC;sifA;phoQ;phoP;ssrB;ssrA;spiC;ssaC;ssaD;ssaE;sseA;sseB;sscA;sseC;sseD;sseE;sscB;sseF;sseG;ssaG;ssaH;ssaI;ssaJ;ssaX;ssaK;ssaL;ssaM;ssaV;ssaN;ssaO;ssaP;ssaQ;ssaR;ssaS;ssaT;ssaU;steA;sifB;steB;sseJ;steC;sopD;rpoS;invH;invF;invG;invE;invA;invB;invC;invI;invJ;spaO;spaP;spaQ;spaR;spaS;sicA;sipB;sipC;sipD;sipA;iacP;sicP;sptP;iagB;hilA;hilD;prgH;prg…	0
19-SA00964-3	no	yes	Poultry	Enteritidis	S. Enteritidis	Enteritidis	11	D1	2019	Enteritidis_13	Enteritidis_24	Enteritidis_25	2	mdsA;mdsB	140	sspH2;galF;gndA;sopA;csgG;csgF;csgE;csgD;csgB;csgA;csgC;sifA;phoQ;phoP;ssrB;ssrA;spiC;ssaC;ssaD;ssaE;sseA;sseB;sscA;sseC;sseD;sseE;sscB;sseF;sseG;ssaG;ssaH;ssaI;ssaJ;ssaX;ssaK;ssaL;ssaM;ssaV;ssaN;ssaO;ssaP;ssaQ;ssaR;ssaS;ssaT;ssaU;steA;sifB;steB;sseJ;steC;sopE2;espO1;sodCI;tssM;sopB;pipB;ompA;sseI;mig;avrA;sprB;hilC;orgC;orgB;orgA;prgK;prgJ;prgI;prgH;hilD;hilA;iagB;sptP;sicP;iacP;sipA;sipD;sipC;s…	2	IncFIB(S)_1;IncFII(S)_1
19-SA00965-0	no	yes	Poultry	Other	S. Saintpaul	Saintpaul	50	B	2019				5	aadA1;lnu(G);mdsA;mdsB;sul2	153	sspH2;sseK2;galF;gndA;sopA;espO1;sopE2;steC;sseJ;steB;sifB;steA;ssaU;ssaT;ssaS;ssaR;ssaQ;ssaP;ssaO;ssaN;ssaV;ssaM;ssaL;ssaK;ssaX;ssaJ;ssaI;ssaH;ssaG;sseG;sseF;sscB;sseE;sseD;sseC;sscA;sseB;sseA;ssaE;ssaD;ssaC;spiC;ssrA;ssrB;sspH1;phoP;phoQ;sifA;csgC;csgA;csgB;csgD;csgE;csgF;csgG;sopD;rpoS;invH;invF;invG;invE;invA;invB;invC;invI;invJ;spaO;spaP;spaQ;spaR;spaS;sicA;sipB;sipC;sipD;sipA;iacP;sicP;sptP…	2	IncI1-I(Alpha)_1;Col156_1
19-SA00966-0	no	no	Unspecific / unknown	Other	S. Martonos				2019				0		0		0
19-SA00967-0	no	no	Unspecific / unknown	4,[5],12:i:-	S. Typhimurium, monophasic				2019				0		0		0
19-SA00968-0	no	no	Pork	4,[5],12:i:-	S. Typhimurium, monophasic				2019				0		0		0
19-SA00970-0	no	no	Pork	Derby	S. Derby				2019				0		0		0
19-SA00973-0	no	no	Pork	Derby	S. Derby				2019				0		0		0
19-SA00974-0	no	no	Pork, organs	Typhimurium	S. Typhimurium				2019				0		0		0
19-SA00975-0	no	no	Pork, organs	Typhimurium	S. Typhimurium				2019				0		0		0
19-SA00976-0	no	no	Poultry	Other	S. subspec. I				2019				0		0		0
19-SA00977-0	no	yes	Poultry	Paratyphi B var. Java	S. Paratyphi B var. Java	Paratyphi B var. Java	28	B	2019	Paratyphi_B_var_Java_1	Paratyphi_B_var_Java_1	Paratyphi_B_var_Java_1	11	aadA1;aadA2;blaTEM-1;cmlA1;dfrA1;gyrA_D87G;mdsA;mdsB;sat2;sul3;tet(A)	144	ssrB;ssrA;spiC;ssaC;ssaD;ssaE;sseA;sseB;sscA;sseC;sseD;sseE;sscB;sseF;sseG;ssaG;ssaH;ssaI;ssaJ;ssaX;ssaK;ssaL;ssaM;ssaV;ssaN;ssaO;ssaP;ssaQ;ssaR;ssaS;ssaT;ssaU;steA;sifB;steB;sseJ;steC;sopE2;espO1;rpoS;invH;invF;invG;invE;invA;invB;invC;invI;invJ;spaO;spaP;spaQ;spaR;spaS;sicA;sipB;sipC;sipD;sipA;iacP;sicP;sptP;iagB;hilA;hilD;prgH;prgI;prgJ;prgK;orgA;orgB;orgC;hilC;sprB;avrA;acrB;allB;fimA;fimI;fi…	4	IncHI2_1;pKPC-CAV1321_1;IncHI2A_1;ColRNAI_1
19-SA00978-0	no	no	Unspecific / unknown	Derby	S. Derby				2019				0		0		0
19-SA00979-0	yes	yes	Pork	4,[5],12:i:-	S. subspec. I, rough phenotype	4,[5],12:i:-	34	B	2019	Typhimurium_22	Typhimurium_36	Typhimurium_47	12	aadA1;aadA2;aph(3'')-Ib;aph(6)-Id;blaTEM-1;cmlA1;dfrA12;mdsA;mdsB;sul2(~);tet(B);tet(M)(~)	157	acrB;allB;avrA;csgA;csgB;csgC;csgD;csgE;csgF;csgG;entA;entB;espO1;fepC;fepG;fimA;fimC;fimD;fimF;fimH;fimI;fimW;fimY;fimZ;fliN;fur;galF;gndA;gogB;hilA;hilC;hilD;iacP;iagB;ibeC;invA;invB;invC;invE;invF;invG;invH;invI;invJ;lpfA;lpfB;lpfC;lpfD;lpfE;mgtB;mgtC;mig;misL;ompA;orgA;orgB;orgC;phoP;phoQ;pipB;pipB2;prgH;prgI;prgJ;prgK;ratB;rcsB;rpoS;shdA;sicA;sicP;sifA;sifB;sinH;sipA;sipB;sipC;sipD;slrP;sodC…	4	IncFIC(FII)_1;IncFIB(AP001918)_1;Col156_1;IncQ1_1	SRR35250143	PRJNA937468
19-SA00980-0	no	no	Unspecific / unknown	Other	S. Saintpaul				2019				0		0		0
19-SA00981-0	no	no	Unspecific / unknown	Other	S. Isaszeg				2019				0		0		0
19-SA00982-0	no	no	Unspecific / unknown	Other	S. Isaszeg				2019				0		0		0
19-SA00983-0	no	yes	Poultry	Enteritidis	S. Enteritidis	Enteritidis	11	D1	2019	Enteritidis_24	Enteritidis_28	Enteritidis_29	3	gyrA_D87N;mdsA;mdsB	139	sseJ;steB;sifB;steA;ssaU;ssaT;ssaS;ssaR;ssaQ;ssaP;ssaO;ssaN;ssaV;ssaM;ssaL;ssaK;ssaX;ssaJ;ssaI;ssaH;ssaG;sseG;sseF;sscB;sseE;sseD;sseC;sscA;sseB;sseA;ssaE;ssaD;ssaC;spiC;ssrA;ssrB;phoP;phoQ;sifA;csgC;csgA;csgB;csgD;csgE;csgF;csgG;STM0266;tlde1;acrB;allB;fimA;fimI;fimC;fimD;fimH;fimF;fimZ;fimY;fimW;fepG;entB;entA;fur;rcsB;sseL;ratB;sinH;galF;gndA;sopA;sopD;rpoS;invH;invF;invG;invE;invA;invB;invC;i…	4	IncFIB(S)_1;IncX1_1;IncFII(S)_1;ColpVC_1
19-SA00985-0	no	yes	Poultry	Other	S. Heidelberg	Heidelberg	15	B	2019				7	blaCMY;fosA7;gyrA_S83F;mdsA;mdsB;sul2;tet(A)	151	sopD;rpoS;invH;invF;invG;invE;invA;invB;invC;invI;invJ;spaO;spaP;spaQ;spaR;spaS;sicA;sipB;sipC;sipD;sipA;iacP;sicP;sptP;iagB;hilA;hilD;prgH;prgI;prgJ;prgK;orgA;orgB;orgC;steA;sifB;steB;sseJ;steC;sopE2;espO1;sopA;gndA;galF;sseK2;fur;entA;entB;fepG;fepC;fimW;fimY;fimZ;fimF;fimH;fimD;fimC;fimI;fimA;allB;acrB;STM0289;tlde1;STM0287;STM0286;STM0285;STM0284;STM0283;STM0282;STM0281;STM0280;STM0279;STM027…	4	IncX1_1;IncC_1;Col(pHAD28)_1;ColpVC_1
19-SA00986-0	no	no	Feed, animal-based	Other	S. Molade				2019				0		0		0
19-SA00986-1	no	no	Feed, animal-based	Other	S. Ruiru				2019				0		0		0
19-SA00986-2	no	no	Feed, animal-based	Other	S. Senftenberg				2019				0		0		0
19-SA00987-0	no	no	Poultry, organs	Paratyphi B var. Java	S. Paratyphi B var. Java				2019				0		0		0
19-SA00988-0	no	no	Unspecific / unknown	4,[5],12:i:-	S. Typhimurium, monophasic				2019				0		0		0
19-SA00989-0	no	no	Pork, organs	Infantis	S. Infantis				2019				0		0		0
19-SA00991-0	no	no	Unspecific / unknown	Other	S. Agona				2019				0		0		0
19-SA00992-0	no	yes	Poultry	Enteritidis	S. Enteritidis	Enteritidis	11	D1	2019	Enteritidis_25	Enteritidis_29	Enteritidis_30	2	mdsA;mdsB	141	sseI;ompA;pipB;sopB;tssM;sodCI;espO1;sopE2;steC;sseJ;steB;sifB;steA;ssaU;ssaT;ssaS;ssaR;ssaQ;ssaP;ssaO;ssaN;ssaV;ssaM;ssaL;ssaK;ssaX;ssaJ;ssaI;ssaH;ssaG;sseG;sseF;sscB;sseE;sseD;sseC;sscA;sseB;sseA;ssaE;ssaD;ssaC;spiC;ssrA;ssrB;phoP;phoQ;sifA;csgC;csgA;csgB;csgD;csgE;csgF;csgG;sopA;gndA;galF;sspH2;pipB2;mig;avrA;sprB;hilC;orgC;orgB;orgA;prgK;prgJ;prgI;prgH;hilD;hilA;iagB;sptP;sicP;iacP;sipA;sipD;…	3	IncFIB(S)_1;IncFII(S)_1;Col(pHAD28)_1
19-SA00994-0	no	yes	Zoo-kept birds	Enteritidis	S. Enteritidis	Enteritidis	11	D1	2019	Enteritidis_26	Enteritidis_30	Enteritidis_31	2	mdsA;mdsB	141	sspH2;galF;gndA;sopA;csgG;csgF;csgE;csgD;csgB;csgA;csgC;sifA;phoQ;phoP;ssrB;ssrA;spiC;ssaC;ssaD;ssaE;sseA;sseB;sscA;sseC;sseD;sseE;sscB;sseF;sseG;ssaG;ssaH;ssaI;ssaJ;ssaX;ssaK;ssaL;ssaM;ssaV;ssaN;ssaO;ssaP;ssaQ;ssaR;ssaS;ssaT;ssaU;steA;sifB;steB;sseJ;steC;sopE2;espO1;sodCI;tssM;sopB;pipB;ompA;sseI;sopD;rpoS;invH;invF;invG;invE;invA;invB;invC;invI;invJ;spaO;spaP;spaQ;spaR;spaS;sicA;sipB;sipC;sipD;…	2	IncFII(S)_1;IncFIB(S)_1
19-SA00995-0	no	no	Pork	4,[5],12:i:-	S. Typhimurium, monophasic				2019				0		0		0
19-SA00996-0	no	no	Pork	Other	Subspec. I				2019				0		0		0
19-SA00997-0	no	no	Pork	4,[5],12:i:-	S. Typhimurium, monophasic				2019				0		0		0
19-SA00999-0	no	no	Zoo-kept mammals	4,[5],12:i:-	S. Typhimurium, monophasic				2019				0		0		0
19-SA01000-0	no	no	Pork	4,[5],12:i:-	S. Typhimurium, monophasic				2019				0		0		0
19-SA01001-0	no	no	Pork	4,[5],12:i:-	S. Typhimurium, monophasic				2019				0		0		0
19-SA01002-0	no	no	Pork	4,[5],12:i:-	S. Typhimurium, monophasic				2019				0		0		0
19-SA01003-0	no	no	Fertilizer	Other	S. Uganda				2019				0		0		0
19-SA01004-0	no	no	Fertilizer	Other	S. Uganda				2019				0		0		0
19-SA01005-0	no	no	Unspecific / unknown	4,[5],12:i:-	S. Typhimurium, monophasic				2019				0		0		0
19-SA01007-0	no	no	Reptiles	Other	S. Pomona				2019				0		0		0
19-SA01008-0	no	no	Poultry	Paratyphi B var. Java	S. Paratyphi B var. Java				2019				0		0		0
19-SA01009-0	no	yes	Pork	Enteritidis	S. Enteritidis	Enteritidis	11	D1	2019	Enteritidis_27	Enteritidis_31	Enteritidis_32	2	mdsA;mdsB	140	sspH2;galF;gndA;sopA;csgG;csgF;csgE;csgD;csgB;csgA;csgC;sifA;phoQ;phoP;ssrB;ssrA;spiC;ssaC;ssaD;ssaE;sseA;sseB;sscA;sseC;sseD;sseE;sscB;sseF;sseG;ssaG;ssaH;ssaI;ssaJ;ssaX;ssaK;ssaL;ssaM;ssaV;ssaN;ssaO;ssaP;ssaQ;ssaR;ssaS;ssaT;ssaU;steA;sifB;steB;sseJ;steC;sopE2;espO1;sodCI;tssM;sopB;pipB;ompA;sseI;pipB2;mig;avrA;sprB;hilC;orgC;orgB;orgA;prgK;prgJ;prgI;prgH;hilD;hilA;iagB;sptP;sicP;iacP;sipA;sipD;…	2	IncFIB(S)_1;IncFII(S)_1
19-SA01010-0	no	no	Unspecific / unknown	Derby	S. Derby				2019				0		0		0
19-SA01011-0	no	no	Unspecific / unknown	Derby	S. Derby				2019				0		0		0
19-SA01012-0	no	no	Unspecific / unknown	Derby	S. Derby				2019				0		0		0
19-SA01013-0	no	no	Wild birds	Typhimurium	S. Typhimurium				2019				0		0		0
19-SA01014-0	no	no	Eggs	Other	S. Mbandaka				2019				0		0		0
19-SA01015-0	no	no	Poultry	Paratyphi B var. Java	S. Paratyphi B var. Java				2019				0		0		0
19-SA01016-0	no	no	Wild birds	Typhimurium	S. Typhimurium				2019				0		0		0
19-SA01018-0	no	no	Beef	4,[5],12:i:-	S. Typhimurium, monophasic				2019				0		0		0
19-SA01019-0	no	no	Pork	4,[5],12:i:-	S. Typhimurium, monophasic				2019				0		0		0
19-SA01020-0	no	no	Pork	Infantis	S. Infantis				2019				0		0		0
19-SA01021-0	no	no	Poultry	Enteritidis	S. Enteritidis				2019				0		0		0
19-SA01022-0	no	no	Pork	Typhimurium	S. Typhimurium				2019				0		0		0
19-SA01023-0	no	no	Pork	Other	S. Ohio				2019				0		0		0
19-SA01026-0	no	no	Feed, plant-based	Typhimurium	S. Typhimurium				2019				0		0		0
19-SA01027-0	no	yes	Unspecific / unknown	Other	S. Mikawasima	Mikawasima	1815	C1	2019				2	mdsA;mdsB	150	espO1;sopE2;steC;sseJ;steB;sifB;steA;ssaU;ssaT;ssaS;ssaR;ssaQ;ssaP;ssaO;ssaN;ssaV;ssaM;ssaL;ssaK;ssaX;ssaJ;ssaI;ssaH;ssaG;sseG;sseF;sscB;sseE;sseD;sseC;sscA;sseB;sseA;ssaE;ssaD;ssaC;spiC;ssrA;ssrB;phoP;phoQ;sifA;csgC;csgA;csgB;csgD;csgE;csgF;csgG;sinH;ratB;sseL;rcsB;lpfE;lpfD;lpfC;lpfB;lpfA;misL;mgtB;mgtC;avrA;sprB;hilC;orgC;orgB;orgA;prgK;prgJ;prgI;prgH;hilD;hilA;iagB;sptP;sicP;iacP;sipA;sipD;si…	1	IncFII(S)_1
19-SA01029-0	no	no	Wild boar	Other	Subspec. I				2019				0		0		0
19-SA01030-0	no	no	Poultry	Other	S. Gallinarum				2019				0		0		0
19-SA01031-0	no	no	Unspecific / unknown	Derby	S. Derby				2019				0		0		0
19-SA01032-0	no	yes	Pork	Typhimurium	S. Typhimurium	Typhimurium	19	B	2019	Typhimurium_23	Typhimurium_37	Typhimurium_48	3	blaTEM-1;mdsA;mdsB	156	espO1;sopE2;steC;sseJ;steB;sifB;steA;sopA;gndA;galF;sseK2;ssrB;ssrA;spiC;ssaC;ssaD;ssaE;sseA;sseB;sscA;sseC;sseD;sseE;sscB;sseF;sseG;ssaG;ssaH;ssaI;ssaJ;ssaX;ssaK;ssaL;ssaM;ssaV;ssaN;ssaO;ssaP;ssaQ;ssaR;ssaS;ssaT;ssaU;pipB2;mig;avrA;sprB;hilC;orgC;orgB;orgA;prgK;prgJ;prgI;prgH;hilD;hilA;iagB;sptP;sicP;iacP;sipA;sipD;sipC;sipB;sicA;spaS;spaR;spaQ;spaP;spaO;invJ;invI;invC;invB;invA;invE;invG;invF;i…	2	IncX3_1;IncX1_1
19-SA01033-0	no	no	Unspecific / unknown	4,[5],12:i:-	S. Typhimurium, monophasic				2019				0		0		0
19-SA01034-0	no	no	Unspecific / unknown	Other	S. Kiambu				2019				0		0		0
19-SA01035-0	no	yes	Poultry	Typhimurium	S. Typhimurium, monophasic	Typhimurium	7290	B	2019	Typhimurium_24	Typhimurium_38	Typhimurium_49	11	aadA22;aph(3'')-Ib;aph(6)-Id;blaTEM-1;erm(B);mdsA;mdsB;qnrB19;ramR_T18P;sul2;tet(B)	155	csgG;csgF;csgE;csgD;csgB;csgA;csgC;sifA;phoQ;phoP;ssrB;ssrA;spiC;ssaC;ssaD;ssaE;sseA;sseB;sscA;sseC;sseD;sseE;sscB;sseF;sseG;ssaG;ssaH;ssaI;ssaJ;ssaX;ssaK;ssaL;ssaM;ssaV;ssaN;ssaO;ssaP;ssaQ;ssaR;ssaS;ssaT;ssaU;steA;sifB;steB;sseJ;steC;sopD;rpoS;invH;invF;invG;invE;invA;invB;invC;invI;invJ;spaO;spaP;spaQ;spaR;spaS;sicA;sipB;sipC;sipD;sipA;iacP;sicP;sptP;iagB;hilA;hilD;prgH;prgI;prgJ;prgK;orgA;orgB…	2	IncI1-I(Alpha)_1;ColE10_1
19-SA01036-0	no	no	Zoo-kept birds	4,[5],12:i:-	S. Typhimurium, monophasic				2019				0		0		0
19-SA01037-0	no	no	Beef	Typhimurium	S. Typhimurium				2019				0		0		0
19-SA01038-0	no	no	Fox	Typhimurium	S. Typhimurium				2019				0		0		0
19-SA01039-0	no	no	Fox	Typhimurium	S. Typhimurium				2019				0		0		0
19-SA01040-0	no	no	Poultry	Other	S. Kentucky				2019				0		0		0
19-SA01041-0	no	no	Poultry	Other	S. London				2019				0		0		0
19-SA01042-0	no	no	Sewage sludge	Other	S. Havana				2019				0		0		0
19-SA01043-0	no	no	Sewage sludge	Other	S. Hadar				2019				0		0		0
19-SA01044-0	yes	yes	Unspecific / unknown	4,[5],12:i:-	S. subspec. I, rough phenotype	4,[5],12:i:-	34	B	2019	Typhimurium_2	Typhimurium_39	Typhimurium_50	7	aph(3'')-Ib;aph(6)-Id;blaTEM-1;mdsA;mdsB;sul2;tet(B)	156	ssaU;ssaT;ssaS;ssaR;ssaQ;ssaP;ssaO;ssaN;ssaV;ssaM;ssaL;ssaK;ssaX;ssaJ;ssaI;ssaH;ssaG;sseG;sseF;sscB;sseE;sseD;sseC;sscA;sseB;sseA;ssaE;ssaD;ssaC;spiC;ssrA;ssrB;phoP;phoQ;sifA;csgC;csgA;csgB;csgD;csgE;csgF;csgG;mgtC;mgtB;misL;lpfA;lpfB;lpfC;lpfD;lpfE;fur;entA;entB;fepG;fepC;fimW;fimY;fimZ;fimF;fimH;fimD;fimC;fimI;fimA;allB;acrB;sopD;steC;sseJ;steB;sifB;steA;STM0266;STM0267;STM0268;STM0269;STM0270;…	2	Col440II_1;Col(pHAD28)_1	SRR31567515	PRJNA1090884
19-SA01045-0	no	yes	Unspecific / unknown	Other	S. Brandenburg	I B:l,v:-	334	B	2019				15	aac(3)-IVa;aadA1;aadA2;aph(3'')-Ib;aph(4)-Ia;aph(6)-Id;blaTEM-1;bleO;cmlA1;dfrA1;mdsA;mdsB;sul1;sul3;tet(A)	142	steA;sifB;steB;sseJ;steC;sopE2;espO1;sopA;gndA;galF;mig;sprB;hilC;orgC;orgB;orgA;prgK;prgJ;prgI;prgH;hilD;hilA;iagB;sptP;sicP;iacP;sipA;sipD;sipC;sipB;sicA;spaS;spaR;spaQ;spaP;spaO;invJ;invI;invC;invB;invA;invE;invG;invF;invH;rpoS;sopD;sopD2;ompA;pipB;sopB;csgG;csgF;csgE;csgD;csgB;csgA;csgC;sifA;phoQ;phoP;pltB;pltA;cdtB;ssrB;ssrA;spiC;ssaC;ssaD;ssaE;sseA;sseB;sscA;sseC;sseD;sseE;sscB;sseF;sseG;ss…	3	IncHI2_1;pKPC-CAV1321_1;IncHI2A_1
19-SA01046-0	no	no	Pork	4,[5],12:i:-	S. Typhimurium, monophasic				2019				0		0		0
19-SA01047-0	no	no	Pork	4,[5],12:i:-	S. Typhimurium, monophasic				2019				0		0		0
19-SA01048-0	no	no	Pork	Typhimurium	S. Typhimurium				2019				0		0		0
19-SA01049-0	no	no	Pork	Typhimurium	S. Typhimurium				2019				0		0		0
19-SA01050-0	no	no	Pork	Typhimurium	S. Typhimurium				2019				0		0		0
19-SA01051-0	no	no	Pork	Typhimurium	S. Typhimurium				2019				0		0		0
19-SA01052-0	no	no	Unspecific / unknown	Other	S. Mbandaka				2019				0		0		0
19-SA01053-0	no	no	Poultry	Infantis	S. Infantis				2019				0		0		0
19-SA01054-0	no	no	Unspecific / unknown	Typhimurium	S. Typhimurium				2019				0		0		0
19-SA01055-0	no	yes	Poultry	Infantis	S. Infantis	Infantis	2283	C1	2019	Infantis_8	Infantis_9	Infantis_9	6	aadA1;gyrA_S83Y;mdsA;mdsB;sul1;tet(A)	162	steA;sifB;steB;sseJ;steC;sopE2;espO1;sopA;gndA;galF;sseK2;sspH2;sopD;rpoS;invH;invF;invG;invE;invA;invB;invC;invI;invJ;spaO;spaP;spaQ;spaR;spaS;sicA;sipB;sipC;sipD;sipA;iacP;sicP;sptP;iagB;hilA;hilD;prgH;prgI;prgJ;prgK;orgA;orgB;orgC;hilC;sprB;avrA;ssaU;ssaT;ssaS;ssaR;ssaQ;ssaP;ssaO;ssaN;ssaV;ssaM;ssaL;ssaK;ssaX;ssaJ;ssaI;ssaH;ssaG;sseG;sseF;sscB;sseE;sseD;sseC;sscA;sseB;sseA;ssaE;ssaD;ssaC;spiC;…	1	IncFIB(pN55391)_1
19-SA01056-0	yes	yes	Poultry	Paratyphi B var. Java	S. subspec. I, rough phenotype	Paratyphi B var. Java	28	B	2019	Paratyphi_B_var_Java_1	Paratyphi_B_var_Java_2	Paratyphi_B_var_Java_2	7	aadA1;dfrA1;gyrA_D87G;mcr-1.1;mdsA;mdsB;sat2	144	sseJ;steB;sifB;steA;ssaU;ssaT;ssaS;ssaR;ssaQ;ssaP;ssaO;ssaN;ssaV;ssaM;ssaL;ssaK;ssaX;ssaJ;ssaI;ssaH;ssaG;sseG;sseF;sscB;sseE;sseD;sseC;sscA;sseB;sseA;ssaE;ssaD;ssaC;spiC;ssrA;ssrB;entA;entB;fepG;fepC;fimW;fimY;fimZ;fimF;fimH;fimD;fimC;fimI;fimA;allB;acrB;rcsB;sseL;shdA;ratB;sinH;sopD2;ompA;pipB;sopB;steC;sopE2;espO1;misL;mgtB;mgtC;sopA;ibeC;avrA;sprB;hilC;orgC;orgB;orgA;prgK;prgJ;prgI;prgH;hilD;h…	1	IncX4_1	SRR35250131	PRJNA937468
19-SA01057-0	no	no	Unspecific / unknown	Other	S. Meleagridis				2019				0		0		0
19-SA01058-0	no	no	Feed, animal-based	Other	S. Mbandaka				2019				0		0		0
19-SA01059-0	no	yes	Poultry	Paratyphi B var. Java	S. Paratyphi B var. Java	Paratyphi B var. Java	28	B	2019	Paratyphi_B_var_Java_2	Paratyphi_B_var_Java_3	Paratyphi_B_var_Java_3	8	aadA1;blaTEM-1;dfrA1;gyrA_D87G;lnu(G);mdsA;mdsB;sat2	144	ssrB;ssrA;spiC;ssaC;ssaD;ssaE;sseA;sseB;sscA;sseC;sseD;sseE;sscB;sseF;sseG;ssaG;ssaH;ssaI;ssaJ;ssaX;ssaK;ssaL;ssaM;ssaV;ssaN;ssaO;ssaP;ssaQ;ssaR;ssaS;ssaT;ssaU;steA;sifB;steB;sseJ;steC;sopE2;espO1;avrA;sprB;hilC;orgC;orgB;orgA;prgK;prgJ;prgI;prgH;hilD;hilA;iagB;sptP;sicP;iacP;sipA;sipD;sipC;sipB;sicA;spaS;spaR;spaQ;spaP;spaO;invJ;invI;invC;invB;invA;invE;invG;invF;invH;rpoS;sinH;ratB;shdA;sseL;rc…	3	IncX4_1;IncI1-I(Alpha)_1;Col156_1
19-SA01060-0	no	yes	Poultry	Paratyphi B var. Java	S. Paratyphi B var. Java	Paratyphi B var. Java	28	B	2019	Paratyphi_B_var_Java_1	Paratyphi_B_var_Java_1	Paratyphi_B_var_Java_4	12	aadA1;aadA2;blaTEM-1;cmlA1;dfrA1;gyrA_D87G;mdsA;mdsB;qnrB19;sat2;sul3;tet(A)	144	ssrB;ssrA;spiC;ssaC;ssaD;ssaE;sseA;sseB;sscA;sseC;sseD;sseE;sscB;sseF;sseG;ssaG;ssaH;ssaI;ssaJ;ssaX;ssaK;ssaL;ssaM;ssaV;ssaN;ssaO;ssaP;ssaQ;ssaR;ssaS;ssaT;ssaU;steA;sifB;steB;sseJ;steC;sopE2;espO1;spaS;spaR;spaQ;spaP;spaO;invJ;invI;invC;invB;invA;invE;invG;invF;invH;rpoS;sinH;ratB;shdA;sseL;rcsB;sopA;gndA;galF;sseK2;entA;entB;fepG;fepC;fimW;fimY;fimZ;fimF;fimH;fimD;fimC;fimI;fimA;allB;acrB;sopB;p…	4	IncHI2A_1;pKPC-CAV1321_1;IncHI2_1;Col(pHAD28)_1
19-SA01061-0	yes	yes	Pork	4,[5],12:i:-	S. subspec. I, rough phenotype	4,[5],12:i:-	34	B	2019	Typhimurium_22	Typhimurium_36	Typhimurium_47	12	aadA1;aadA2;aph(3'')-Ib;aph(6)-Id;blaTEM-1;cmlA1;dfrA12;mdsA;mdsB;sul2(~);tet(B);tet(M)(~)	157	acrB;allB;avrA;csgA;csgB;csgC;csgD;csgE;csgF;csgG;entA;entB;espO1;fepC;fepG;fimA;fimC;fimD;fimF;fimH;fimI;fimW;fimY;fimZ;fliN;fur;galF;gndA;gogB;hilA;hilC;hilD;iacP;iagB;ibeC;invA;invB;invC;invE;invF;invG;invH;invI;invJ;lpfA;lpfB;lpfC;lpfD;lpfE;mgtB;mgtC;mig;misL;ompA;orgA;orgB;orgC;phoP;phoQ;pipB;pipB2;prgH;prgI;prgJ;prgK;ratB;rcsB;rpoS;shdA;sicA;sicP;sifA;sifB;sinH;sipA;sipB;sipC;sipD;slrP;sodC…	4	IncFIC(FII)_1;IncFIB(AP001918)_1;Col156_1;IncQ1_1	SRR35249848	PRJNA937468
19-SA01062-0	yes	yes	Beef	4,[5],12:i:-	S. subspec. I, rough phenotype	4,[5],12:i:-	-	B	2019	Typhimurium_2	Typhimurium_40	Typhimurium_51	7	aph(3'')-Ib;aph(6)-Id;blaTEM-1;mdsA;mdsB;sul2;tet(B)	155	acrB;allB;avrA;csgA;csgB;csgC;csgD;csgE;csgF;csgG;entA;entB;espO1;fepC;fepG;fimA;fimC;fimD;fimF;fimH;fimI;fimW;fimY;fimZ;fliN;fur;galF;gndA;gogB;hilA;hilC;hilD;iacP;iagB;ibeC;invA;invB;invC;invE;invF;invG;invH;invI;invJ;lpfA;lpfB;lpfC;lpfD;lpfE;mgtB;mgtC;mig;misL;ompA;orgA;orgB;orgC;phoP;phoQ;pipB;pipB2;prgH;prgI;prgJ;prgK;ratB;rcsB;rpoS;shdA;sicA;sicP;sifA;sifB;sinH;sipA;sipB;sipC;sipD;slrP;sodC…	2	IncQ1_1;Col(pHAD28)_1	SRR35249837	PRJNA937468
19-SA01063-0	no	no	Unspecific / unknown	Other	Subspec. I				2019				0		0		0
19-SA01064-0	no	no	Unspecific / unknown	Other	S. Westhampton				2019				0		0		0
19-SA01065-0	no	no	Unspecific / unknown	Other	S. Livingstone				2019				0		0		0
19-SA01066-0	yes	no	Pork	Other	S. subspec. I, rough phenotype				2019				0		0		0
19-SA01067-0	no	no	Pork	Other	S. Bovismorbificans				2019				0		0		0
19-SA01068-0	no	no	Pork	Typhimurium	S. Typhimurium				2019				0		0		0
19-SA01069-0	no	no	Unspecific / unknown	Other	S. Ohio				2019				0		0		0
19-SA01070-0	no	no	Unspecific / unknown	Derby	S. Derby				2019				0		0		0
19-SA01071-0	no	no	Unspecific / unknown	4,[5],12:i:-	S. Typhimurium, monophasic				2019				0		0		0
19-SA01072-0	no	yes	Unspecific / unknown	Enteritidis	S. Enteritidis	Enteritidis	11	D1	2019	Enteritidis_28	Enteritidis_32	Enteritidis_33	2	mdsA;mdsB	137	ssrB;ssrA;spiC;ssaC;ssaD;ssaE;sseA;sseB;sscA;sseC;sseD;sseE;sscB;sseF;sseG;ssaG;ssaH;ssaI;ssaJ;ssaX;ssaK;ssaL;ssaM;ssaV;ssaN;ssaO;ssaP;ssaQ;ssaR;ssaS;ssaT;ssaU;steA;sifB;steB;steC;sopE2;espO1;sodCI;pipB2;mig;avrA;sprB;hilC;orgC;orgB;orgA;prgK;prgJ;prgI;prgH;hilD;hilA;iagB;sptP;sicP;iacP;sipA;sipD;sipC;sipB;sicA;spaS;spaR;spaQ;spaP;spaO;invJ;invI;invC;invB;invA;invE;invG;invF;invH;rpoS;sopD;acrB;a…	2	IncFIB(S)_1;IncFII(S)_1
19-SA01073-0	no	yes	Feed, plant-based	Other	S. Orion	Orion	639	E1	2019				2	mdsA;mdsB	140	sopD;rpoS;invH;invF;invG;invE;invA;invB;invC;invI;invJ;spaO;spaP;spaQ;spaR;spaS;sicA;sipB;sipC;sipD;sipA;iacP;sicP;sptP;iagB;hilA;hilD;prgH;prgI;prgJ;prgK;orgA;orgB;orgC;hilC;sprB;mig;pipB2;ssaU;ssaT;ssaS;ssaR;ssaQ;ssaP;ssaO;ssaN;ssaV;ssaM;ssaL;ssaK;ssaX;ssaJ;ssaI;ssaH;ssaG;sseG;sseF;sscB;sseE;sseD;sseC;sscA;sseB;sseA;ssaE;ssaD;ssaC;spiC;ssrA;ssrB;phoP;phoQ;sifA;csgC;csgA;csgB;csgD;csgE;csgF;csgG…	2	IncFIB(H89-PhagePlasmid)_1;Col(pHAD28)_1
19-SA01074-0	no	no	Wild boar, organs	Other	Subspec. I				2019				0		0		0
19-SA01075-0	yes	yes	Wild boar, organs	Choleraesuis	S. subspec. I, rough phenotype	Choleraesuis	145	C1	2019	Choleraesuis_3	Choleraesuis_3	Choleraesuis_5	2	mdsA;mdsB	157	ssrB;ssrA;spiC;ssaC;ssaD;ssaE;sseA;sseB;sscA;sseC;sseD;sseE;sscB;sseF;sseG;ssaG;ssaH;ssaI;ssaJ;ssaX;ssaK;ssaL;ssaM;ssaV;ssaN;ssaO;ssaP;ssaQ;ssaR;ssaS;ssaT;ssaU;steA;sifB;steB;sseJ;steC;sopE2;espO1;gndA;sopA;lpfE;lpfD;lpfC;lpfB;lpfA;fimW;fimY;fimZ;fimF;fimH;fimD;fimC;fimI;fimA;allB;acrB;gogB;sinH;ratB;shdA;phoP;phoQ;sifA;sopD2;slrP;mgtC;mgtB;misL;rcsB;sseL;sseI;ompA;pipB;sopB;csgG;csgF;csgE;csgD;c…	2	IncFIB(S)_1;IncFII(S)_1	SRR35250210	PRJNA937468
19-SA01077-0	no	no	Unspecific / unknown	Other	S. Senftenberg				2019				0		0		0
19-SA01077-13	no	no	Unspecific / unknown	Other	S. Poona				2019				0		0		0
19-SA01077-3	no	no	Unspecific / unknown	Other	S. Kedougou				2019				0		0		0
19-SA01077-4	no	no	Unspecific / unknown	Other	S. Cerro				2019				0		0		0
19-SA01077-7	no	no	Unspecific / unknown	Other	S. Vleuten				2019				0		0		0
19-SA01077-8	no	no	Unspecific / unknown	Other	S. Minnesota				2019				0		0		0
19-SA01077-9	no	no	Unspecific / unknown	Other	S. Corvallis				2019				0		0		0
19-SA01078-0	no	yes	Poultry	Infantis	S. Infantis	Infantis	32	C1	2019	Infantis_2	Infantis_10	Infantis_10	7	aadA1;dfrA14;gyrA_D87G;mdsA;mdsB;sul1;tet(A)	162	sspH2;sseK2;galF;gndA;sopA;espO1;sopE2;steC;sseJ;steB;sifB;steA;ssaU;ssaT;ssaS;ssaR;ssaQ;ssaP;ssaO;ssaN;ssaV;ssaM;ssaL;ssaK;ssaX;ssaJ;ssaI;ssaH;ssaG;sseG;sseF;sscB;sseE;sseD;sseC;sscA;sseB;sseA;ssaE;ssaD;ssaC;spiC;ssrA;ssrB;phoP;phoQ;sifA;csgC;csgA;csgB;csgD;csgE;csgF;csgG;sopB;pipB;ompA;sinH;ratB;shdA;sseL;rcsB;sopD;rpoS;invH;invF;invG;invE;invA;invB;invC;invI;invJ;spaO;spaP;spaQ;spaR;spaS;sicA;…	1	IncFIB(pN55391)_1
19-SA01079-0	no	no	Unspecific / unknown	Other	S. Braenderup				2019				0		0		0
19-SA01080-0	no	yes	Pork	Derby	S. Derby	Derby	40	B	2019	Derby_7	Derby_7	Derby_7	10	aph(3'')-Ib;aph(6)-Id;floR;fosA7.3;mdsA;mdsB;mph(E);msr(E);sul2;tet(A)	142	sseK2;galF;gndA;sopA;csgG;csgF;csgE;csgD;csgB;csgA;csgC;sifA;phoQ;phoP;ssrB;ssrA;spiC;ssaC;ssaD;ssaE;sseA;sseB;sscA;sseC;sseD;sseE;sscB;sseF;sseG;ssaG;ssaH;ssaI;ssaJ;ssaX;ssaK;ssaL;ssaM;ssaV;ssaN;ssaO;ssaP;ssaQ;ssaR;ssaS;ssaT;ssaU;steA;sifB;sseJ;steC;fur;entB;fepG;fepC;fimW;fimY;fimZ;fimF;fimH;fimD;fimC;fimI;fimA;allB;acrB;pipB2;mig;avrA;sprB;hilC;orgC;orgB;orgA;prgK;prgJ;prgI;prgH;hilD;hilA;iagB…	2	IncI1-I(Alpha)_1;IncC_1
19-SA01081-0	no	no	Poultry	Paratyphi B var. Java	S. Paratyphi B var. Java				2019				0		0		0
19-SA01082-0	no	no	Unspecific / unknown	Infantis	S. Infantis				2019				0		0		0
19-SA01083-0	no	no	Unspecific / unknown	Typhimurium	S. Typhimurium				2019				0		0		0
19-SA01084-0	no	yes	Poultry	Other	Subspec. I	I I:a:-	4041	I	2019				2	mdsA;mdsB	153	slrP;sopD2;sodCI;sseI;ompA;pipB;sopB;csgG;csgF;csgE;csgD;csgB;csgA;csgC;sifA;phoQ;phoP;ssrB;ssrA;spiC;ssaC;ssaD;ssaE;sseA;sseB;sscA;sseC;sseD;sseE;sscB;sseF;sseG;ssaG;ssaH;ssaI;ssaJ;ssaX;ssaK;ssaL;ssaM;ssaV;ssaN;ssaO;ssaP;ssaQ;ssaR;ssaS;ssaT;ssaU;steA;sifB;steB;sseJ;steC;sopE2;espO1;sopA;gndA;sseK2;sspH2;pipB2;mig;avrA;sprB;hilC;orgC;orgB;orgA;prgK;prgJ;prgI;prgH;hilD;hilA;iagB;sptP;sicP;iacP;sip…	0
19-SA01085-0	no	no	Wild birds	Typhimurium	S. Typhimurium				2019				0		0		0
19-SA01087-0	no	no	Wild boar	Other	S. Stourbridge				2019				0		0		0
19-SA01088-0	no	no	Poultry	Other	S. Stourbridge				2019				0		0		0
19-SA01090-0	no	no	Wild birds	Typhimurium	S. Typhimurium				2019				0		0		0
19-SA01094-0	no	no	Unspecific / unknown	Enteritidis	S. Enteritidis				2019				0		0		0
19-SA01095-0	no	no	Unspecific / unknown	4,[5],12:i:-	S. Typhimurium, monophasic				2019				0		0		0
19-SA01096-0	no	no	Unspecific / unknown	Other	S. Havana				2019				0		0		0
19-SA01097-0	no	no	Unspecific / unknown	Other	S. Senftenberg				2019				0		0		0
19-SA01098-0	no	no	Poultry	Paratyphi B var. Java	S. Paratyphi B var. Java				2019				0		0		0
19-SA01099-0	no	no	Dog, pet	Other	S. Agona				2019				0		0		0
19-SA01100-0	no	yes	Unspecific / unknown	4,[5],12:i:-	S. Typhimurium, monophasic	4,[5],12:i:-	34	B	2019	Typhimurium_2	Typhimurium_2	Typhimurium_52	10	aadA5;aph(3'')-Ib;aph(6)-Id;blaTEM-1;dfrA14;mdsA;mdsB;sul1;sul2;tet(B)	156	espO1;sopE2;steC;sseJ;steB;sifB;steA;ssaU;ssaT;ssaS;ssaR;ssaQ;ssaP;ssaO;ssaN;ssaV;ssaM;ssaL;ssaK;ssaX;ssaJ;ssaI;ssaH;ssaG;sseG;sseF;sscB;sseE;sseD;sseC;sscA;sseB;sseA;ssaE;ssaD;ssaC;spiC;ssrA;ssrB;phoP;phoQ;sifA;csgC;csgA;csgB;csgD;csgE;csgF;csgG;sopB;pipB;ompA;sseI;pipB2;mig;avrA;sprB;hilC;orgC;orgB;orgA;prgK;prgJ;prgI;prgH;hilD;hilA;iagB;sptP;sicP;iacP;sipA;sipD;sipC;sipB;sicA;spaS;spaR;spaQ;sp…	4	IncP6_1;Col(pHAD28)_1;Col440II_1;Col(pHAD28)_1
19-SA01101-0	no	no	Unspecific / unknown	4,[5],12:i:-	S. Typhimurium, monophasic				2019				0		0		0
19-SA01102-0	no	no	Unspecific / unknown	4,[5],12:i:-	S. Typhimurium, monophasic				2019				0		0		0
19-SA01103-0	no	no	Poultry	Infantis	S. Infantis				2019				0		0		0
19-SA01104-0	no	no	Unspecific / unknown	Infantis	S. Infantis				2019				0		0		0
19-SA01105-0	no	yes	Unspecific / unknown	Other	S. Bredeney	Bredeney	306	B	2019				5	blaTEM-1;gyrA_D87N;mdsA;mdsB;tet(A)	142	steC;sopE2;espO1;sopA;gndA;galF;sopD2;ompA;pipB;sopB;csgG;csgF;csgE;csgD;csgB;csgA;csgC;sifA;phoQ;phoP;pltB;pltA;cdtB;ssrB;rcsB;sseL;ratB;sinH;entA;entB;fepG;fepC;fimW;fimY;fimZ;fimF;fimH;fimD;fimC;fimI;fimA;acrB;sopD;rpoS;invH;invF;invG;invE;invA;invB;invC;invI;invJ;spaO;spaP;spaQ;spaR;mgtC;mgtB;misL;sseJ;steB;sifB;steA;sicA;sipB;sipC;sipD;sipA;iacP;sicP;sptP;iagB;hilA;hilD;prgH;prgI;prgJ;prgK;o…	5	IncX1_1;IncX3_1;Col(pHAD28)_1;Col440II_1;Col8282_1
19-SA01106-0	no	no	Unspecific / unknown	Other	S. Wagenia				2019				0		0		0
19-SA01108-0	no	no	Pork	4,[5],12:i:-	S. Typhimurium, monophasic				2019				0		0		0
19-SA01109-0	no	no	Zoo-kept birds	Typhimurium	S. Typhimurium				2019				0		0		0
19-SA01110-0	no	no	Unspecific / unknown	Other	S. subspec. I				2019				0		0		0
19-SA01114-0	no	no	Pork	Typhimurium	S. Typhimurium				2019				0		0		0
19-SA01115-0	no	yes	Pork	Enteritidis	S. Enteritidis	Enteritidis	11	D1	2019	Enteritidis_29	Enteritidis_33	Enteritidis_34	2	mdsA;mdsB	141	sspH2;galF;gndA;sopA;csgG;csgF;csgE;csgD;csgB;csgA;csgC;sifA;phoQ;phoP;ssrB;ssrA;spiC;ssaC;ssaD;ssaE;sseA;sseB;sscA;sseC;sseD;sseE;sscB;sseF;sseG;ssaG;ssaH;ssaI;ssaJ;ssaX;ssaK;ssaL;ssaM;ssaV;ssaN;ssaO;ssaP;ssaQ;ssaR;ssaS;ssaT;ssaU;steA;sifB;steB;sseJ;steC;sopE2;espO1;sodCI;tssM;sopB;pipB;ompA;sseI;avrA;sprB;hilC;orgC;orgB;orgA;prgK;prgJ;prgI;prgH;hilD;hilA;iagB;sptP;sicP;iacP;sipA;sipD;sipC;sipB;…	2	IncFII(S)_1;IncFIB(S)_1
19-SA01116-0	no	no	Unspecific / unknown	Other	Subspec. I				2019				0		0		0
19-SA01117-0	no	no	Poultry	Other	S. Gallinarum				2019				0		0		0
19-SA01118-0	no	yes	Poultry	Infantis	S. Infantis	Infantis	32	C1	2019	Infantis_9	Infantis_11	Infantis_11	2	mdsA;mdsB	151	ompA;pipB;sopB;csgG;csgF;csgE;csgD;csgB;csgA;csgC;sifA;phoQ;phoP;ssrB;ssrA;spiC;ssaC;ssaD;ssaE;sseA;sseB;sscA;sseC;sseD;sseE;sscB;sseF;sseG;ssaG;ssaH;ssaI;ssaJ;ssaX;ssaK;ssaL;ssaM;ssaV;ssaN;ssaO;ssaP;ssaQ;ssaR;ssaS;ssaT;ssaU;steA;sifB;steB;sseJ;steC;sopE2;espO1;sopA;gndA;galF;sseK2;sspH2;avrA;sprB;hilC;orgC;orgB;orgA;prgK;prgJ;prgI;prgH;hilD;hilA;iagB;sptP;sicP;iacP;sipA;sipD;sipC;sipB;sicA;spaS;…	0
19-SA01119-0	no	no	Poultry	Other	S. Isangi				2019				0		0		0
19-SA01120-0	yes	yes	Pork	Typhimurium	S. subspec. I, rough phenotype	Typhimurium	19	B	2019	Typhimurium_25	Typhimurium_41	Typhimurium_53	8	aadA2;blaCARB-2;floR;gyrA_D87N;mdsA;mdsB;sul1;tet(G)	163	steC;sseJ;steB;sifB;steA;ssaU;ssaT;ssaS;ssaR;ssaQ;ssaP;ssaO;ssaN;ssaV;ssaM;ssaL;ssaK;ssaX;ssaJ;ssaI;ssaH;ssaG;sseG;sseF;sscB;sseE;sseD;sseC;sscA;sseB;sseA;ssaE;ssaD;ssaC;spiC;ssrA;ssrB;fur;entA;entB;fepG;fepC;fimW;fimY;fimZ;fimF;fimH;fimD;fimC;fimI;fimA;acrB;sseL;rcsB;avrA;sprB;hilC;orgC;orgB;orgA;prgK;prgJ;prgI;prgH;hilD;hilA;iagB;sptP;sicP;iacP;sipA;sipD;sipC;sipB;sicA;spaS;spaR;spaQ;spaP;spaO;…	2	IncFII(S)_1;IncFIB(S)_1	SRR35250199	PRJNA937468
19-SA01121-0	no	yes	Pork	Derby	S. Derby	Derby	682	B	2019	Derby_8	Derby_8	Derby_8	10	aadA1;aadA2;blaTEM-1;cmlA1;lnu(G);mdsA;mdsB;sul1;sul3;tet(B)	152	slrP;ompA;pipB;sopB;sspH1;espO1;sopE2;steC;sseJ;steB;sifB;steA;ssaU;ssaT;ssaS;ssaR;ssaQ;ssaP;ssaO;ssaN;ssaV;ssaM;ssaL;ssaK;ssaX;ssaJ;ssaI;ssaH;ssaG;sseG;sseF;sscB;sseE;sseD;sseC;sscA;sseB;sseA;ssaE;ssaD;ssaC;spiC;pipB2;mig;avrA;sprB;hilC;orgC;orgB;orgA;prgK;prgJ;prgI;prgH;hilD;hilA;iagB;sptP;sicP;iacP;sipA;sipD;sipC;sipB;sicA;spaS;spaR;spaQ;spaP;spaO;invJ;invI;invC;invB;invA;invE;invG;invF;invH;r…	5	IncHI1B(R27)_1_R27;IncHI1A_1;IncFIA(HI1)_1;IncX3_1;IncX1_1
19-SA01122-0	no	yes	Poultry	Infantis	S. Infantis	Infantis	32	C1	2019	Infantis_10	Infantis_12	Infantis_12	10	aadA1;aph(3')-Ia;blaTEM-1;dfrA14;gyrA_D87G;lnu(G);mdsA;mdsB;sul1;tet(A)	162	ompA;pipB;sopB;csgG;csgF;csgE;csgD;csgB;csgA;csgC;sifA;phoQ;phoP;ssrB;ssrA;spiC;ssaC;ssaD;ssaE;sseA;sseB;sscA;sseC;sseD;sseE;sscB;sseF;sseG;ssaG;ssaH;ssaI;ssaJ;ssaX;ssaK;ssaL;ssaM;ssaV;ssaN;ssaO;ssaP;ssaQ;ssaR;ssaS;ssaT;ssaU;steA;sifB;steB;sseJ;steC;sopE2;espO1;sopA;gndA;galF;sseK2;sspH2;pipB2;mig;avrA;sprB;hilC;orgC;orgB;orgA;prgK;prgJ;prgI;prgH;hilD;hilA;iagB;sptP;sicP;iacP;sipA;sipD;sipC;sipB;…	2	IncX4_1;IncFIB(pN55391)_1
19-SA01123-0	no	yes	Poultry	Other	S. Liverpool	Liverpool	1959	E1	2019				2	mdsA;mdsB	152	csgG;csgF;csgE;csgD;csgB;csgA;csgC;sifA;phoQ;phoP;ssrB;ssrA;spiC;ssaC;ssaD;ssaE;sseA;sseB;sscA;sseC;sseD;sseE;sscB;sseF;sseG;ssaG;ssaH;ssaI;ssaJ;ssaX;ssaK;ssaL;ssaM;ssaV;ssaN;ssaO;ssaP;ssaQ;ssaR;ssaS;ssaT;ssaU;steA;sifB;sseJ;steC;sopE2;espO1;sspH2;vgrG;hcp2;tssJ;tssK;tssL;tssM;sopB;pipB;ompA;sopD2;slrP;sopD;rpoS;invH;invF;invG;invE;invA;invB;invC;invI;invJ;spaO;spaP;spaQ;spaR;spaS;sicA;sipB;sipC;…	1	Col(pHAD28)_1
19-SA01124-0	no	yes	Poultry	Enteritidis	S. Enteritidis	Enteritidis	11	D1	2019	Enteritidis_13	Enteritidis_13	Enteritidis_35	2	mdsA;mdsB	140	sspH2;galF;gndA;sopA;csgG;csgF;csgE;csgD;csgB;csgA;csgC;sifA;phoQ;phoP;ssrB;ssrA;spiC;ssaC;ssaD;ssaE;sseA;sseB;sscA;sseC;sseD;sseE;sscB;sseF;sseG;ssaG;ssaH;ssaI;ssaJ;ssaX;ssaK;ssaL;ssaM;ssaV;ssaN;ssaO;ssaP;ssaQ;ssaR;ssaS;ssaT;ssaU;steA;sifB;steB;sseJ;steC;sopE2;espO1;sodCI;tssM;sopB;pipB;ompA;sseI;sopD;rpoS;invH;invF;invG;invE;invA;invB;invC;invI;invJ;spaO;spaP;spaQ;spaR;spaS;sicA;sipB;sipC;sipD;…	2	IncFIB(S)_1;IncFII(S)_1
19-SA01125-0	no	yes	Beef	Other	S. Orion	Orion	639	E1	2019				2	mdsA;mdsB	140	steC;sseJ;steB;sifB;steA;ssaU;ssaT;ssaS;ssaR;ssaQ;ssaP;ssaO;ssaN;ssaV;ssaM;ssaL;ssaK;ssaX;ssaJ;ssaI;ssaH;ssaG;sseG;sseF;sscB;sseE;sseD;sseC;sscA;sseB;sseA;ssaE;ssaD;ssaC;spiC;ssrA;ssrB;phoP;phoQ;sifA;csgC;csgA;csgB;csgD;csgE;csgF;csgG;sopA;gndA;galF;sseK2;sopD;rpoS;invH;invF;invG;invE;invA;invB;invC;invI;invJ;spaO;spaP;spaQ;spaR;spaS;sicA;sipB;sipC;sipD;sipA;iacP;sicP;sptP;iagB;hilA;hilD;prgH;prg…	2	IncFIB(H89-PhagePlasmid)_1;Col(pHAD28)_1
19-SA01126-0	no	yes	Beef	Other	S. Orion	Orion	639	E1	2019				2	mdsA;mdsB	140	sprB;hilC;orgC;orgB;orgA;prgK;prgJ;prgI;prgH;hilD;hilA;iagB;sptP;sicP;iacP;sipA;sipD;sipC;sipB;sicA;spaS;spaR;spaQ;spaP;spaO;invJ;invI;invC;invB;invA;invE;invG;invF;invH;rpoS;sopD;fur;entB;fepG;fepC;fimW;fimY;fimZ;fimF;fimH;fimD;fimC;fimI;fimA;acrB;STM0289;tlde1;STM0287;STM0286;STM0285;STM0284;STM0283;STM0282;STM0281;STM0280;STM0276;STM0275;STM0274;STM0273;STM0272;STM0271;STM0270;STM0269;STM0268;…	2	IncFIB(H89-PhagePlasmid)_1;Col(pHAD28)_1
19-SA01127-0	no	yes	Poultry	Enteritidis	S. Enteritidis	Enteritidis	11	D1	2019	Enteritidis_11	Enteritidis_11	Enteritidis_12	2	mdsA;mdsB	131	sseI;ompA;pipB;sopB;tssM;sodCI;espO1;sopE2;steC;sseJ;steB;sifB;steA;ssaU;ssaT;ssaS;ssaR;ssaQ;ssaP;ssaO;ssaN;ssaV;ssaM;ssaL;ssaK;ssaX;ssaJ;ssaI;ssaH;ssaG;sseG;sseF;sscB;sseE;sseD;sseC;sscA;sseB;sseA;ssaE;ssaD;ssaC;spiC;ssrA;ssrB;phoP;phoQ;sifA;csgC;csgA;csgB;csgD;csgE;csgF;csgG;sopA;gndA;galF;sspH2;STM0266;tlde1;acrB;allB;fimA;fimI;fimC;fimD;fimH;fimF;fimZ;fimY;fimW;fepG;entB;entA;sinH;ratB;sseL;r…	0
19-SA01128-0	no	no	Unspecific / unknown	4,[5],12:i:-	S. Typhimurium, monophasic				2019				0		0		0
19-SA01129-0	no	no	Unspecific / unknown	Derby	S. Derby				2019				0		0		0
19-SA01130-0	no	no	Unspecific / unknown	Derby	S. Derby				2019				0		0		0
19-SA01131-0	no	yes	Pork	Derby	S. Derby	Derby	39	B	2019	Derby_9	Derby_9	Derby_9	3	fosA7;mdsA;mdsB	142	sifA;phoQ;phoP;ssrB;ssrA;spiC;ssaC;ssaD;ssaE;sseA;sseB;sscA;sseC;sseD;sseE;sscB;sseF;sseG;ssaG;ssaH;ssaI;ssaJ;ssaX;ssaK;ssaL;ssaM;ssaV;ssaN;ssaO;ssaP;ssaQ;ssaR;ssaS;ssaT;ssaU;steA;sifB;sseJ;steC;entB;fepG;fepC;fimW;fimY;fimZ;fimF;fimH;fimD;fimC;fimI;fimA;allB;acrB;STM0289;tlde1;STM0287;STM0286;STM0285;STM0283;STM0282;STM0281;STM0280;STM0279;STM0278;tae4;STM0276;STM0275;STM0274;STM0273;STM0272;STM…	1	ColRNAI_1
19-SA01132-0	no	yes	Pork	4,[5],12:i:-	S. Typhimurium, monophasic	4,[5],12:i:-	34	B	2019	Typhimurium_2	Typhimurium_2	Typhimurium_54	7	aph(3'')-Ib;aph(6)-Id;blaTEM-1;mdsA;mdsB;sul2;tet(B)	156	espO1;sopE2;steC;sseJ;steB;sifB;steA;ssaU;ssaT;ssaS;ssaR;ssaQ;ssaP;ssaO;ssaN;ssaV;ssaM;ssaL;ssaK;ssaX;ssaJ;ssaI;ssaH;ssaG;sseG;sseF;sscB;sseE;sseD;sseC;sscA;sseB;sseA;ssaE;ssaD;ssaC;spiC;ssrA;ssrB;phoP;phoQ;sifA;csgC;csgA;csgB;csgD;csgE;csgF;csgG;pipB2;mig;avrA;sprB;hilC;orgC;orgB;orgA;prgK;prgJ;prgI;prgH;hilD;hilA;iagB;sptP;sicP;iacP;sipA;sipD;sipC;sipB;sicA;spaS;spaR;spaQ;spaP;spaO;invJ;invI;in…	2	ColE10_1;Col156_1
19-SA01133-0	no	yes	Pork	Typhimurium	S. Typhimurium	Typhimurium	19	B	2019	Typhimurium_26	Typhimurium_42	Typhimurium_55	3	blaTEM-1;mdsA;mdsB	156	sopA;gndA;galF;sseK2;ssrB;ssrA;spiC;ssaC;ssaD;ssaE;sseA;sseB;sscA;sseC;sseD;sseE;sscB;sseF;sseG;ssaG;ssaH;ssaI;ssaJ;ssaX;ssaK;ssaL;ssaM;ssaV;ssaN;ssaO;ssaP;ssaQ;ssaR;ssaS;ssaT;ssaU;steC;sseJ;steB;sifB;steA;pipB2;mig;avrA;sprB;hilC;orgC;orgB;orgA;prgK;prgJ;prgI;prgH;hilD;hilA;iagB;sptP;sicP;iacP;sipA;sipD;sipC;sipB;sicA;spaS;spaR;spaQ;spaP;spaO;invJ;invI;invC;invB;invA;invE;invG;invF;invH;rpoS;sop…	2	IncX1_1;IncX3_1
19-SA01134-0	yes	yes	Pork	Typhimurium	S. subspec. I, rough phenotype	Typhimurium	19	B	2019	Typhimurium_26	Typhimurium_42	Typhimurium_56	3	blaTEM-1;mdsA;mdsB	156	steA;sifB;steB;sseJ;steC;sopE2;espO1;sopA;gndA;galF;sseK2;ssaU;ssaT;ssaS;ssaR;ssaQ;ssaP;ssaO;ssaN;ssaV;ssaM;ssaL;ssaK;ssaX;ssaJ;ssaI;ssaH;ssaG;sseG;sseF;sscB;sseE;sseD;sseC;sscA;sseB;sseA;ssaE;ssaD;ssaC;spiC;ssrA;ssrB;pipB2;mig;avrA;sprB;hilC;orgC;orgB;orgA;prgK;prgJ;prgI;prgH;hilD;hilA;iagB;sptP;sicP;iacP;sipA;sipD;sipC;sipB;sicA;spaS;spaR;spaQ;spaP;spaO;invJ;invI;invC;invB;invA;invE;invG;invF;i…	2	IncX1_1;IncX3_1	ERR3580959	PRJEB31846
19-SA01135-0	no	yes	Pork	Other	S. Goldcoast	Goldcoast	358		2019				2	mdsA;mdsB	147	sseK2;galF;gndA;sopA;espO1;sopE2;steC;sseJ;steB;sifB;steA;mgtC;mgtB;misL;rcsB;sseL;sinH;ssaU;ssaT;ssaS;ssaR;ssaQ;ssaP;ssaO;ssaN;ssaV;ssaM;ssaL;ssaK;ssaX;ssaJ;ssaI;ssaH;ssaG;sseG;sseF;sscB;sseE;sseD;sseC;sscA;sseB;sseA;ssaE;ssaD;ssaC;spiC;ssrA;ssrB;cdtB;pltA;pltB;phoP;phoQ;sifA;sopD;rpoS;invH;invF;invG;invE;invA;invB;invC;invI;invJ;spaO;spaP;spaQ;spaR;spaS;sicA;sipB;sipC;sipD;sipA;iacP;sicP;sptP;i…	1	Col(pHAD28)_1
19-SA01136-0	no	yes	Horse	Enteritidis	S. Enteritidis	Enteritidis	11	D1	2019	Enteritidis_18	Enteritidis_20	Enteritidis_21	2	mdsA;mdsB	141	sseI;ompA;pipB;sopB;tssM;sodCI;espO1;sopE2;steC;sseJ;steB;sifB;steA;ssaU;ssaT;ssaS;ssaR;ssaQ;ssaP;ssaO;ssaN;ssaV;ssaM;ssaL;ssaK;ssaX;ssaJ;ssaI;ssaH;ssaG;sseG;sseF;sscB;sseE;sseD;sseC;sscA;sseB;sseA;ssaE;ssaD;ssaC;spiC;ssrA;ssrB;phoP;phoQ;sifA;csgC;csgA;csgB;csgD;csgE;csgF;csgG;sopA;gndA;galF;sspH2;sopD;rpoS;invH;invF;invG;invE;invA;invB;invC;invI;invJ;spaO;spaP;spaQ;spaR;spaS;sicA;sipB;sipC;sipD;…	2	IncFIB(S)_1;IncFII(S)_1
19-SA01137-0	no	no	Unspecific / unknown	Other	S. Havana				2019				0		0		0
19-SA01138-0	no	no	Unspecific / unknown	Infantis	S. Infantis				2019				0		0		0
19-SA01139-0	no	no	Unspecific / unknown	Infantis	S. Infantis				2019				0		0		0
19-SA01140-0	no	no	Poultry	Paratyphi B var. Java	S. Paratyphi B var. Java				2019				0		0		0
19-SA01141-0	no	no	Poultry	Infantis	S. Infantis				2019				0		0		0
19-SA01142-0	no	no	Unspecific / unknown	Other	Subspec. I				2019				0		0		0
19-SA01143-0	no	no	Poultry	Other	S. Gallinarum				2019				0		0		0
19-SA01145-0	no	no	Poultry, organs	Other	S. Gallinarum				2019				0		0		0
19-SA01146-0	no	no	Poultry	Other	S. Heidelberg				2019				0		0		0
19-SA01147-0	no	no	Feed, animal-based	Other	S. Lexington				2019				0		0		0
19-SA01147-1	no	no	Feed, animal-based	Other	S. Ruiru				2019				0		0		0
19-SA01147-3	no	no	Feed, animal-based	Other	S. Molade				2019				0		0		0
19-SA01148-0	no	no	Feed, animal-based	Other	S. Senftenberg				2019				0		0		0
19-SA01149-4	no	no	Feed, animal-based	Other	S. Idikan				2019				0		0		0
19-SA01151-0	no	no	Feed, plant-based	Other	S. Putten				2019				0		0		0
19-SA01152-0	no	no	Unspecific / unknown	Other	S. Putten				2019				0		0		0
19-SA01154-0	no	no	Feed, animal-based	Other	S. Chester				2019				0		0		0
19-SA01155-0	no	no	Feed, animal-based	Other	S. Chester				2019				0		0		0
19-SA01156-0	no	no	Feed, plant-based	Other	S. Putten				2019				0		0		0
19-SA01157-0	no	yes	Feed, plant-based	Typhimurium	S. Typhimurium, monophasic	Typhimurium	2066	B	2019	Typhimurium_5	Typhimurium_6	Typhimurium_57	2	mdsA;mdsB	137	steC;sseJ;steB;sifB;steA;ssaU;ssaT;ssaS;ssaR;ssaQ;ssaP;ssaO;ssaN;ssaV;ssaM;ssaL;ssaK;ssaX;ssaJ;ssaI;ssaH;ssaG;sseG;sseF;sscB;sseE;sseD;sseC;sscA;sseB;sseA;ssaE;ssaD;ssaC;spiC;ssrA;ssrB;phoP;phoQ;sifA;mgtC;mgtB;misL;lpfA;lpfB;lpfC;lpfD;lpfE;entA;entB;fepG;fepC;fimW;fimY;fimZ;fimF;fimH;fimD;fimC;fimI;fimA;allB;acrB;STM0271;STM0270;STM0269;STM0268;STM0267;STM0266;sopD;rpoS;invH;invF;invG;invE;invA;i…	2	IncX3_1;IncX1_4
19-SA01158-0	no	yes	Feed, plant-based	Typhimurium	S. Typhimurium	Typhimurium	2066	B	2019	Typhimurium_5	Typhimurium_6	Typhimurium_6	2	mdsA;mdsB	137	steC;sseJ;steB;sifB;steA;ssaU;ssaT;ssaS;ssaR;ssaQ;ssaP;ssaO;ssaN;ssaV;ssaM;ssaL;ssaK;ssaX;ssaJ;ssaI;ssaH;ssaG;sseG;sseF;sscB;sseE;sseD;sseC;sscA;sseB;sseA;ssaE;ssaD;ssaC;spiC;ssrA;ssrB;phoP;phoQ;sifA;pipB2;mig;avrA;sprB;hilC;orgC;orgB;orgA;prgK;prgJ;prgI;prgH;hilD;hilA;iagB;sptP;sicP;iacP;sipA;sipD;sipC;sipB;sicA;spaS;spaR;spaQ;spaP;spaO;invJ;invI;invC;invB;invA;invE;invG;invF;invH;rpoS;sopD;STM0…	2	IncX1_4;IncX3_1
19-SA01159-0	no	yes	Feed, plant-based	Other	S. Putten	Putten	1656	G	2019				2	mdsA;mdsB	149	ompA;pipB;sopB;csgG;csgF;csgE;csgD;csgB;csgA;csgC;sifA;phoQ;phoP;ssrB;ssrA;spiC;ssaC;ssaD;ssaE;sseA;sseB;sscA;sseC;sseD;sseE;sscB;sseF;sseG;ssaG;ssaH;ssaI;ssaJ;ssaX;ssaK;ssaL;ssaM;ssaV;ssaN;ssaO;ssaP;ssaQ;ssaR;ssaS;ssaT;ssaU;steA;sifB;steB;sseJ;steC;entA;entB;fepG;fepC;fimW;fimY;fimZ;fimF;fimH;fimD;fimC;fimI;fimA;allB;acrB;STM0290;STM0289;tlde1;STM0287;STM0286;STM0285;STM0284;STM0283;STM0282;STM0…	2	Col(pHAD28)_1;Col(pHAD28)_1
19-SA01160-0	no	yes	Poultry	Other	S. Hadar	Hadar	33		2019				6	aph(3'')-Ib;aph(6)-Id;blaTEM-135;mdsA;mdsB;tet(A)	150	fur;slrP;sopD2;ompA;pipB;sopB;csgG;csgF;csgE;csgD;csgB;csgA;csgC;sifA;phoQ;phoP;sopD;rpoS;invH;invF;invG;invE;invA;invB;invC;invI;invJ;spaO;spaP;spaQ;spaR;spaS;sicA;sipB;sipC;sipD;sipA;iacP;sicP;sptP;iagB;hilA;hilD;prgH;prgI;prgJ;prgK;orgA;orgB;orgC;hilC;sprB;avrA;entA;entB;fepG;fepC;fimW;fimY;fimZ;fimF;fimH;fimD;fimC;fimI;fimA;allB;acrB;STM0289;tlde1;STM0287;STM0286;STM0285;STM0284;STM0283;STM02…	5	ColRNAI_1;Col8282_1;Col156_1;ColpVC_1;Col(pHAD28)_1
19-SA01161-0	no	no	Poultry	Derby	S. Derby				2019				0		0		0
19-SA01162-0	no	no	Pork	Typhimurium	S. Typhimurium				2019				0		0		0
19-SA01163-0	no	yes	Pork	4,[5],12:i:-	S. Typhimurium, monophasic	4,[5],12:i:-	34	B	2019	Typhimurium_27	Typhimurium_43	Typhimurium_58	7	aph(3'')-Ib;aph(6)-Id;blaTEM-1;mdsA;mdsB;sul2;tet(B)	156	sseI;ompA;pipB;sopB;csgG;csgF;csgE;csgD;csgB;csgA;csgC;sifA;phoQ;phoP;ssrB;ssrA;spiC;ssaC;ssaD;ssaE;sseA;sseB;sscA;sseC;sseD;sseE;sscB;sseF;sseG;ssaG;ssaH;ssaI;ssaJ;ssaX;ssaK;ssaL;ssaM;ssaV;ssaN;ssaO;ssaP;ssaQ;ssaR;ssaS;ssaT;ssaU;steA;sifB;steB;sseJ;steC;sopE2;espO1;sopD;rpoS;invH;invF;invG;invE;invA;invB;invC;invI;invJ;spaO;spaP;spaQ;spaR;spaS;sicA;sipB;sipC;sipD;sipA;iacP;sicP;sptP;iagB;hilA;hi…	1	ColRNAI_1
19-SA01164-0	no	no	Poultry	Paratyphi B var. Java	S. Paratyphi B var. Java				2019				0		0		0
19-SA01165-0	no	no	Poultry	Infantis	S. Infantis				2019				0		0		0
19-SA01166-0	no	yes	Poultry	Other	S. Isangi	Isangi	216	C1	2019				2	mdsA;mdsB	151	pipB2;mig;avrA;sprB;hilC;orgC;orgB;orgA;prgK;prgJ;prgI;prgH;hilD;hilA;iagB;sptP;sicP;iacP;sipA;sipD;sipC;sipB;sicA;spaS;spaR;spaQ;spaP;spaO;invJ;invI;invC;invB;invA;invE;invG;invF;invH;rpoS;sopD;steC;sseJ;steB;sifB;steA;ssaU;ssaT;ssaS;ssaR;ssaQ;ssaP;ssaO;ssaN;ssaV;ssaM;ssaL;ssaK;ssaX;ssaJ;ssaI;ssaH;ssaG;sseG;sseF;sscB;sseE;sseD;sseC;sscA;sseB;sseA;ssaE;ssaD;ssaC;spiC;ssrA;ssrB;phoP;phoQ;sifA;csgC…	1	ColRNAI_1
19-SA01169-0	no	yes	Fox	Enteritidis	S. Enteritidis	Enteritidis	11	D1	2019	Enteritidis_13	Enteritidis_13	Enteritidis_14	2	mdsA;mdsB	140	sspH2;galF;gndA;sopA;csgG;csgF;csgE;csgD;csgB;csgA;csgC;sifA;phoQ;phoP;ssrB;ssrA;spiC;ssaC;ssaD;ssaE;sseA;sseB;sscA;sseC;sseD;sseE;sscB;sseF;sseG;ssaG;ssaH;ssaI;ssaJ;ssaX;ssaK;ssaL;ssaM;ssaV;ssaN;ssaO;ssaP;ssaQ;ssaR;ssaS;ssaT;ssaU;steA;sifB;steB;sseJ;steC;sopE2;espO1;sodCI;tssM;sopB;pipB;ompA;sseI;sopD;rpoS;invH;invF;invG;invE;invA;invB;invC;invI;invJ;spaO;spaP;spaQ;spaR;spaS;sicA;sipB;sipC;sipD;…	2	IncFIB(S)_1;IncFII(S)_1
19-SA01171-0	no	no	Fertilizer	Other	S. Stourbridge				2019				0		0		0
19-SA01172-0	no	no	Sewage sludge	Other	S. Mbandaka				2019				0		0		0
19-SA01173-0	no	no	Sewage sludge	Other	S. Newport				2019				0		0		0
19-SA01174-0	no	no	Unspecific / unknown	Other	S. Alachua				2019				0		0		0
19-SA01174-1	no	no	Unspecific / unknown	Other	S. Chester				2019				0		0		0
19-SA01175-0	no	no	Unspecific / unknown	Other	S. Senftenberg				2019				0		0		0
19-SA01175-1	no	no	Unspecific / unknown	Other	S. Bovismorbificans				2019				0		0		0
19-SA01176-0	no	yes	Pork	Typhimurium	S. Typhimurium	Typhimurium	19	B	2019	Typhimurium_15	Typhimurium_44	Typhimurium_59	7	aadA2;blaCARB-2;floR;mdsA;mdsB;sul1;tet(G)	163	sopD;rpoS;invH;invF;invG;invE;invA;invB;invC;invI;invJ;spaO;spaP;spaQ;spaR;spaS;sicA;sipB;sipC;sipD;sipA;iacP;sicP;sptP;iagB;hilA;hilD;prgH;prgI;prgJ;prgK;orgA;orgB;orgC;hilC;sprB;avrA;mig;pipB2;steC;sseJ;steB;sifB;steA;ssaU;ssaT;ssaS;ssaR;ssaQ;ssaP;ssaO;ssaN;ssaV;ssaM;ssaL;ssaK;ssaX;ssaJ;ssaI;ssaH;ssaG;sseG;sseF;sscB;sseE;sseD;sseC;sscA;sseB;sseA;ssaE;ssaD;ssaC;spiC;ssrA;ssrB;fur;entA;entB;fepG;…	3	IncFIB(S)_1;IncFII(S)_1;Col(pHAD28)_1
19-SA01177-0	no	yes	Poultry	Enteritidis	S. Enteritidis	Enteritidis	11	D1	2019	Enteritidis_3	Enteritidis_34	Enteritidis_36	2	mdsA;mdsB	141	sseI;ompA;pipB;sopB;tssM;sodCI;espO1;sopE2;steC;sseJ;steB;sifB;steA;ssaU;ssaT;ssaS;ssaR;ssaQ;ssaP;ssaO;ssaN;ssaV;ssaM;ssaL;ssaK;ssaX;ssaJ;ssaI;ssaH;ssaG;sseG;sseF;sscB;sseE;sseD;sseC;sscA;sseB;sseA;ssaE;ssaD;ssaC;spiC;ssrA;ssrB;phoP;phoQ;sifA;csgC;csgA;csgB;csgD;csgE;csgF;csgG;sopA;gndA;galF;sspH2;pipB2;mig;avrA;sprB;hilC;orgC;orgB;orgA;prgK;prgJ;prgI;prgH;hilD;hilA;iagB;sptP;sicP;iacP;sipA;sipD;…	2	IncFIB(S)_1;IncFII(S)_1
19-SA01178-0	no	yes	Poultry	Enteritidis	S. Enteritidis	Enteritidis	11	D1	2019	Enteritidis_3	Enteritidis_34	Enteritidis_36	2	mdsA;mdsB	141	csgG;csgF;csgE;csgD;csgB;csgA;csgC;sifA;phoQ;phoP;ssrB;ssrA;spiC;ssaC;ssaD;ssaE;sseA;sseB;sscA;sseC;sseD;sseE;sscB;sseF;sseG;ssaG;ssaH;ssaI;ssaJ;ssaX;ssaK;ssaL;ssaM;ssaV;ssaN;ssaO;ssaP;ssaQ;ssaR;ssaS;ssaT;ssaU;steA;sifB;steB;sseJ;steC;fur;entA;entB;fepG;fimW;fimY;fimZ;fimF;fimH;fimD;fimC;fimI;fimA;allB;acrB;tlde1;STM0266;sopE2;espO1;sodCI;tssM;sopB;pipB;ompA;sseI;sseL;rcsB;lpfE;lpfD;lpfC;lpfB;lpf…	2	IncFIB(S)_1;IncFII(S)_1
19-SA01179-0	no	yes	Poultry	Enteritidis	S. Enteritidis	Enteritidis	11	D1	2019	Enteritidis_11	Enteritidis_11	Enteritidis_12	2	mdsA;mdsB	131	slrP;sopD2;sseI;ompA;pipB;sopB;tssM;sodCI;espO1;sopE2;steC;sseJ;steB;sifB;steA;ssaU;ssaT;ssaS;ssaR;ssaQ;ssaP;ssaO;ssaN;ssaV;ssaM;ssaL;ssaK;ssaX;ssaJ;ssaI;ssaH;ssaG;sseG;sseF;sscB;sseE;sseD;sseC;sscA;sseB;sseA;ssaE;ssaD;ssaC;spiC;ssrA;ssrB;phoP;phoQ;sifA;csgC;csgA;csgB;csgD;csgE;csgF;csgG;sopA;gndA;galF;sspH2;sopD;rpoS;invH;invF;invG;invE;invA;invB;invC;invI;invJ;spaO;spaP;spaQ;spaR;spaS;sicA;sipB…	0
19-SA01181-0	no	no	Unspecific / unknown	Other	S. Livingstone				2019				0		0		0
19-SA01181-1	yes	yes	Unspecific / unknown	Other	S. subspec. I, rough phenotype	Livingstone	457	C1	2019				2	mdsA;mdsB	153	ompA;pipB;sopB;csgG;csgF;csgE;csgD;csgB;csgA;csgC;sifA;phoQ;phoP;ssrB;ssrA;spiC;ssaC;ssaD;ssaE;sseA;sseB;sscA;sseC;sseD;sseE;sscB;sseF;sseG;ssaG;ssaH;ssaI;ssaJ;ssaX;ssaK;ssaL;ssaM;ssaV;ssaN;ssaO;ssaP;ssaQ;ssaR;ssaS;ssaT;ssaU;sprB;hilC;orgC;orgB;orgA;prgK;prgJ;prgI;prgH;hilD;hilA;iagB;sptP;sicP;iacP;sipA;sipD;sipC;sipB;sicA;spaS;spaR;spaQ;spaP;spaO;invJ;invI;invC;invB;invA;invE;invG;invF;invH;rpoS…	0		SRR35250188	PRJNA937468
19-SA01182-0	no	no	Unspecific / unknown	Typhimurium	S. Typhimurium				2019				0		0		0
19-SA01183-0	yes	yes	Poultry	Paratyphi B var. Java	S. subspec. I, rough phenotype	Paratyphi B var. Java	28	B	2019	Paratyphi_B_var_Java_3	Paratyphi_B_var_Java_4	Paratyphi_B_var_Java_5	6	aadA1;dfrA1;lnu(G);mdsA;mdsB;sat2	143	rpoS;invH;invF;invG;invE;invA;invB;invC;invI;invJ;spaO;spaP;spaQ;spaR;spaS;sicA;sipB;sipC;sipD;sipA;iacP;sicP;sptP;iagB;hilA;hilD;prgH;prgI;prgJ;prgK;orgA;orgB;orgC;hilC;sprB;avrA;espO1;sopE2;steC;sseJ;steB;sifB;steA;acrB;allB;fimA;fimI;fimC;fimD;fimH;fimF;fimZ;fimY;fimW;fepC;fepG;entB;entA;sseK2;galF;gndA;sopA;rcsB;sseL;ratB;sinH;sopB;pipB;ompA;sopD2;ssaU;ssaT;ssaS;ssaR;ssaQ;ssaP;ssaO;ssaN;ssaV;…	3	IncI1-I(Alpha)_1;ColRNAI_1;Col156_1	SRR35250186	PRJNA937468
19-SA01184-0	no	no	Cat, pet	Typhimurium	S. Typhimurium				2019				0		0		0
19-SA01185-0	no	no	Cat, pet	Typhimurium	S. Typhimurium				2019				0		0		0
19-SA01186-0	yes	yes	Pork	Derby	S. subspec. I, rough phenotype	Derby	39	B	2019	Derby_10	Derby_10	Derby_10	3	fosA7;mdsA;mdsB	142	fur;slrP;sopD2;ompA;pipB;sopB;espO1;sopE2;steC;sseJ;sifB;steA;ssaU;ssaT;ssaS;ssaR;ssaQ;ssaP;ssaO;ssaN;ssaV;ssaM;ssaL;ssaK;ssaX;ssaJ;ssaI;ssaH;ssaG;sseG;sseF;sscB;sseE;sseD;sseC;sscA;sseB;sseA;ssaE;ssaD;ssaC;spiC;ssrA;ssrB;phoP;phoQ;sifA;STM0266;STM0267;STM0268;STM0269;STM0270;STM0271;STM0272;STM0273;STM0274;STM0275;STM0276;tae4;STM0278;STM0279;STM0280;STM0281;STM0282;STM0283;STM0285;STM0286;STM02…	1	ColRNAI_1	SRR35250185	PRJNA937468
19-SA01189-0	no	no	Reptiles	Other	S. Monschaui				2019				0		0		0
19-SA01190-0	no	yes	Poultry	Paratyphi B var. Java	S. Paratyphi B var. Java	Paratyphi B var. Java	28	B	2019	Paratyphi_B_var_Java_4	Paratyphi_B_var_Java_5	Paratyphi_B_var_Java_6	11	aadA1;aadA2;aph(3')-Ia;dfrA1;gyrA_D87N;lnu(F);mdsA;mdsB;sat2;sul1;tet(A)	144	rpoS;invH;invF;invG;invE;invA;invB;invC;invI;invJ;spaO;spaP;spaQ;spaR;spaS;sicA;sipB;sipC;sipD;sipA;iacP;sicP;sptP;iagB;hilA;hilD;prgH;prgI;prgJ;prgK;orgA;orgB;orgC;hilC;sprB;avrA;mig;spiC;ssaC;ssaD;ssaE;sseA;sseB;sscA;sseC;sseD;sseE;sscB;sseF;sseG;ssaG;ssaH;ssaI;ssaJ;ssaX;ssaK;ssaL;ssaM;ssaV;ssaN;ssaO;ssaP;ssaQ;ssaR;ssaS;ssaT;ssaU;steA;sifB;steB;sseJ;steC;sopE2;espO1;acrB;allB;fimA;fimI;fimC;fim…	3	IncI1-I(Alpha)_1;IncQ1_1;Col(pHAD28)_1
19-SA01191-0	no	no	Wild birds	Typhimurium	S. Typhimurium				2019				0		0		0
19-SA01192-0	no	no	Pork	Derby	S. Derby				2019				0		0		0
19-SA01193-0	no	no	Dog, pet	Typhimurium	S. Typhimurium				2019				0		0		0
19-SA01194-0	no	yes	Poultry	4,[5],12:i:-	S. Typhimurium, monophasic	4,[5],12:i:-	34	B	2019	Typhimurium_2	Typhimurium_2	Typhimurium_60	7	aph(3'')-Ib;aph(6)-Id;blaTEM-1;mdsA;mdsB;sul2;tet(B)	156	sseI;ompA;pipB;sopB;csgG;csgF;csgE;csgD;csgB;csgA;csgC;sifA;phoQ;phoP;ssrB;ssrA;spiC;ssaC;ssaD;ssaE;sseA;sseB;sscA;sseC;sseD;sseE;sscB;sseF;sseG;ssaG;ssaH;ssaI;ssaJ;ssaX;ssaK;ssaL;ssaM;ssaV;ssaN;ssaO;ssaP;ssaQ;ssaR;ssaS;ssaT;ssaU;steA;sifB;steB;sseJ;steC;pipB2;mig;avrA;sprB;hilC;orgC;orgB;orgA;prgK;prgJ;prgI;prgH;hilD;hilA;iagB;sptP;sicP;iacP;sipA;sipD;sipC;sipB;sicA;spaS;spaR;spaQ;spaP;spaO;invJ…	2	IncFIC(FII)_1;IncFIB(AP001918)_1
19-SA01195-0	no	no	Poultry	Other	S. Heidelberg				2019				0		0		0
19-SA01196-0	no	no	Feed, animal-based	Other	S. Montevideo				2019				0		0		0
19-SA01197-0	no	no	Poultry	Infantis	S. Infantis				2019				0		0		0
19-SA01198-0	no	no	Poultry	Infantis	S. Infantis				2019				0		0		0
19-SA01199-0	no	no	Poultry	Infantis	S. Infantis				2019				0		0		0
19-SA01200-0	no	yes	Reptiles	Other	S. Muenchen	Muenchen	112		2019				2	mdsA;mdsB	152	sopE2;steC;sseJ;steB;sifB;steA;ssaU;ssaT;ssaS;ssaR;ssaQ;ssaP;ssaO;ssaN;ssaV;ssaM;ssaL;ssaK;ssaX;ssaJ;ssaI;ssaH;ssaG;sseG;sseF;sscB;sseE;sseD;sseC;sscA;sseB;sseA;ssaE;ssaD;ssaC;spiC;ssrA;ssrB;phoP;phoQ;sifA;csgC;csgA;csgB;csgD;csgE;csgF;csgG;sopB;pipB;ompA;sopD2;slrP;fur;entA;entB;fepG;fepC;sspH2;sseK2;galF;gndA;sopA;espO1;fimW;fimY;fimZ;fimF;fimH;fimD;fimC;fimI;fimA;allB;acrB;STM0290;STM0289;tlde…	0
19-SA01201-0	no	yes	Unspecific / unknown	Derby	S. Derby	Derby	40	B	2019	Derby_11	Derby_11	Derby_11	3	fosA7.3;mdsA;mdsB	142	ssaU;ssaT;ssaS;ssaR;ssaQ;ssaP;ssaO;ssaN;ssaV;ssaM;ssaL;ssaK;ssaX;ssaJ;ssaI;ssaH;ssaG;sseG;sseF;sscB;sseE;sseD;sseC;sscA;sseB;sseA;ssaE;ssaD;ssaC;spiC;ssrA;ssrB;phoP;phoQ;sifA;csgC;csgA;csgB;csgD;csgE;csgF;csgG;sopA;gndA;galF;sseK2;STM0266;STM0267;STM0268;STM0269;STM0270;STM0271;STM0272;STM0273;STM0274;STM0275;STM0276;tae4;STM0278;STM0279;STM0280;STM0281;STM0282;STM0283;STM0285;STM0286;STM0287;tld…	3	Col440II_1;Col(pHAD28)_1;ColRNAI_1
19-SA01202-0	no	no	Sewage sludge	Other	S. Leeuwarden				2019				0		0		0
19-SA01203-0	no	no	Zoo-kept birds	4,[5],12:i:-	S. Typhimurium, monophasic				2019				0		0		0
19-SA01204-0	no	no	Reptiles	Other	S. Tennessee				2019				0		0		0
19-SA01205-0	no	no	Unspecific / unknown	Other	Subspec. I				2019				0		0		0
19-SA01206-0	no	yes	Pork	Infantis	S. Infantis	Infantis	32	C1	2019	Infantis_11	Infantis_13	Infantis_13	2	mdsA;mdsB	151	ompA;pipB;sopB;csgG;csgF;csgE;csgD;csgB;csgA;csgC;sifA;phoQ;phoP;ssrB;ssrA;spiC;ssaC;ssaD;ssaE;sseA;sseB;sscA;sseC;sseD;sseE;sscB;sseF;sseG;ssaG;ssaH;ssaI;ssaJ;ssaX;ssaK;ssaL;ssaM;ssaV;ssaN;ssaO;ssaP;ssaQ;ssaR;ssaS;ssaT;ssaU;steA;sifB;steB;sseJ;steC;sopE2;espO1;sopA;gndA;galF;sseK2;sspH2;sopD;rpoS;invH;invF;invG;invE;invA;invB;invC;invI;invJ;spaO;spaP;spaQ;spaR;spaS;sicA;sipB;sipC;sipD;sipA;iacP;…	1	IncI1-I(Alpha)_1
19-SA01207-0	no	no	Poultry, organs	Other	S. Gallinarum				2019				0		0		0
19-SA01208-0	no	yes	Zoo-kept mammals	Enteritidis	S. Enteritidis	Enteritidis	11	D1	2019	Enteritidis_26	Enteritidis_30	Enteritidis_31	2	mdsA;mdsB	141	sseI;ompA;pipB;sopB;tssM;sodCI;espO1;sopE2;steC;sseJ;steB;sifB;steA;ssaU;ssaT;ssaS;ssaR;ssaQ;ssaP;ssaO;ssaN;ssaV;ssaM;ssaL;ssaK;ssaX;ssaJ;ssaI;ssaH;ssaG;sseG;sseF;sscB;sseE;sseD;sseC;sscA;sseB;sseA;ssaE;ssaD;ssaC;spiC;ssrA;ssrB;phoP;phoQ;sifA;csgC;csgA;csgB;csgD;csgE;csgF;csgG;sopA;gndA;galF;sspH2;pipB2;mig;avrA;sprB;hilC;orgC;orgB;orgA;prgK;prgJ;prgI;prgH;hilD;hilA;iagB;sptP;sicP;iacP;sipA;sipD;…	2	IncFIB(S)_1;IncFII(S)_1
19-SA01209-0	no	no	Reptiles	Other	S. Tennessee				2019				0		0		0
19-SA01210-0	no	no	Reptiles	Other	S. Tennessee				2019				0		0		0
19-SA01212-0	no	no	Pork	4,[5],12:i:-	S. Typhimurium, monophasic				2019				0		0		0
19-SA01213-0	no	yes	Wild boar	Typhimurium	S. Typhimurium	Typhimurium	19	B	2019	Typhimurium_28	Typhimurium_45	Typhimurium_61	2	mdsA;mdsB	155	steC;sseJ;steB;sifB;steA;ssaU;ssaT;ssaS;ssaR;ssaQ;ssaP;ssaO;ssaN;ssaV;ssaM;ssaL;ssaK;ssaX;ssaJ;ssaI;ssaH;ssaG;sseG;sseF;sscB;sseE;sseD;sseC;sscA;sseB;sseA;ssaE;ssaD;ssaC;spiC;ssrA;ssrB;phoP;phoQ;mgtC;mgtB;misL;lpfA;lpfB;lpfC;lpfD;lpfE;sseK2;galF;gndA;sopA;acrB;allB;fimA;fimI;fimC;fimD;fimH;fimF;fimZ;fimY;fimW;sseL;rcsB;sifA;csgC;csgA;csgB;csgD;csgE;csgF;csgG;sopB;pipB;ompA;sseI;avrA;sprB;hilC;org…	0
19-SA01214-0	no	no	Pork	4,[5],12:i:-	S. Typhimurium, monophasic				2019				0		0		0
19-SA01217-0	no	no	Pork	4,[5],12:i:-	S. Typhimurium, monophasic				2019				0		0		0
19-SA01219-0	no	no	Pork	4,[5],12:i:-	S. Typhimurium, monophasic				2019				0		0		0
19-SA01220-0	no	no	Pork	4,[5],12:i:-	S. Typhimurium, monophasic				2019				0		0		0
19-SA01221-0	no	yes	Pork	Typhimurium	S. Typhimurium	Typhimurium	19	B	2019	Typhimurium_29	Typhimurium_46	Typhimurium_62	8	aadA2;blaCARB-2;floR;gyrA_D87N;mdsA;mdsB;sul1;tet(G)	164	pipB2;mig;avrA;sprB;hilC;orgC;orgB;orgA;prgK;prgJ;prgI;prgH;hilD;hilA;iagB;sptP;sicP;iacP;sipA;sipD;sipC;sipB;sicA;spaS;spaR;spaQ;spaP;spaO;invJ;invI;invC;invB;invA;invE;invG;invF;invH;rpoS;sopD;steC;sseJ;steB;sifB;steA;ssaU;ssaT;ssaS;ssaR;ssaQ;ssaP;ssaO;ssaN;ssaV;ssaM;ssaL;ssaK;ssaX;ssaJ;ssaI;ssaH;ssaG;sseG;sseF;sscB;sseE;sseD;sseC;sscA;sseB;sseA;ssaE;ssaD;ssaC;spiC;ssrA;ssrB;acrB;fimA;fimI;fimC…	2	IncFIB(S)_1;IncFII(S)_1
19-SA01222-0	no	no	Pork	Derby	S. Derby				2019				0		0		0
19-SA01223-0	no	no	Pork	Typhimurium	S. Typhimurium				2019				0		0		0
19-SA01224-0	no	no	Pork	Typhimurium	S. Typhimurium				2019				0		0		0
19-SA01225-0	no	no	Pork	Derby	S. Derby				2019				0		0		0
19-SA01226-0	no	no	Poultry	Enteritidis	S. Enteritidis				2019				0		0		0
19-SA01227-0	no	no	Unspecific / unknown	Derby	S. Derby				2019				0		0		0
19-SA01228-0	no	no	Poultry	Other	S. Newport				2019				0		0		0
19-SA01229-0	no	no	Unspecific / unknown	Paratyphi B var. Java	S. Paratyphi B var. Java				2019				0		0		0
19-SA01230-0	no	no	Unspecific / unknown	4,[5],12:i:-	S. Typhimurium, monophasic				2019				0		0		0
19-SA01231-0	no	no	Pork	4,[5],12:i:-	S. Typhimurium, monophasic				2019				0		0		0
19-SA01232-0	no	no	Pork	Derby	S. Derby				2019				0		0		0
19-SA01233-0	no	no	Unspecific / unknown	Derby	S. Derby				2019				0		0		0
19-SA01234-0	no	no	Unspecific / unknown	Other	S. Molade				2019				0		0		0
19-SA01235-0	no	no	Unspecific / unknown	Other	S. Matopeni				2019				0		0		0
19-SA01236-0	no	no	Reptiles, organs	Other	S. Hvittingfoss				2019				0		0		0
19-SA01246-0	no	no	Unspecific / unknown	Other	S. Senftenberg				2019				0		0		0
19-SA01247-0	no	no	Pork, organs	Infantis	S. Infantis				2019				0		0		0
19-SA01248-0	no	no	Pork, organs	4,[5],12:i:-	S. Typhimurium, monophasic				2019				0		0		0
19-SA01250-0	no	no	Pork	4,[5],12:i:-	S. Typhimurium, monophasic				2019				0		0		0
19-SA01252-0	no	no	Pork	4,[5],12:i:-	S. Typhimurium, monophasic				2019				0		0		0
19-SA01281-0	no	no	Poultry	Infantis	S. Infantis				2019				0		0		0
19-SA01282-0	no	no	Poultry	Other	S. Heidelberg				2019				0		0		0
19-SA01283-0	no	no	Feed, animal-based	Other	S. Havana				2019				0		0		0
19-SA01283-1	no	no	Feed, animal-based	Other	S. Oranienburg				2019				0		0		0
19-SA01283-2	no	no	Feed, animal-based	Other	S. Apapa				2019				0		0		0
19-SA01284-0	no	no	Feed, animal-based	Other	S. Senftenberg				2019				0		0		0
19-SA01284-2	no	no	Feed, animal-based	Other	S. Oranienburg				2019				0		0		0
19-SA01284-3	no	no	Feed, animal-based	Other	S. Idikan				2019				0		0		0
19-SA01285-0	no	no	Unspecific / unknown	Other	S. Gallinarum				2019				0		0		0
19-SA01286-0	yes	yes	Poultry	4,[5],12:i:-	S. subspec. I, rough phenotype	4,[5],12:i:-	34	B	2019	Typhimurium_2	Typhimurium_47	Typhimurium_63	7	aph(3'')-Ib;aph(6)-Id;blaTEM-1;mdsA;mdsB;sul2;tet(B)(~)	158	acrB;allB;avrA;csgA;csgB;csgC;csgD;csgE;csgF;csgG;entA;entB;espO1;fepC;fepG;fimA;fimC;fimD;fimF;fimH;fimI;fimW;fimY;fimZ;fliN;fur;galF;gndA;gogB;hilA;hilC;hilD;iacP;iagB;ibeC;invA;invB;invC;invE;invF;invG;invH;invI;invJ;lpfA;lpfB;lpfC;lpfD;lpfE;mgtB;mgtC;mig;misL;ompA;orgA;orgB;orgC;phoP;phoQ;pipB;pipB2;prgH;prgI;prgJ;prgK;ratB;rcsB;rpoS;shdA;sicA;sicP;sifA;sifB;sinH;sipA;sipB;sipC;sipD;slrP;sodC…	2	IncQ1_1;Col(VCM04)_1	SRR35250184	PRJNA937468
19-SA01287-0	yes	yes	Pork	4,[5],12:i:-	S. subspec. I, rough phenotype	4,[5],12:i:-	34	B	2019	Typhimurium_2	Typhimurium_48	Typhimurium_64	5	blaTEM-1;floR;mdsA;mdsB;tet(A)	154	sodCI;sseI;ompA;pipB;sopB;csgG;csgF;csgE;csgD;csgB;csgA;csgC;sifA;phoQ;phoP;ssrB;ssrA;spiC;ssaC;ssaD;ssaE;sseA;sseB;sscA;sseC;sseD;sseE;sscB;sseF;sseG;ssaG;ssaH;ssaI;ssaJ;ssaX;ssaK;ssaL;ssaM;ssaV;ssaN;ssaO;ssaP;ssaQ;ssaR;ssaS;ssaT;ssaU;steA;sifB;steB;sseJ;steC;sopE2;espO1;sopD;rpoS;invH;invF;invG;invE;invA;invB;invC;invI;invJ;spaO;spaP;spaQ;spaR;spaS;sicA;sipB;sipC;sipD;sipA;iacP;sicP;sptP;iagB;h…	3	IncI1-I(Alpha)_1;Col440II_1;Col(pHAD28)_1	SRR35250183	PRJNA937468
19-SA01288-0	no	no	Unspecific / unknown	Other	S. Senftenberg				2019				0		0		0
19-SA01289-0	no	no	Pork, organs	Typhimurium	S. Typhimurium				2019				0		0		0
19-SA01290-0	no	yes	Poultry	Enteritidis	S. Enteritidis	Enteritidis	11	D1	2019	Enteritidis_11	Enteritidis_11	Enteritidis_12	2	mdsA;mdsB	131	sseI;ompA;pipB;sopB;tssM;sodCI;espO1;sopE2;steC;sseJ;steB;sifB;steA;ssaU;ssaT;ssaS;ssaR;ssaQ;ssaP;ssaO;ssaN;ssaV;ssaM;ssaL;ssaK;ssaX;ssaJ;ssaI;ssaH;ssaG;sseG;sseF;sscB;sseE;sseD;sseC;sscA;sseB;sseA;ssaE;ssaD;ssaC;spiC;ssrA;ssrB;phoP;phoQ;sifA;csgC;csgA;csgB;csgD;csgE;csgF;csgG;sopA;gndA;galF;sspH2;avrA;sprB;hilC;orgC;orgB;orgA;prgK;prgJ;prgI;prgH;hilD;hilA;iagB;sptP;sicP;iacP;sipA;sipD;sipC;sipB;…	0
19-SA01291-0	no	no	Unspecific / unknown	Other	S. Livingstone				2019				0		0		0
19-SA01302-0	no	no	Unspecific / unknown	Other	S. Tennessee				2019				0		0		0
19-SA01304-0	no	no	Pork, organs	Other	S. Anatum				2019				0		0		0
19-SA01305-0	no	yes	Pork	4,[5],12:i:-	S. Typhimurium, monophasic	4,[5],12:i:-	34	B	2019	Typhimurium_2	Typhimurium_49	Typhimurium_65	7	aadA1;blaTEM-1;dfrA1;mdsA;mdsB;sul1;tet(B)	155	sopD;rpoS;invH;invF;invG;invE;invA;invB;invC;invI;invJ;spaO;spaP;spaQ;spaR;spaS;sicA;sipB;sipC;sipD;sipA;iacP;sicP;sptP;iagB;hilA;hilD;prgH;prgI;prgJ;prgK;orgA;orgB;orgC;hilC;sprB;avrA;mig;pipB2;espO1;sopE2;steC;sseJ;steB;sifB;steA;ssaU;ssaT;ssaS;ssaR;ssaQ;ssaP;ssaO;ssaN;sseK2;galF;gndA;sopA;csgG;csgF;csgE;csgD;csgB;csgA;csgC;sifA;phoQ;phoP;ssrB;ssrA;spiC;ssaC;ssaD;ssaE;sseA;sseB;sscA;sseC;sseD;s…	10	IncHI1B(pNDM-CIT)_1;IncHI1A(NDM-CIT)_1;Col(pHAD28)_1;Col440II_1;Col(pHAD28)_1;Col440II_1;Col156_1;Col(pHAD28)_1;Col440II_1;Col(pHAD28)_1
19-SA01306-0	no	no	Unspecific / unknown	4,[5],12:i:-	S. Typhimurium, monophasic				2019				0		0		0
19-SA01307-0	no	no	Wild birds	Typhimurium	S. Typhimurium				2019				0		0		0
19-SA01308-0	no	yes	Horse	Enteritidis	S. Enteritidis	Enteritidis	11	D1	2019	Enteritidis_18	Enteritidis_20	Enteritidis_21	2	mdsA;mdsB	141	sspH2;galF;gndA;sopA;csgG;csgF;csgE;csgD;csgB;csgA;csgC;sifA;phoQ;phoP;ssrB;ssrA;spiC;ssaC;ssaD;ssaE;sseA;sseB;sscA;sseC;sseD;sseE;sscB;sseF;sseG;ssaG;ssaH;ssaI;ssaJ;ssaX;ssaK;ssaL;ssaM;ssaV;ssaN;ssaO;ssaP;ssaQ;ssaR;ssaS;ssaT;ssaU;steA;sifB;steB;sseJ;steC;sopE2;espO1;sodCI;tssM;sopB;pipB;ompA;sseI;STM0266;tlde1;acrB;allB;fimA;fimI;fimC;fimD;fimH;fimF;fimZ;fimY;fimW;fepG;entB;entA;sseL;rcsB;lpfE;l…	2	IncFII(S)_1;IncFIB(S)_1
19-SA01309-0	no	no	Pork, organs	Other	S. London				2019				0		0		0
19-SA01310-0	no	no	Poultry	Other	S. Coeln				2019				0		0		0
19-SA01311-0	yes	yes	Poultry	Infantis	S. subspec. I, rough phenotype	Infantis	32	C1	2019	Infantis_6	Infantis_7	Infantis_7	6	aadA1;gyrA_S83Y;mdsA;mdsB;sul1;tet(A)	160	sseK2;gndA;sopA;espO1;sopE2;steC;sseJ;steB;sifB;steA;sinH;ratB;sseL;rcsB;sopD;rpoS;invH;invF;invG;invE;invA;invB;invC;invI;invJ;spaO;spaP;spaQ;spaR;spaS;sicA;sipB;sipC;sipD;sipA;iacP;sicP;sptP;iagB;hilA;hilD;prgH;prgI;prgJ;prgK;orgA;orgB;orgC;hilC;sprB;avrA;phoQ;phoP;ssrB;ssrA;spiC;ssaC;ssaD;ssaE;sseA;sseB;sscA;sseC;sseD;sseE;sscB;sseF;sseG;ssaG;ssaH;ssaI;ssaJ;ssaX;ssaK;ssaL;ssaM;ssaV;ssaN;ssaO;s…	1	IncFIB(pN55391)_1	SRR35250125	PRJNA937468
19-SA01312-0	no	no	Pork	Other	S. Give				2019				0		0		0
19-SA01313-0	no	no	Reptiles	Paratyphi B var. Java	S. Paratyphi B var. Java				2019				0		0		0
19-SA01314-0	yes	yes	Pork, organs	4,[5],12:i:-	S. subspec. I, rough phenotype	4,[5],12:i:-	34	B	2019	Typhimurium_2	Typhimurium_48	Typhimurium_64	5	blaTEM-1;floR;mdsA;mdsB;tet(A)	154	sseI;ompA;pipB;sopB;csgG;csgF;csgE;csgD;csgB;csgA;csgC;sifA;phoQ;phoP;ssrB;ssrA;spiC;ssaC;ssaD;ssaE;sseA;sseB;sscA;sseC;sseD;sseE;sscB;sseF;sseG;ssaG;ssaH;ssaI;ssaJ;ssaX;ssaK;ssaL;ssaM;ssaV;ssaN;ssaO;ssaP;ssaQ;ssaR;ssaS;ssaT;ssaU;steA;sifB;steB;sseJ;steC;avrA;sprB;hilC;orgC;orgB;orgA;prgK;prgJ;prgI;prgH;hilD;hilA;iagB;sptP;sicP;iacP;sipA;sipD;sipC;sipB;sicA;spaS;spaR;spaQ;spaP;spaO;invJ;invI;invC…	3	Col440II_1;Col(pHAD28)_1;IncI1-I(Alpha)_1	SRR35250124	PRJNA937468
19-SA01315-0	no	no	Pork	4,[5],12:i:-	S. Typhimurium, monophasic				2019				0		0		0
19-SA01316-0	no	yes	Poultry	Enteritidis	S. Enteritidis	Enteritidis	11	D1	2019	Enteritidis_18	Enteritidis_20	Enteritidis_21	2	mdsA;mdsB	141	sseI;ompA;pipB;sopB;tssM;sodCI;espO1;sopE2;steC;sseJ;steB;sifB;steA;ssaU;ssaT;ssaS;ssaR;ssaQ;ssaP;ssaO;ssaN;ssaV;ssaM;ssaL;ssaK;ssaX;ssaJ;ssaI;ssaH;ssaG;sseG;sseF;sscB;sseE;sseD;sseC;sscA;sseB;sseA;ssaE;ssaD;ssaC;spiC;ssrA;ssrB;phoP;phoQ;sifA;csgC;csgA;csgB;csgD;csgE;csgF;csgG;sopA;gndA;galF;sspH2;pipB2;mig;avrA;sprB;hilC;orgC;orgB;orgA;prgK;prgJ;prgI;prgH;hilD;hilA;iagB;sptP;sicP;iacP;sipA;sipD;…	2	IncFII(S)_1;IncFIB(S)_1
19-SA01317-0	no	no	Pork	Derby	S. Derby				2019				0		0		0
19-SA01318-0	no	yes	Horse	Enteritidis	S. Enteritidis	Enteritidis	11	D1	2019	Enteritidis_18	Enteritidis_20	Enteritidis_21	2	mdsA;mdsB	141	pipB2;mig;avrA;sprB;hilC;orgC;orgB;orgA;prgK;prgJ;prgI;prgH;hilD;hilA;iagB;sptP;sicP;iacP;sipA;sipD;sipC;sipB;sicA;spaS;spaR;spaQ;spaP;spaO;invJ;invI;invC;invB;invA;invE;invG;invF;invH;rpoS;sopD;sspH2;galF;gndA;sopA;csgG;csgF;csgE;csgD;csgB;csgA;csgC;sifA;phoQ;phoP;ssrB;ssrA;spiC;ssaC;ssaD;ssaE;sseA;sseB;sscA;sseC;sseD;sseE;sscB;sseF;sseG;ssaG;ssaH;ssaI;ssaJ;ssaX;ssaK;ssaL;ssaM;ssaV;ssaN;ssaO;ssa…	2	IncFII(S)_1;IncFIB(S)_1
19-SA01322-0	no	no	Pork	4,[5],12:i:-	S. Typhimurium, monophasic				2019				0		0		0
19-SA01323-0	no	no	Unspecific / unknown	Other	S. Hadar				2019				0		0		0
19-SA01324-0	no	no	Pork	4,[5],12:i:-	S. Typhimurium, monophasic				2019				0		0		0
19-SA01325-0	no	no	Pork	4,[5],12:i:-	S. Typhimurium, monophasic				2019				0		0		0
19-SA01326-0	no	no	Pork	4,[5],12:i:-	S. Typhimurium, monophasic				2019				0		0		0
19-SA01327-0	no	no	Pork	4,[5],12:i:-	S. Typhimurium, monophasic				2019				0		0		0
19-SA01328-0	yes	yes	Pork	4,[5],12:i:-	S. subspec. I, rough phenotype	4,[5],12:i:-	34	B	2019	Typhimurium_2	Typhimurium_50	Typhimurium_66	12	aph(3'')-Ib(~);aph(6)-Id(~);aph(6)-Id(~);blaTEM-1;dfrA25;mdsA;mdsB;qnrB2;sul1;sul1(~);sul2;tet(B)	158	acrB;allB;avrA;csgA;csgB;csgC;csgD;csgE;csgF;csgG;entA;entB;espO1;fepC;fepG;fimA;fimC;fimD;fimF;fimH;fimI;fimW;fimY;fimZ;fliN;fur;galF;gndA;gogB;hilA;hilC;hilD;iacP;iagB;ibeC;invA;invB;invC;invE;invF;invG;invH;invI;invJ;lpfA;lpfB;lpfC;lpfD;lpfE;mgtB;mgtC;mig;misL;ompA;orgA;orgB;orgC;phoP;phoQ;pipB;pipB2;prgH;prgI;prgJ;prgK;ratB;rcsB;rpoS;shdA;sicA;sicP;sifA;sifB;sinH;sipA;sipB;sipC;sipD;slrP;sodC…	5	IncHI2A_1;pKPC-CAV1321_1;IncHI2_1;Col8282_1;IncQ1_1	SRR35250123	PRJNA937468
19-SA01329-0	no	no	Poultry	Derby	S. Derby				2019				0		0		0
19-SA01330-0	no	no	Pork	4,[5],12:i:-	S. Typhimurium, monophasic				2019				0		0		0
19-SA01331-0	no	no	Beef	Other	S. Thompson				2019				0		0		0
19-SA01332-0	no	yes	Pork	Enteritidis	S. Enteritidis	Enteritidis	11	D1	2019	Enteritidis_19	Enteritidis_21	Enteritidis_22	2	mdsA;mdsB	141	sspH2;galF;gndA;sopA;csgG;csgF;csgE;csgD;csgB;csgA;csgC;sifA;phoQ;phoP;ssrB;ssrA;spiC;ssaC;ssaD;ssaE;sseA;sseB;sscA;sseC;sseD;sseE;sscB;sseF;sseG;ssaG;ssaH;ssaI;ssaJ;ssaX;ssaK;ssaL;ssaM;ssaV;ssaN;ssaO;ssaP;ssaQ;ssaR;ssaS;ssaT;ssaU;steA;sifB;steB;sseJ;steC;sopE2;espO1;sodCI;tssM;sopB;pipB;ompA;sseI;pipB2;mig;avrA;sprB;hilC;orgC;orgB;orgA;prgK;prgJ;prgI;prgH;hilD;hilA;iagB;sptP;sicP;iacP;sipA;sipD;…	3	IncFIB(S)_1;IncFII(S)_1;Col(pHAD28)_1
19-SA01333-0	no	no	Unspecific / unknown	Typhimurium	S. Typhimurium				2019				0		0		0
19-SA01334-0	no	no	Pork	Typhimurium	S. Typhimurium				2019				0		0		0
19-SA01335-0	no	no	Pork	Typhimurium	S. Typhimurium				2019				0		0		0
19-SA01336-0	no	no	Unspecific / unknown	Typhimurium	S. Typhimurium				2019				0		0		0
19-SA01337-0	no	no	Pork	4,[5],12:i:-	S. Typhimurium, monophasic				2019				0		0		0
19-SA01338-0	no	no	Horse	Typhimurium	S. Typhimurium				2019				0		0		0
19-SA01339-0	no	yes	Poultry	Typhimurium	S. Typhimurium	Typhimurium	19	B	2019	Typhimurium_30	Typhimurium_51	Typhimurium_67	2	mdsA;mdsB	164	steC;sseJ;steB;sifB;steA;ssaU;ssaT;ssaS;ssaR;ssaQ;ssaP;ssaO;ssaN;ssaV;ssaM;ssaL;ssaK;ssaX;ssaJ;ssaI;ssaH;ssaG;sseG;sseF;sscB;sseE;sseD;sseC;sscA;sseB;sseA;ssaE;ssaD;ssaC;spiC;ssrA;ssrB;sopD;rpoS;invH;invF;invG;invE;invA;invB;invC;invI;invJ;spaO;spaP;spaQ;spaR;spaS;sicA;sipB;sipC;sipD;sipA;iacP;sicP;sptP;iagB;hilA;hilD;prgH;prgI;prgJ;prgK;orgA;orgB;orgC;hilC;sprB;avrA;fur;entA;entB;fepG;fepC;fimW;…	2	IncFII(S)_1;IncFIB(S)_1
19-SA01340-0	yes	yes	Pork	Enteritidis	S. subspec. I, rough phenotype	Enteritidis	183	D1	2019	Enteritidis_4	Enteritidis_35	Enteritidis_37	2	mdsA;mdsB	159	sspH2;galF;gndA;sopA;csgG;csgF;csgE;csgD;csgB;csgA;csgC;sifA;phoQ;phoP;ssrB;ssrA;spiC;ssaC;ssaD;ssaE;sseA;sseB;sscA;sseC;sseD;sseE;sscB;sseF;sseG;ssaG;ssaH;ssaI;ssaJ;ssaX;ssaK;ssaL;ssaM;ssaV;ssaN;ssaO;ssaP;ssaQ;ssaR;ssaS;ssaT;ssaU;steA;sifB;steB;sseJ;steC;sopE2;espO1;avrA;sprB;hilC;orgC;orgB;orgA;prgK;prgJ;prgI;prgH;hilD;hilA;iagB;sptP;sicP;iacP;sipA;sipD;sipC;sipB;sicA;spaS;spaR;spaQ;spaP;spaO;i…	1	IncFII(S)_1	SRR35250122	PRJNA937468
19-SA01341-0	no	no	Pork	Typhimurium	S. Typhimurium				2019				0		0		0
19-SA01342-0	no	no	Pork	Derby	S. Derby				2019				0		0		0
19-SA01343-0	no	no	Unspecific / unknown	Typhimurium	S. Typhimurium				2019				0		0		0
19-SA01344-0	no	no	Unspecific / unknown	4,[5],12:i:-	S. Typhimurium, monophasic				2019				0		0		0
19-SA01345-0	no	yes	Poultry	Enteritidis	S. Enteritidis	Enteritidis	11	D1	2019	Enteritidis_13	Enteritidis_13	Enteritidis_14	2	mdsA;mdsB	140	slrP;sopD2;sseI;ompA;pipB;sopB;tssM;sodCI;espO1;sopE2;steC;sseJ;steB;sifB;steA;ssaU;ssaT;ssaS;ssaR;ssaQ;ssaP;ssaO;ssaN;ssaV;ssaM;ssaL;ssaK;ssaX;ssaJ;ssaI;ssaH;ssaG;sseG;sseF;sscB;sseE;sseD;sseC;sscA;sseB;sseA;ssaE;ssaD;ssaC;spiC;ssrA;ssrB;phoP;phoQ;sifA;csgC;csgA;csgB;csgD;csgE;csgF;csgG;sopA;gndA;galF;sspH2;sopD;rpoS;invH;invF;invG;invE;invA;invB;invC;invI;invJ;spaO;spaP;spaQ;spaR;spaS;sicA;sipB…	2	IncFII(S)_1;IncFIB(S)_1
19-SA01346-0	no	yes	Pork	Other	S. Bovismorbificans	Bovismorbificans	142		2019				2	mdsA;mdsB	131	pipB2;mig;avrA;sprB;hilC;orgC;orgB;orgA;prgK;prgJ;prgI;prgH;hilD;hilA;iagB;sptP;sicP;iacP;sipA;sipD;sipC;sipB;sicA;spaS;spaR;spaQ;spaP;spaO;invJ;invI;invC;invB;invA;invE;invG;invF;invH;rpoS;sopD;sseI;ompA;pipB;sopB;csgG;csgF;csgE;csgD;csgB;csgA;csgC;sifA;phoQ;phoP;ssrB;ssrA;spiC;ssaC;ssaD;ssaE;sseA;sseB;sscA;sseC;sseD;sseE;sscB;sseF;sseG;ssaG;ssaH;ssaI;ssaJ;ssaX;ssaK;ssaL;ssaM;ssaV;ssaN;ssaO;ssaP…	0
19-SA01347-0	no	no	Pork	Typhimurium	S. Typhimurium				2019				0		0		0
19-SA01348-0	no	no	Pork	Derby	S. Derby				2019				0		0		0
19-SA01349-0	no	no	Unspecific / unknown	Other	S. Senftenberg				2019				0		0		0
19-SA01350-0	no	no	Unspecific / unknown	Other	S. Senftenberg				2019				0		0		0
19-SA01351-0	no	no	Unspecific / unknown	Other	S. Agona				2019				0		0		0
19-SA01352-0	no	no	Unspecific / unknown	Other	S. Agona				2019				0		0		0
19-SA01353-0	yes	yes	Unspecific / unknown	Other	S. subspec. I, rough phenotype	Agona	13	B	2019				4	fosA7.2;mcr-9.1;mdsA;mdsB	130	espO1;sopE2;steC;sseJ;steB;sifB;steA;ssaU;ssaT;ssaS;ssaR;ssaQ;ssaP;ssaO;ssaN;ssaV;ssaM;ssaL;ssaK;ssaX;ssaJ;ssaI;ssaH;ssaG;sseG;sseF;sscB;sseE;sseD;sseC;sscA;sseB;sseA;ssaE;ssaD;ssaC;spiC;ssrA;ssrB;phoP;phoQ;sifA;csgC;csgA;csgB;csgD;csgE;csgF;csgG;avrA;sprB;hilC;orgC;orgB;orgA;prgK;prgJ;prgI;prgH;hilD;hilA;iagB;sptP;sicP;iacP;sipA;sipD;sipC;sipB;sicA;spaS;spaR;spaQ;spaP;spaO;invJ;invI;invC;invB;in…	3	IncHI2_1;pKPC-CAV1321_1;IncHI2A_1	SRR35250121	PRJNA937468
19-SA01354-0	yes	yes	Pork	4,[5],12:i:-	S. subspec. I, rough phenotype	4,[5],12:i:-	34	B	2019	Typhimurium_2	Typhimurium_52	Typhimurium_68	7	aph(3'')-Ib;aph(6)-Id;blaTEM-1;mdsA;mdsB;sul2;tet(B)	157	acrB;allB;avrA;csgA;csgB;csgC;csgD;csgE;csgF;csgG;entA;entB;espO1;fepC;fepG;fimA;fimC;fimD;fimF;fimH;fimI;fimW;fimY;fimZ;fliN;fur;galF;gndA;gogB;hilA;hilC;hilD;iacP;iagB;ibeC;invA;invB;invC;invE;invF;invG;invH;invI;invJ;lpfA;lpfB;lpfC;lpfD;lpfE;mgtB;mgtC;mig;misL;ompA;orgA;orgB;orgC;phoP;phoQ;pipB;pipB2;prgH;prgI;prgJ;prgK;ratB;rcsB;rpoS;shdA;sicA;sicP;sifA;sifB;sinH;sipA;sipB;sipC;sipD;slrP;sodC…	2	IncQ1_1;ColpVC_1	SRR35250120	PRJNA937468
19-SA01355-0	yes	yes	Pork	4,[5],12:i:-	S. subspec. I, rough phenotype	4,[5],12:i:-	34	B	2019	Typhimurium_2	Typhimurium_2	Typhimurium_2	7	aph(3'')-Ib;aph(6)-Id;blaTEM-1;mdsA;mdsB;sul2;tet(B)	156	sodCI;sseI;ompA;pipB;sopB;csgG;csgF;csgE;csgD;csgB;csgA;csgC;sifA;phoQ;phoP;ssrB;ssrA;spiC;ssaC;ssaD;ssaE;sseA;sseB;sscA;sseC;sseD;sseE;sscB;sseF;sseG;ssaG;ssaH;ssaI;ssaJ;ssaX;ssaK;ssaL;ssaM;ssaV;ssaN;ssaO;ssaP;ssaQ;ssaR;ssaS;ssaT;ssaU;steA;sifB;steB;sseJ;steC;sopD;rpoS;invH;invF;invG;invE;invA;invB;invC;invI;invJ;spaO;spaP;spaQ;spaR;spaS;sicA;sipB;sipC;sipD;sipA;iacP;sicP;sptP;iagB;hilA;lpfE;lpf…	1	IncI2(Delta)_1	SRR35250119	PRJNA937468
19-SA01356-0	no	no	Pork	Typhimurium	S. Typhimurium				2019				0		0		0
19-SA01357-0	no	no	Pork	4,[5],12:i:-	S. Typhimurium, monophasic				2019				0		0		0
19-SA01358-0	no	no	Unspecific / unknown	4,[5],12:i:-	S. Typhimurium, monophasic				2019				0		0		0
19-SA01359-0	no	no	Pork	4,[5],12:i:-	S. Typhimurium, monophasic				2019				0		0		0
19-SA01360-0	no	no	Reptiles	Other	S. Cotham				2019				0		0		0
19-SA01361-0	no	no	Reptiles	Other	S. Hvittingfoss				2019				0		0		0
19-SA01362-0	no	no	Pork, organs	Infantis	S. Infantis				2019				0		0		0
19-SA01364-0	no	yes	Poultry	Enteritidis	S. Enteritidis	Enteritidis	11	D1	2019	Enteritidis_11	Enteritidis_11	Enteritidis_12	2	mdsA;mdsB	131	sspH2;galF;gndA;sopA;csgG;csgF;csgE;csgD;csgB;csgA;csgC;sifA;phoQ;phoP;ssrB;ssrA;spiC;ssaC;ssaD;ssaE;sseA;sseB;sscA;sseC;sseD;sseE;sscB;sseF;sseG;ssaG;ssaH;ssaI;ssaJ;ssaX;ssaK;ssaL;ssaM;ssaV;ssaN;ssaO;ssaP;ssaQ;ssaR;ssaS;ssaT;ssaU;steA;sifB;steB;sseJ;steC;sopE2;espO1;sodCI;tssM;sopB;pipB;ompA;sseI;sopD;rpoS;invH;invF;invG;invE;invA;invB;invC;invI;invJ;spaO;spaP;spaQ;spaR;spaS;sicA;sipB;sipC;sipD;…	0
19-SA01365-0	no	no	Poultry	Infantis	S. Infantis				2019				0		0		0
19-SA01366-0	no	no	Poultry	Infantis	S. Infantis				2019				0		0		0
19-SA01368-0	no	no	Unspecific / unknown	Other	S. Mowanjum				2019				0		0		0
19-SA01369-0	no	no	Unspecific / unknown	Other	S. Indiana				2019				0		0		0
19-SA01370-0	no	no	Poultry, organs	Other	S. Gallinarum				2019				0		0		0
19-SA01371-0	no	no	Unspecific / unknown	Other	S. Kentucky				2019				0		0		0
19-SA01372-0	no	no	Unspecific / unknown	Other	S. Saintpaul				2019				0		0		0
19-SA01373-0	no	no	Pork, organs	Other	Subspec. I				2019				0		0		0
19-SA01374-0	no	no	Pork	4,[5],12:i:-	S. Typhimurium, monophasic				2019				0		0		0
19-SA01375-0	no	no	Unspecific / unknown	Infantis	S. Infantis				2019				0		0		0
19-SA01376-0	no	no	Unspecific / unknown	Infantis	S. Infantis				2019				0		0		0
19-SA01377-0	no	no	Pork	Typhimurium	S. Typhimurium				2019				0		0		0
19-SA01378-0	no	no	Unspecific / unknown	Typhimurium	S. Typhimurium				2019				0		0		0
19-SA01380-0	no	no	Unspecific / unknown	Other	S. Cubana				2019				0		0		0
19-SA01381-0	no	yes	Unspecific / unknown	Other	S. Muenchen	Muenchen	112		2019				2	mdsA;mdsB	152	csgG;csgF;csgE;csgD;csgB;csgA;csgC;sifA;phoQ;phoP;ssrB;ssrA;spiC;ssaC;ssaD;ssaE;sseA;sseB;sscA;sseC;sseD;sseE;sscB;sseF;sseG;ssaG;ssaH;ssaI;ssaJ;ssaX;ssaK;ssaL;ssaM;ssaV;ssaN;ssaO;ssaP;ssaQ;ssaR;ssaS;ssaT;ssaU;steA;sifB;steB;sseJ;steC;sopE2;espO1;sopA;gndA;galF;sseK2;sspH2;STM0266;STM0267;STM0268;STM0269;STM0270;STM0271;STM0272;STM0273;STM0274;STM0275;STM0276;tae4;STM0278;STM0279;STM0280;STM0281;…	0
19-SA01382-0	no	no	Poultry	Other	S. Eboko				2019				0		0		0
19-SA01383-0	no	no	Pork	Typhimurium	S. Typhimurium				2019				0		0		0
19-SA01384-0	no	no	Unspecific / unknown	Other	Subspec. I				2019				0		0		0
19-SA01385-0	no	no	Unspecific / unknown	Paratyphi B var. Java	S. Paratyphi B var. Java				2019				0		0		0
19-SA01386-0	yes	yes	Poultry	Infantis	S. subspec. I, rough phenotype	Infantis	2283	C1	2019	Infantis_12	Infantis_14	Infantis_14	6	aadA1;gyrA_S83Y;mdsA(~);mdsB(~);sul1;tet(A)	162	acrB;allB;avrA;csgA;csgB;csgC;csgD;csgE;csgF;csgG;entB;espO1;fepC;fepG;fimA;fimC;fimD;fimF;fimH;fimI;fimW;fimY;fimZ;fliN;fur;fyuA;gndA;hilA;hilC;hilD;iacP;iagB;ibeC;invA;invB;invC;invE;invF;invG;invH;invI;invJ;irp1;irp2;lpfA;lpfB;lpfC;lpfD;lpfE;mgtB;mgtC;mig;misL;ompA;orgA;orgB;orgC;phoP;phoQ;pipB;pipB2;prgH;prgI;prgJ;prgK;ratB;rcsB;rpoS;shdA;sicA;sicP;sifA;sifB;sinH;sipA;sipB;sipC;sipD;slrP;sopA…	1	IncFIB(pN55391)_1	SRR35250118	PRJNA937468
19-SA01389-0	no	no	Unspecific / unknown	Other	S. Saintpaul				2019				0		0		0
19-SA01390-0	no	no	Unspecific / unknown	Infantis	S. Infantis				2019				0		0		0
19-SA01391-0	no	no	Pork	4,[5],12:i:-	S. Typhimurium, monophasic				2019				0		0		0
19-SA01392-0	no	no	Pork	Typhimurium	S. Typhimurium				2019				0		0		0
19-SA01393-0	no	no	Unspecific / unknown	Derby	S. Derby				2019				0		0		0
19-SA01394-0	no	no	Pork	Derby	S. Derby				2019				0		0		0
19-SA01395-0	no	no	Beef	Infantis	S. Infantis				2019				0		0		0
19-SA01396-0	no	no	Pork	Typhimurium	S. Typhimurium				2019				0		0		0
19-SA01397-0	no	no	Unspecific / unknown	4,[5],12:i:-	S. Typhimurium, monophasic				2019				0		0		0
19-SA01397-1	no	no	Unspecific / unknown	Typhimurium	S. Typhimurium				2019				0		0		0
19-SA01398-0	no	yes	Unspecific / unknown	4,[5],12:i:-	S. Typhimurium, monophasic	4,[5],12:i:-	34	B	2019	Typhimurium_2	Typhimurium_53	Typhimurium_69	7	aph(3'')-Ib;aph(6)-Id;blaTEM-1;mdsA;mdsB;sul2;tet(B)	156	espO1;sopE2;steC;sseJ;steB;sifB;steA;ssaU;ssaT;ssaS;ssaR;ssaQ;ssaP;ssaO;ssaN;ssaV;ssaM;ssaL;ssaK;ssaX;ssaJ;ssaI;ssaH;ssaG;sseG;sseF;sscB;sseE;sseD;sseC;sscA;sseB;sseA;ssaE;ssaD;ssaC;spiC;ssrA;ssrB;phoP;phoQ;sifA;csgC;csgA;csgB;csgD;csgE;csgF;csgG;sopB;pipB;ompA;sseI;sopD;rpoS;invH;invF;invG;invE;invA;invB;invC;invI;invJ;spaO;spaP;spaQ;spaR;spaS;sicA;sipB;sipC;sipD;sipA;iacP;sicP;sptP;iagB;hilA;hi…	4	ColRNAI_1;Col8282_1;Col156_1;Col156_1
19-SA01400-0	no	no	Poultry	Paratyphi B var. Java	S. Paratyphi B var. Java				2019				0		0		0
19-SA01401-0	no	no	Pork, organs	Typhimurium	S. Typhimurium				2019				0		0		0
19-SA01402-0	no	no	Pork, organs	Typhimurium	S. Typhimurium				2019				0		0		0
19-SA01403-0	no	no	Reptiles, organs	Other	S. Pomona				2019				0		0		0
19-SA01407-0	no	no	Reptiles, organs	Other	S. Montevideo				2019				0		0		0
19-SA01409-0	no	no	Reptiles, organs	Other	S. Wedding				2019				0		0		0
19-SA01410-0	no	no	Reptiles, organs	Other	S. Wedding				2019				0		0		0
19-SA01419-0	no	no	Reptiles, organs	Paratyphi B var. Java	S. Paratyphi B var. Java				2019				0		0		0
19-SA01420-0	no	no	Wild birds	Typhimurium	S. Typhimurium				2019				0		0		0
19-SA01421-0	no	no	Unspecific / unknown	Other	S. Hartford				2019				0		0		0
19-SA01422-0	no	no	Unspecific / unknown	Typhimurium	S. Typhimurium				2019				0		0		0
19-SA01423-0	no	no	Poultry	Typhimurium	S. Typhimurium				2019				0		0		0
19-SA01424-0	no	no	Poultry	Infantis	S. Infantis				2019				0		0		0
19-SA01425-0	no	yes	Poultry, organs	Enteritidis	S. Enteritidis	Enteritidis	11	D1	2019	Enteritidis_13	Enteritidis_14	Enteritidis_15	2	mdsA;mdsB	140	sseI;ompA;pipB;sopB;tssM;sodCI;espO1;sopE2;steC;sseJ;steB;sifB;steA;ssaU;ssaT;ssaS;ssaR;ssaQ;ssaP;ssaO;ssaN;ssaV;ssaM;ssaL;ssaK;ssaX;ssaJ;ssaI;ssaH;ssaG;sseG;sseF;sscB;sseE;sseD;sseC;sscA;sseB;sseA;ssaE;ssaD;ssaC;spiC;ssrA;ssrB;phoP;phoQ;sifA;csgC;csgA;csgB;csgD;csgE;csgF;csgG;sopA;gndA;galF;sspH2;STM0266;tlde1;acrB;allB;fimA;fimI;fimC;fimD;fimH;fimF;fimZ;fimY;fimW;fepG;entB;entA;fur;sinH;ratB;ss…	2	IncFIB(S)_1;IncFII(S)_1
19-SA01426-0	no	no	Pork	Other	S. Mbandaka				2019				0		0		0
19-SA01427-0	no	no	Reptiles	Other	S. Oslo				2019				0		0		0
19-SA01429-0	no	no	Unspecific / unknown	Other	S. Kottbus				2019				0		0		0
19-SA01430-0	no	no	Unspecific / unknown	Infantis	S. Infantis				2019				0		0		0
19-SA01431-0	no	no	Unspecific / unknown	Infantis	S. Infantis				2019				0		0		0
19-SA01432-0	no	no	Zoo-kept birds	Other	S. Kedougou				2019				0		0		0
19-SA01434-0	no	no	Dog, pet	Typhimurium	S. Typhimurium				2019				0		0		0
19-SA01435-0	no	no	Pork	Derby	S. Derby				2019				0		0		0
19-SA01436-0	no	no	Pork	Derby	S. Derby				2019				0		0		0
19-SA01437-0	no	no	Unspecific / unknown	Other	S. Mississippi				2019				0		0		0
19-SA01438-0	no	no	Poultry	Infantis	S. Infantis				2019				0		0		0
19-SA01439-0	no	no	Pork	4,[5],12:i:-	S. Typhimurium, monophasic				2019				0		0		0
19-SA01440-0	no	no	Pork	4,[5],12:i:-	S. Typhimurium, monophasic				2019				0		0		0
19-SA01441-0	no	no	Pork	Typhimurium	S. Typhimurium				2019				0		0		0
19-SA01442-0	no	no	Pork	Typhimurium	S. Typhimurium				2019				0		0		0
19-SA01443-0	no	no	Pork	Typhimurium	S. Typhimurium				2019				0		0		0
19-SA01444-0	no	no	Pork	Typhimurium	S. Typhimurium				2019				0		0		0
19-SA01445-0	no	no	Pork	Typhimurium	S. Typhimurium				2019				0		0		0
19-SA01446-0	no	no	Pork	Typhimurium	S. Typhimurium				2019				0		0		0
19-SA01447-0	no	no	Pork	Typhimurium	S. Typhimurium				2019				0		0		0
19-SA01448-0	no	no	Pork, organs	Other	S. Oranienburg				2019				0		0		0
19-SA01449-0	yes	yes	Wild boar, organs	Choleraesuis	S. subspec. I, rough phenotype	Choleraesuis	145	C1	2019	Choleraesuis_2	Choleraesuis_2	Choleraesuis_6	2	mdsA;mdsB	156	ssrB;ssrA;spiC;ssaC;ssaD;ssaE;sseA;sseB;sscA;sseC;sseD;sseE;sscB;sseF;sseG;ssaG;ssaH;ssaI;ssaJ;ssaX;ssaK;ssaL;ssaM;ssaV;ssaN;ssaO;ssaP;ssaQ;ssaR;ssaS;ssaT;ssaU;steA;sifB;steB;sseJ;steC;gndA;sopA;STM0266;STM0267;STM0268;STM0269;STM0270;STM0271;STM0272;STM0273;STM0274;STM0275;STM0276;STM0280;STM0281;STM0282;STM0283;STM0284;STM0285;STM0286;STM0287;tlde1;STM0289;acrB;allB;fimA;fimI;fimC;fimD;fimH;fim…	2	IncFII(S)_1;IncFIB(S)_1	SRR35250117	PRJNA937468
19-SA01450-0	no	no	Pork, organs	4,[5],12:i:-	S. Typhimurium, monophasic				2019				0		0		0
19-SA01451-0	yes	yes	Wild boar, organs	Choleraesuis	S. subspec. I, rough phenotype	Choleraesuis	145	C1	2019	Choleraesuis_3	Choleraesuis_3	Choleraesuis_3	2	mdsA(~);mdsB(~)	160	acrB;allB;csgA;csgB;csgC;csgD;csgE;csgF;csgG;entA;entB;espO1;fepC;fepG;fimA;fimC;fimD;fimF;fimH;fimI;fimW;fimY;fimZ;fliN;fur;gndA;gogB;hilA;hilC;hilD;iacP;iagB;ibeC;invA;invB;invC;invE;invF;invG;invH;invI;invJ;lpfA;lpfB;lpfC;lpfD;lpfE;mgtB;mgtC;mig;mig;misL;ompA;orgA;orgB;orgC;pefA;pefB;pefC;pefD;phoP;phoQ;pipB;pipB2;prgH;prgI;prgJ;prgK;ratB;rcsB;rpoS;shdA;sicA;sicP;sifA;sifB;sinH;sipA;sipB;sipC;…	2	IncFIB(S)_1;IncFII(S)_1	SRR35250116	PRJNA937468
19-SA01453-0	no	no	Pork	Typhimurium	S. Typhimurium				2019				0		0		0
19-SA01454-0	no	no	Pork, organs	Derby	S. Derby				2019				0		0		0
19-SA01455-0	no	no	Pork, organs	Other	S. Kottbus				2019				0		0		0
19-SA01456-0	no	no	Food, plant-based	Other	S. Baguirmi				2019				0		0		0
19-SA01457-0	no	no	Poultry	Other	S. Minnesota				2019				0		0		0
19-SA01457-1	no	yes	Poultry	Other	S. Heidelberg	Heidelberg	15	B	2019				7	blaCMY;fosA7;gyrA_S83F;mdsA;mdsB;sul2;tet(A)	161	sopD2;sodCI;ompA;pipB;sopB;csgG;csgF;csgE;csgD;csgB;csgA;csgC;sifA;sseK2;galF;gndA;sopA;espO1;sopE2;steC;sseJ;steB;sifB;steA;mgtC;mgtB;misL;lpfA;lpfB;lpfC;lpfD;lpfE;acrB;allB;fimA;fimI;fimC;fimD;fimH;fimF;fimZ;fimY;fimW;fepC;fepG;entB;entA;fur;ssrB;ssrA;spiC;ssaC;ssaD;ssaE;sseA;sseB;sscA;sseC;sseD;sseE;sscB;sseF;sseG;ssaG;ssaH;ssaI;ssaJ;ssaX;ssaK;ssaL;ssaM;ssaV;ssaN;ssaO;ssaP;ssaQ;ssaR;ssaS;ssaT;…	3	IncC_1;IncX1_1;ColpVC_1
19-SA01458-0	no	no	Feed, animal-based	Other	S. Liverpool				2019				0		0		0
19-SA01458-2	no	no	Feed, animal-based	Other	S. Tennessee				2019				0		0		0
19-SA01459-0	no	no	Feed, animal-based	Other	S. Nima				2019				0		0		0
19-SA01459-1	no	no	Feed, animal-based	Other	S. Senftenberg				2019				0		0		0
19-SA01462-0	no	yes	Dog, pet	Enteritidis	S. Enteritidis	Enteritidis	11	D1	2019	Enteritidis_19	Enteritidis_36	Enteritidis_38	2	mdsA;mdsB	141	sspH2;galF;gndA;sopA;csgG;csgF;csgE;csgD;csgB;csgA;csgC;sifA;phoQ;phoP;ssrB;ssrA;spiC;ssaC;ssaD;ssaE;sseA;sseB;sscA;sseC;sseD;sseE;sscB;sseF;sseG;ssaG;ssaH;ssaI;ssaJ;ssaX;ssaK;ssaL;ssaM;ssaV;ssaN;ssaO;ssaP;ssaQ;ssaR;ssaS;ssaT;ssaU;steA;sifB;steB;sseJ;steC;sopE2;espO1;sodCI;tssM;sopB;pipB;ompA;sseI;pipB2;mig;avrA;sprB;hilC;orgC;orgB;orgA;prgK;prgJ;prgI;prgH;hilD;hilA;iagB;sptP;sicP;iacP;sipA;sipD;…	3	IncFIB(S)_1;IncFII(S)_1;Col(pHAD28)_1
19-SA01464-0	no	yes	Poultry	Infantis	S. Infantis	Infantis	32	C1	2019	Infantis_10	Infantis_12	Infantis_15	9	aadA1;aph(3')-Ia;blaTEM-1;gyrA_D87G;lnu(G);mdsA;mdsB;sul1;tet(A)	162	ompA;pipB;sopB;csgG;csgF;csgE;csgD;csgB;csgA;csgC;sifA;phoQ;phoP;ssrB;ssrA;spiC;ssaC;ssaD;ssaE;sseA;sseB;sscA;sseC;sseD;sseE;sscB;sseF;sseG;ssaG;ssaH;ssaI;ssaJ;ssaX;ssaK;ssaL;ssaM;ssaV;ssaN;ssaO;ssaP;ssaQ;ssaR;ssaS;ssaT;ssaU;steA;sifB;steB;sseJ;steC;sopE2;espO1;sopA;gndA;galF;sseK2;sspH2;rcsB;sseL;shdA;ratB;sinH;sopD;rpoS;invH;invF;invG;invE;invA;invB;invC;invI;invJ;spaO;spaP;spaQ;spaR;spaS;sicA;…	2	IncX4_1;IncFIB(pN55391)_1
19-SA01465-0	no	yes	Poultry	Other	S. Kiambu	Kiambu	309	B	2019				2	mdsA;mdsB	146	espO1;sopE2;steC;sseJ;steB;sifB;steA;ssaU;ssaT;ssaS;ssaR;ssaQ;ssaP;ssaO;ssaN;ssaV;ssaM;ssaL;ssaK;ssaX;ssaJ;ssaI;ssaH;ssaG;sseG;sseF;sscB;sseE;sseD;sseC;sscA;sseB;sseA;ssaE;ssaD;ssaC;spiC;ssrA;ssrB;cdtB;pltA;pltB;sprB;hilC;orgC;orgB;orgA;prgK;prgJ;prgI;prgH;hilD;hilA;iagB;sptP;sicP;iacP;sipA;sipD;sipC;sipB;sicA;spaS;spaR;spaQ;spaP;spaO;invJ;invI;invC;invB;invA;invE;invG;invF;invH;rpoS;sopD;STM0266…	1	IncI1-I(Alpha)_1
19-SA01466-0	no	yes	Poultry	Other	S. Wagenia	Abony|Wagenia	7313	B	2019				2	mdsA;mdsB	141	sinH;ratB;sseL;rcsB;mgtC;mgtB;misL;ssaU;ssaT;ssaS;ssaR;ssaQ;ssaP;ssaO;ssaN;ssaV;ssaM;ssaL;ssaK;ssaX;ssaJ;ssaI;ssaH;ssaG;sseG;sseF;sscB;sseE;sseD;sseC;sscA;sseB;sseA;ssaE;ssaD;ssaC;spiC;ssrA;ssrB;rpoS;invH;invF;invG;invE;invA;invB;invC;invI;invJ;spaO;spaP;spaQ;spaR;spaS;sicA;sipB;sipC;sipD;sipA;iacP;sicP;sptP;iagB;hilA;hilD;prgH;prgI;prgJ;prgK;orgA;orgB;orgC;hilC;sprB;avrA;mig;pipB2;espO1;sopE2;st…	0
19-SA01467-0	no	no	Poultry	Infantis	S. Infantis				2019				0		0		0
19-SA01468-0	no	no	Poultry	Infantis	S. Infantis				2019				0		0		0
19-SA01469-0	no	no	Poultry	Other	S. Kentucky				2019				0		0		0
19-SA01470-0	no	no	Pork	4,[5],12:i:-	S. Typhimurium, monophasic				2019				0		0		0
19-SA01471-0	no	no	Pork	4,[5],12:i:-	S. Typhimurium, monophasic				2019				0		0		0
19-SA01472-0	no	no	Pork	4,[5],12:i:-	S. Typhimurium, monophasic				2019				0		0		0
19-SA01473-0	no	no	Pork	4,[5],12:i:-	S. Typhimurium, monophasic				2019				0		0		0
19-SA01474-0	no	no	Pork	4,[5],12:i:-	S. Typhimurium, monophasic				2019				0		0		0
19-SA01475-0	no	yes	Unspecific / unknown	Typhimurium	S. Typhimurium	Typhimurium	19	B	2019	Typhimurium_31	Typhimurium_54	Typhimurium_70	2	mdsA;mdsB	165	csgG;csgF;csgE;csgD;csgB;csgA;csgC;sifA;phoQ;phoP;ssrB;ssrA;spiC;ssaC;ssaD;ssaE;sseA;sseB;sscA;sseC;sseD;sseE;sscB;sseF;sseG;ssaG;ssaH;ssaI;ssaJ;ssaX;ssaK;ssaL;ssaM;ssaV;ssaN;ssaO;ssaP;ssaQ;ssaR;ssaS;ssaT;ssaU;steA;sifB;steB;sseJ;steC;fur;entA;entB;fepG;fepC;fimW;fimY;fimZ;fimF;fimH;fimD;fimC;fimI;fimA;allB;acrB;mgtC;mgtB;misL;lpfA;lpfB;lpfC;lpfD;lpfE;sopA;gndA;galF;sseK2;sseL;rcsB;sopD;rpoS;invH…	2	IncFIB(S)_1;IncFII(S)_1
19-SA01476-0	no	no	Beef	4,[5],12:i:-	S. Typhimurium, monophasic				2019				0		0		0
19-SA01477-0	no	no	Unspecific / unknown	Other	S. Brandenburg				2019				0		0		0
19-SA01478-0	no	yes	Poultry	Other	Subspec. I	I I:a:-	4041	I	2019				2	mdsA;mdsB	153	sspH2;sseK2;gndA;sopA;espO1;sopE2;steC;sseJ;steB;sifB;steA;ssaU;ssaT;ssaS;ssaR;ssaQ;ssaP;ssaO;ssaN;ssaV;ssaM;ssaL;ssaK;ssaX;ssaJ;ssaI;ssaH;ssaG;sseG;sseF;sscB;sseE;sseD;sseC;sscA;sseB;sseA;ssaE;ssaD;ssaC;spiC;ssrA;ssrB;phoP;phoQ;sifA;csgC;csgA;csgB;csgD;csgE;csgF;csgG;sopB;pipB;ompA;sseI;sodCI;sopD2;slrP;STM0266;STM0267;STM0268;STM0269;STM0270;STM0271;STM0272;STM0273;STM0274;STM0275;STM0276;tae4;…	0
19-SA01479-0	no	no	Poultry	Infantis	S. Infantis				2019				0		0		0
19-SA01480-0	no	no	Unspecific / unknown	Other	S. Mbandaka				2019				0		0		0
19-SA01481-0	yes	yes	Unspecific / unknown	Typhimurium	S. subspec. I, rough phenotype	Typhimurium	34	B	2019	Typhimurium_2	Typhimurium_4	Typhimurium_71	6	aph(3'')-Ib;aph(6)-Id;blaTEM-1;mdsA;mdsB;sul2	156	sseI;ompA;pipB;sopB;csgG;csgF;csgE;csgD;csgB;csgA;csgC;sifA;phoQ;phoP;ssrB;ssrA;spiC;ssaC;ssaD;ssaE;sseA;sseB;sscA;sseC;sseD;sseE;sscB;sseF;sseG;ssaG;ssaH;ssaI;ssaJ;ssaX;ssaK;ssaL;ssaM;ssaV;ssaN;ssaO;ssaP;ssaQ;ssaR;ssaS;ssaT;ssaU;steA;sifB;steB;sseJ;steC;sopD;rpoS;invH;invF;invG;invE;invA;invB;invC;invI;invJ;spaO;spaP;spaQ;spaR;spaS;sicA;sipB;sipC;sipD;sipA;iacP;sicP;sptP;iagB;hilA;hilD;prgH;prgI…	0		SRR35250114	PRJNA937468
19-SA01487-0	no	no	Wild birds	Typhimurium	S. Typhimurium				2019				0		0		0
19-SA01488-0	no	no	Beef	4,[5],12:i:-	S. Typhimurium, monophasic				2019				0		0		0
19-SA01489-0	no	yes	Beef	Other	S. Coeln	Coeln	1995	B	2019				2	mdsA;mdsB	149	sspH2;sseK2;galF;gndA;sopA;espO1;sopE2;steC;sseJ;steB;sifB;steA;ssaU;ssaT;ssaS;ssaR;ssaQ;ssaP;ssaO;ssaN;ssaV;ssaM;ssaL;ssaK;ssaX;ssaJ;ssaI;ssaH;ssaG;sseG;sseF;sscB;sseE;sseD;sseC;sscA;sseB;sseA;ssaE;ssaD;ssaC;spiC;ssrA;ssrB;phoP;phoQ;sifA;csgC;csgA;csgB;csgD;csgE;csgF;csgG;avrA;sprB;hilC;orgC;orgB;orgA;prgK;prgJ;prgI;prgH;hilD;hilA;iagB;sptP;sicP;iacP;sipA;sipD;sipC;sipB;sicA;spaS;spaR;spaQ;spaP;…	0
19-SA01491-2	no	no	Poultry	Other	S. Minnesota				2019				0		0		0
19-SA01492-1	no	yes	Poultry	Other	S. Heidelberg	Heidelberg	15	B	2019				7	blaCMY-2;fosA7;gyrA_S83F;mdsA;mdsB;sul2;tet(A)	145	steC;sseJ;steB;sifB;steA;ssaU;ssaT;ssaS;ssaR;ssaQ;ssaP;ssaO;ssaN;ssaV;ssaM;ssaL;ssaK;ssaX;ssaJ;ssaI;ssaH;ssaG;sseG;sseF;sscB;sseE;sseD;sseC;sscA;sseB;sseA;ssaE;ssaD;ssaC;spiC;ssrA;ssrB;fur;entA;entB;fepG;fepC;fimW;fimY;fimZ;fimF;fimH;fimD;fimC;fimI;fimA;allB;acrB;lpfE;lpfD;lpfC;lpfB;lpfA;misL;mgtB;mgtC;sopD;rpoS;invH;invF;invG;invE;invA;invB;invC;invI;invJ;spaO;spaP;spaQ;spaR;spaS;sicA;sopD2;sodC…	4	IncC_1;IncX1_1;IncX4_2;ColpVC_1
19-SA01494-0	yes	no	Unspecific / unknown	Other	S. subspec. I, rough phenotype				2019				0		0		0
19-SA01495-0	no	no	Pork, organs	Typhimurium	S. Typhimurium				2019				0		0		0
19-SA01496-0	no	yes	Poultry	Other	S. Coeln	Coeln	1995	B	2019				2	mdsA;mdsB	150	steA;sifB;steB;sseJ;steC;sopE2;espO1;sopA;gndA;galF;sseK2;sspH2;pipB2;mig;avrA;sprB;hilC;orgC;orgB;orgA;prgK;prgJ;prgI;prgH;hilD;hilA;iagB;sptP;sicP;iacP;sipA;sipD;sipC;sipB;sicA;spaS;spaR;spaQ;spaP;spaO;invJ;invI;invC;invB;invA;invE;invG;invF;invH;rpoS;sopD;fur;entA;entB;fepG;fepC;fimW;fimY;fimZ;fimF;fimH;fimD;fimC;fimI;fimA;allB;acrB;rcsB;sseL;shdA;sinH;mgtC;mgtB;misL;lpfA;lpfB;lpfC;lpfD;lpfE;s…	0
19-SA01497-0	no	no	Pork	Typhimurium	S. Typhimurium				2019				0		0		0
19-SA01498-0	no	no	Sheep, organs	Infantis	S. Infantis				2019				0		0		0
19-SA01499-0	no	no	Wild birds	Typhimurium	S. Typhimurium				2019				0		0		0
19-SA01500-0	no	no	Unspecific / unknown	Typhimurium	S. Typhimurium				2019				0		0		0
19-SA01501-0	no	no	Unspecific / unknown	Typhimurium	S. Typhimurium				2019				0		0		0
19-SA01502-0	no	no	Reptiles	Other	S. Lomalinda				2019				0		0		0
19-SA01503-0	no	no	Poultry, organs	Other	S. Gallinarum				2019				0		0		0
19-SA01504-0	no	no	Poultry	Other	S. Coeln				2019				0		0		0
19-SA01505-0	no	no	Poultry	Other	S. Coeln				2019				0		0		0
19-SA01507-0	yes	yes	Pork	4,[5],12:i:-	S. subspec. I, rough phenotype	4,[5],12:i:-	34	B	2019	Typhimurium_2	Typhimurium_2	Typhimurium_72	6	aph(3'')-Ib;aph(6)-Id;blaTEM-1;mdsA;mdsB;sul2	159	acrB;allB;avrA;csgA;csgB;csgC;csgD;csgE;csgF;csgG;entA;entB;espO1;fepC;fepG;fimA;fimC;fimD;fimF;fimH;fimI;fimW;fimY;fimZ;fliN;fur;galF;gndA;gogB;hilA;hilC;hilD;iacP;iagB;ibeC;invA;invB;invC;invE;invF;invG;invH;invI;invJ;lpfA;lpfB;lpfC;lpfD;lpfE;mgtB;mgtC;mig;misL;ompA;orgA;orgB;orgC;phoP;phoQ;pipB;pipB2;prgH;prgI;prgJ;prgK;ratB;rcsB;rpoS;shdA;sicA;sicP;sifA;sifB;sinH;sipA;sipB;sipC;sipD;slrP;sodC…	1	IncQ1_1	SRR35250113	PRJNA937468
19-SA01508-0	no	yes	Poultry	Other	S. Kiambu	Kiambu	309	B	2019				2	mdsA;mdsB	146	steA;sifB;steB;sseJ;steC;sopE2;espO1;misL;mgtB;mgtC;sseK2;galF;gndA;sopA;rcsB;sseL;ratB;sinH;sopD;fimW;fimY;fimZ;fimF;fimH;fimD;fimC;fimI;fimA;acrB;STM0289;tlde1;STM0287;STM0286;STM0285;STM0284;STM0283;STM0282;STM0281;STM0280;STM0279;STM0278;tae4;STM0276;STM0275;STM0274;STM0273;STM0272;STM0271;STM0270;STM0269;STM0268;STM0267;STM0266;ssaU;ssaT;ssaS;ssaR;ssaQ;ssaP;ssaO;ssaN;ssaV;ssaM;ssaL;ssaK;ssaX…	0
19-SA01509-0	no	yes	Poultry	Other	S. Coeln	Coeln	1995	B	2019				4	blaTEM-1;mdsA;mdsB;qnrB19	150	sspH2;sseK2;galF;gndA;sopA;espO1;sopE2;steC;sseJ;steB;sifB;steA;ssaU;ssaT;ssaS;ssaR;ssaQ;ssaP;ssaO;ssaN;ssaV;ssaM;ssaL;ssaK;ssaX;ssaJ;ssaI;ssaH;ssaG;sseG;sseF;sscB;sseE;sseD;sseC;sscA;sseB;sseA;ssaE;ssaD;ssaC;spiC;ssrA;ssrB;phoP;phoQ;sifA;csgC;csgA;csgB;csgD;csgE;csgF;csgG;pipB2;mig;avrA;sprB;hilC;orgC;orgB;orgA;prgK;prgJ;prgI;prgH;hilD;hilA;iagB;sptP;sicP;iacP;sipA;sipD;sipC;sipB;sicA;spaS;spaR;…	5	IncI1-I(Alpha)_1;Col(MG828)_1;Col(pHAD28)_1;ColRNAI_1;Col(pHAD28)_1
19-SA01510-0	no	no	Unspecific / unknown	Other	S. Braenderup				2019				0		0		0
19-SA01511-0	no	no	Unspecific / unknown	Other	S. Tennessee				2019				0		0		0
19-SA01512-0	no	no	Pork	4,[5],12:i:-	S. Typhimurium, monophasic				2019				0		0		0
19-SA01513-0	no	no	Poultry	Enteritidis	S. Enteritidis				2019				0		0		0
19-SA01514-0	no	no	Pork	Derby	S. Derby				2019				0		0		0
19-SA01515-0	no	no	Poultry	Typhimurium	S. Typhimurium				2019				0		0		0
19-SA01516-0	no	yes	Beef	Enteritidis	S. Enteritidis	Enteritidis	11	D1	2019	Enteritidis_1	Enteritidis_1	Enteritidis_39	3	gyrA_S83Y;mdsA;mdsB	140	sseI;ompA;pipB;sopB;tssM;sodCI;espO1;sopE2;steC;sseJ;steB;sifB;steA;ssaU;ssaT;ssaS;ssaR;ssaQ;ssaP;ssaO;ssaN;ssaV;ssaM;ssaL;ssaK;ssaX;ssaJ;ssaI;ssaH;ssaG;sseG;sseF;sscB;sseE;sseD;sseC;sscA;sseB;sseA;ssaE;ssaD;ssaC;spiC;ssrA;ssrB;phoP;phoQ;sifA;csgC;csgA;csgB;csgD;csgE;csgF;csgG;sopA;gndA;galF;sspH2;sopD;rpoS;invH;invF;invG;invE;invA;invB;invC;invI;invJ;spaO;spaP;spaQ;spaR;spaS;sicA;sipB;sipC;sipD;…	4	IncFIB(S)_1;IncFII(S)_1;Col(pHAD28)_1;Col440II_1
19-SA01517-0	no	no	Sewage sludge	4,[5],12:i:-	S. Typhimurium, monophasic				2019				0		0		0
19-SA01518-0	no	no	Sewage sludge	Other	S. Hvittingfoss				2019				0		0		0
19-SA01519-0	no	no	Sewage sludge	Other	S. Saintpaul				2019				0		0		0
19-SA01520-0	no	yes	Sewage sludge	Other	S. Corvallis	Corvallis	1541		2019				3	mdsA;mdsB;qnrB19	146	sopD2;ompA;pipB;sopB;csgG;csgF;csgE;csgD;csgB;csgA;csgC;sifA;phoQ;phoP;ssrB;ssrA;spiC;ssaC;ssaD;ssaE;sseA;sseB;sscA;sseC;sseD;sseE;sscB;sseF;sseG;ssaG;ssaH;ssaI;ssaJ;ssaX;ssaK;ssaL;ssaM;ssaV;ssaN;ssaO;ssaP;ssaQ;ssaR;ssaS;ssaT;ssaU;steA;sifB;steB;sseJ;steC;pipB2;mig;avrA;sprB;hilC;orgC;orgB;orgA;prgK;prgJ;prgI;prgH;hilD;hilA;iagB;sptP;sicP;iacP;sipA;sipD;sipC;sipB;sicA;spaS;spaR;spaQ;spaP;spaO;inv…	2	Col(pHAD28)_1;ColpVC_1
19-SA01521-0	no	no	Sewage sludge	4,[5],12:i:-	S. Typhimurium, monophasic				2019				0		0		0
19-SA01522-0	no	no	Sewage sludge	4,[5],12:i:-	S. Typhimurium, monophasic				2019				0		0		0
19-SA01524-0	no	no	Sewage sludge	4,[5],12:i:-	S. Typhimurium, monophasic				2019				0		0		0
19-SA01525-0	no	no	Sewage sludge	Other	S. Agona				2019				0		0		0
19-SA01526-0	no	yes	Poultry	Other	S. Mbandaka	Mbandaka	413	C1	2019				2	mdsA;mdsB	148	sopD2;ompA;pipB;sopB;csgG;csgF;csgE;csgD;csgB;csgA;csgC;sifA;phoQ;phoP;ssrB;ssrA;spiC;ssaC;ssaD;ssaE;sseA;sseB;sscA;sseC;sseD;sseE;sscB;sseF;sseG;ssaG;ssaH;ssaI;ssaJ;ssaX;ssaK;ssaL;ssaM;ssaV;ssaN;ssaO;ssaP;ssaQ;ssaR;ssaS;ssaT;ssaU;steA;sifB;steB;sseJ;steC;avrA;sprB;hilC;orgC;orgB;orgA;prgK;prgJ;prgI;prgH;hilD;hilA;iagB;sptP;sicP;iacP;sipA;sipD;sipC;sipB;sicA;spaS;spaR;spaQ;spaP;spaO;invJ;invI;inv…	0
19-SA01527-0	no	no	Sewage sludge	Other	Subspec. I				2019				0		0		0
19-SA01528-0	no	no	Fertilizer	Other	S. Stourbridge				2019				0		0		0
19-SA01529-0	no	no	Sewage sludge	Infantis	S. Infantis				2019				0		0		0
19-SA01530-0	no	no	Sewage sludge	Derby	S. Derby				2019				0		0		0
19-SA01531-0	no	no	Unspecific / unknown	Other	S. Kottbus				2019				0		0		0
19-SA01531-1	no	no	Unspecific / unknown	Other	S. Tennessee				2019				0		0		0
19-SA01532-0	no	no	Pork	Derby	S. Derby				2019				0		0		0
19-SA01533-0	no	no	Pork	Derby	S. Derby				2019				0		0		0
19-SA01535-0	no	no	Reptiles	Other	S. Sinthia				2019				0		0		0
19-SA01536-0	no	yes	Unspecific / unknown	Other	Subspec. I	I I:a:-	4041	I	2019				2	mdsA;mdsB	153	sspH2;sseK2;gndA;sopA;espO1;sopE2;steC;sseJ;steB;sifB;steA;ssaU;ssaT;ssaS;ssaR;ssaQ;ssaP;ssaO;ssaN;ssaV;ssaM;ssaL;ssaK;ssaX;ssaJ;ssaI;ssaH;ssaG;sseG;sseF;sscB;sseE;sseD;sseC;sscA;sseB;sseA;ssaE;ssaD;ssaC;spiC;ssrA;ssrB;phoP;phoQ;sifA;csgC;csgA;csgB;csgD;csgE;csgF;csgG;sopB;pipB;ompA;sseI;sodCI;sopD2;slrP;fur;entA;entB;fepG;fimW;fimY;fimZ;fimF;fimH;fimD;fimC;fimI;fimA;allB;acrB;STM0289;tlde1;STM02…	0
19-SA01537-0	no	no	Wild birds	Typhimurium	S. Typhimurium				2019				0		0		0
19-SA01538-0	yes	yes	Unspecific / unknown	4,[5],12:i:-	S. subspec. I, rough phenotype	4,[5],12:i:-	34	B	2019	Typhimurium_2	Typhimurium_55	Typhimurium_73	7	aph(3'')-Ib;aph(6)-Id;blaTEM-1;mdsA;mdsB;sul2;tet(B)	156	steC;sseJ;steB;sifB;steA;ssaU;ssaT;ssaS;ssaR;ssaQ;ssaP;ssaO;ssaN;ssaV;ssaM;ssaL;ssaK;ssaX;ssaJ;ssaI;ssaH;ssaG;sseG;sseF;sscB;sseE;sseD;sseC;sscA;sseB;sseA;ssaE;ssaD;ssaC;spiC;ssrA;ssrB;phoP;phoQ;sifA;csgC;csgA;csgB;csgD;csgE;csgF;csgG;sopB;pipB;ompA;sseI;sodCI;sopD;rpoS;invH;invF;invG;invE;invA;invB;invC;invI;invJ;spaO;spaP;spaQ;spaR;spaS;sicA;sipB;sipC;sipD;sipA;iacP;sicP;sptP;iagB;hilA;hilD;prg…	5	Col440I_1;Col(pHAD28)_1;Col440II_1;Col(pHAD28)_1;ColRNAI_1	SRR35250112	PRJNA937468
19-SA01539-0	no	no	Unspecific / unknown	4,[5],12:i:-	S. Typhimurium, monophasic				2019				0		0		0
19-SA01540-0	yes	yes	Unspecific / unknown	4,[5],12:i:-	S. subspec. I, rough phenotype	4,[5],12:i:-	34	B	2019	Typhimurium_2	Typhimurium_55	Typhimurium_74	7	aph(3'')-Ib;aph(6)-Id;blaTEM-1;mdsA;mdsB;sul2;tet(B)	158	acrB;allB;avrA;csgA;csgB;csgC;csgD;csgE;csgF;csgG;entA;entB;espO1;fepC;fepG;fimA;fimC;fimD;fimF;fimH;fimI;fimW;fimY;fimZ;fliN;fur;galF;gndA;gogB;hilA;hilC;hilD;iacP;iagB;ibeC;invA;invB;invC;invE;invF;invG;invH;invI;invJ;lpfA;lpfB;lpfC;lpfD;lpfE;mgtB;mgtC;mig;misL;ompA;orgA;orgB;orgC;phoP;phoQ;pipB;pipB2;prgH;prgI;prgJ;prgK;ratB;rcsB;rpoS;shdA;sicA;sicP;sifA;sifB;sinH;sipA;sipB;sipC;sipD;slrP;sodC…	6	Col440II_1;Col(pHAD28)_1;IncQ1_1;Col(pHAD28)_1;Col(pHAD28)_1;ColRNAI_1	SRR35250111	PRJNA937468
19-SA01541-0	no	no	Unspecific / unknown	4,[5],12:i:-	S. Typhimurium, monophasic				2019				0		0		0
19-SA01542-0	no	no	Unspecific / unknown	4,[5],12:i:-	S. Typhimurium, monophasic				2019				0		0		0
19-SA01543-0	no	no	Unspecific / unknown	4,[5],12:i:-	S. Typhimurium, monophasic				2019				0		0		0
19-SA01544-0	no	yes	Poultry	Infantis	S. Infantis	Infantis	32	C1	2019	Infantis_13	Infantis_15	Infantis_16	6	aadA1;gyrA_S83Y;mdsA;mdsB;sul1;tet(A)	162	ompA;pipB;sopB;csgG;csgF;csgE;csgD;csgB;csgA;csgC;sifA;phoQ;phoP;ssrB;ssrA;spiC;ssaC;ssaD;ssaE;sseA;sseB;sscA;sseC;sseD;sseE;sscB;sseF;sseG;ssaG;ssaH;ssaI;ssaJ;ssaX;ssaK;ssaL;ssaM;ssaV;ssaN;ssaO;ssaP;ssaQ;ssaR;ssaS;ssaT;ssaU;steA;sifB;steB;sseJ;steC;sopE2;espO1;sopA;gndA;galF;sseK2;sspH2;sinH;ratB;shdA;sseL;rcsB;sopD;rpoS;invH;invF;invG;invE;invA;invB;invC;invI;invJ;spaO;spaP;spaQ;spaR;spaS;sicA;…	1	IncFIB(pN55391)_1
19-SA01545-0	no	yes	Unspecific / unknown	Infantis	S. Infantis	Infantis	32	C1	2019	Infantis_13	Infantis_15	Infantis_16	6	aadA1;gyrA_S83Y;mdsA;mdsB;sul1;tet(A)	162	sspH2;sseK2;galF;gndA;sopA;espO1;sopE2;steC;sseJ;steB;sifB;steA;ssaU;ssaT;ssaS;ssaR;ssaQ;ssaP;ssaO;ssaN;ssaV;ssaM;ssaL;ssaK;ssaX;ssaJ;ssaI;ssaH;ssaG;sseG;sseF;sscB;sseE;sseD;sseC;sscA;sseB;sseA;ssaE;ssaD;ssaC;spiC;ssrA;ssrB;phoP;phoQ;sifA;csgC;csgA;csgB;csgD;csgE;csgF;csgG;sopB;pipB;ompA;sinH;ratB;shdA;sseL;rcsB;sopD;rpoS;invH;invF;invG;invE;invA;invB;invC;invI;invJ;spaO;spaP;spaQ;spaR;spaS;sicA;…	1	IncFIB(pN55391)_1
19-SA01546-0	no	no	Unspecific / unknown	Paratyphi B var. Java	S. Paratyphi B var. Java				2019				0		0		0
19-SA01547-0	no	no	Beef	Other	S. Minnesota				2019				0		0		0
19-SA01549-0	no	no	Unspecific / unknown	Other	Subspec. I				2019				0		0		0
19-SA01550-0	no	no	Feed, animal-based	Paratyphi B var. Java	S. Paratyphi B var. Java				2019				0		0		0
19-SA01551-0	no	no	Unspecific / unknown	Other	S. Putten				2019				0		0		0
19-SA01552-0	no	no	Unspecific / unknown	Other	S. Manchester				2019				0		0		0
19-SA01553-0	no	no	Unspecific / unknown	Other	S. Putten				2019				0		0		0
19-SA01554-0	no	no	Unspecific / unknown	Other	S. Anatum				2019				0		0		0
19-SA01555-0	no	no	Unspecific / unknown	Other	S. Rissen				2019				0		0		0
19-SA01556-0	no	no	Unspecific / unknown	Other	S. Brancaster				2019				0		0		0
19-SA01557-0	no	no	Unspecific / unknown	Other	S. Tucson				2019				0		0		0
19-SA01558-0	no	yes	Unspecific / unknown	Other	S. Muenchen	Muenchen	112		2019				2	mdsA;mdsB	152	slrP;sopD2;ompA;pipB;sopB;csgG;csgF;csgE;csgD;csgB;csgA;csgC;sifA;phoQ;phoP;ssrB;ssrA;spiC;ssaC;ssaD;ssaE;sseA;sseB;sscA;sseC;sseD;sseE;sscB;sseF;sseG;ssaG;ssaH;ssaI;ssaJ;ssaX;ssaK;ssaL;ssaM;ssaV;ssaN;ssaO;ssaP;ssaQ;ssaR;ssaS;ssaT;ssaU;steA;sifB;steB;sseJ;steC;sopE2;espO1;sopA;gndA;galF;sseK2;sspH2;avrA;sprB;hilC;orgC;orgB;orgA;prgK;prgJ;prgI;prgH;hilD;hilA;iagB;sptP;sicP;iacP;sipA;sipD;sipC;sipB…	0
19-SA01559-0	no	yes	Unspecific / unknown	Other	S. Muenchen	Muenchen	112		2019				2	mdsA;mdsB	152	STM0266;STM0267;STM0268;STM0269;STM0270;STM0271;STM0272;STM0273;STM0274;STM0275;STM0276;tae4;STM0278;STM0279;STM0280;STM0281;STM0282;STM0283;STM0284;STM0285;STM0286;STM0287;tlde1;STM0289;STM0290;fur;slrP;sopD2;ompA;pipB;sopB;csgG;csgF;csgE;csgD;csgB;csgA;csgC;sifA;phoQ;phoP;ssrB;ssrA;spiC;ssaC;ssaD;ssaE;sseA;sseB;sscA;sseC;sseD;sseE;sscB;sseF;sseG;ssaG;ssaH;ssaI;ssaJ;ssaX;ssaK;ssaL;ssaM;ssaV;ssaN…	0
19-SA01560-0	no	yes	Poultry, organs	Enteritidis	S. Enteritidis	Enteritidis	11	D1	2019	Enteritidis_17	Enteritidis_37	Enteritidis_40	2	mdsA;mdsB	140	sseI;ompA;pipB;sopB;tssM;sodCI;espO1;sopE2;steC;sseJ;steB;sifB;steA;ssaU;ssaT;ssaS;ssaR;ssaQ;ssaP;ssaO;ssaN;ssaV;ssaM;ssaL;ssaK;ssaX;ssaJ;ssaI;ssaH;ssaG;sseG;sseF;sscB;sseE;sseD;sseC;sscA;sseB;sseA;ssaE;ssaD;ssaC;spiC;ssrA;ssrB;phoP;phoQ;sifA;csgC;csgA;csgB;csgD;csgE;csgF;csgG;sopA;gndA;galF;sspH2;sopD;rpoS;invH;invF;invG;invE;invA;invB;invC;invI;invJ;spaO;spaP;spaQ;spaR;spaS;sicA;sipB;sipC;sipD;…	2	IncFIB(S)_1;IncFII(S)_1
19-SA01561-0	yes	yes	Unspecific / unknown	Typhimurium	S. subspec. I, rough phenotype	Typhimurium	34	B	2019	Typhimurium_2	Typhimurium_56	Typhimurium_75	6	aph(3'')-Ib;aph(6)-Id;blaTEM-1;mdsA;mdsB;sul2	156	steC;sseJ;steB;sifB;steA;ssaU;ssaT;ssaS;ssaR;ssaQ;ssaP;ssaO;ssaN;ssaV;ssaM;ssaL;ssaK;ssaX;ssaJ;ssaI;ssaH;ssaG;sseG;sseF;sscB;sseE;sseD;sseC;sscA;sseB;sseA;ssaE;ssaD;ssaC;spiC;ssrA;ssrB;phoP;phoQ;sopD;acrB;allB;fimA;fimI;fimC;fimD;fimH;fimF;fimZ;fimY;fimW;fepC;fepG;entB;entA;fur;lpfA;lpfB;lpfC;lpfD;lpfE;sifA;csgC;csgA;csgB;csgD;csgE;csgF;csgG;sopB;pipB;ompA;sseI;sseK2;galF;ibeC;STM0266;STM0267;STM…	4	ColRNAI_1;ColRNAI_1;Col8282_1;Col(VCM04)_1	SRR35250110	PRJNA937468
19-SA01562-0	no	no	Pork	Other	S. Litchfield				2019				0		0		0
19-SA01563-0	no	yes	Unspecific / unknown	Enteritidis	S. Enteritidis	Enteritidis	11	D1	2019	Enteritidis_13	Enteritidis_24	Enteritidis_25	2	mdsA;mdsB	140	sseI;ompA;pipB;sopB;tssM;sodCI;espO1;sopE2;steC;sseJ;steB;sifB;steA;ssaU;ssaT;ssaS;ssaR;ssaQ;ssaP;ssaO;ssaN;ssaV;ssaM;ssaL;ssaK;ssaX;ssaJ;ssaI;ssaH;ssaG;sseG;sseF;sscB;sseE;sseD;sseC;sscA;sseB;sseA;ssaE;ssaD;ssaC;spiC;ssrA;ssrB;phoP;phoQ;sifA;csgC;csgA;csgB;csgD;csgE;csgF;csgG;sopA;gndA;galF;sspH2;mig;avrA;sprB;hilC;orgC;orgB;orgA;prgK;prgJ;prgI;prgH;hilD;hilA;iagB;sptP;sicP;iacP;sipA;sipD;sipC;s…	2	IncFIB(S)_1;IncFII(S)_1
19-SA01564-0	no	no	Wild birds	Typhimurium	S. Typhimurium				2019				0		0		0
19-SA01565-0	no	no	Wild birds	Typhimurium	S. Typhimurium				2019				0		0		0
19-SA01566-0	no	no	Pork	Derby	S. Derby				2019				0		0		0
19-SA01567-0	yes	yes	Pork	4,[5],12:i:-	S. subspec. I, rough phenotype	4,[5],12:i:-	-	B	2019	Typhimurium_2	Typhimurium_57	Typhimurium_76	4	mdsA;mdsB;qnrB;tet(B)	155	steC;sseJ;steB;sifB;steA;csgG;csgF;csgE;csgD;csgB;csgA;csgC;sifA;phoQ;phoP;STM0290;STM0289;tlde1;STM0287;STM0286;STM0285;STM0284;STM0283;STM0282;STM0281;STM0280;STM0279;STM0278;tae4;STM0276;STM0275;STM0274;STM0273;STM0272;STM0271;STM0270;STM0269;STM0268;STM0267;STM0266;sseL;rcsB;sseK2;rpoS;invH;invF;invG;invE;invA;invB;invC;invI;invJ;spaO;spaP;spaQ;spaR;spaS;sicA;sipB;sipC;sipD;sipA;iacP;sicP;spt…	7	Col(pHAD28)_1;Col(pHAD28)_1;Col(VCM04)_1;Col(VCM04)_1;Col(VCM04)_1;Col(VCM04)_1;Col(pHAD28)_1	SRR35250109	PRJNA937468
19-SA01569-0	no	no	Fox	Typhimurium	S. Typhimurium				2019				0		0		0
19-SA01570-0	no	no	Fox	Other	S. Livingstone				2019				0		0		0
19-SA01571-0	no	no	Fox	Other	S. Kentucky				2019				0		0		0
19-SA01573-0	yes	yes	Pork	4,[5],12:i:-	S. subspec. I, rough phenotype	4,[5],12:i:-	34	B	2019	Typhimurium_2	Typhimurium_2	Typhimurium_77	6	aph(3'')-Ib;aph(6)-Id;blaTEM-1;mdsA;mdsB;sul2	155	steC;sseJ;steB;sifB;steA;ssaU;ssaT;ssaS;ssaR;ssaQ;ssaP;ssaO;ssaN;ssaV;ssaM;ssaL;ssaK;ssaX;ssaJ;ssaI;ssaH;ssaG;sseG;sseF;sscB;sseE;sseD;sseC;sscA;sseB;sseA;ssaE;ssaD;ssaC;spiC;ssrA;ssrB;phoP;phoQ;sifA;csgC;csgA;csgB;csgD;csgE;csgF;csgG;sopD;rpoS;invH;invF;invG;invE;invA;invB;invC;invI;invJ;spaO;spaP;spaQ;spaR;spaS;sicA;sipB;sipC;sipD;sipA;iacP;sicP;sptP;iagB;hilA;hilD;prgH;prgI;prgJ;prgK;orgA;orgB…	0		SRR35250108	PRJNA937468
19-SA01574-0	no	no	Unspecific / unknown	Other	S. Anatum				2019				0		0		0
19-SA01575-0	no	no	Pork	Derby	S. Derby				2019				0		0		0
19-SA01576-0	no	no	Unspecific / unknown	4,[5],12:i:-	S. Typhimurium, monophasic				2019				0		0		0
19-SA01577-0	no	no	Unspecific / unknown	Typhimurium	S. Typhimurium				2019				0		0		0
19-SA01578-0	no	yes	Poultry	Other	S. subspec. I	I I:a:-	4041	I	2019				2	mdsA;mdsB	153	steA;sifB;steB;sseJ;steC;sopE2;espO1;sopA;gndA;sseK2;sspH2;slrP;sopD2;sodCI;sseI;ompA;pipB;sopB;csgG;csgF;csgE;csgD;csgB;csgA;csgC;sifA;phoQ;phoP;ssrB;ssrA;spiC;ssaC;ssaD;ssaE;sseA;sseB;sscA;sseC;sseD;sseE;sscB;sseF;sseG;ssaG;ssaH;ssaI;ssaJ;ssaX;ssaK;ssaL;ssaM;ssaV;ssaN;ssaO;ssaP;ssaQ;ssaR;ssaS;ssaT;ssaU;sopD;fur;entA;entB;fepG;fimW;fimY;fimZ;fimF;fimH;fimD;fimC;fimI;fimA;allB;acrB;STM0289;tlde1;…	0
19-SA01579-0	no	yes	Poultry	Other	S. Wagenia	Abony|Wagenia	7313	B	2019				2	mdsA;mdsB	141	rpoS;invH;invF;invG;invE;invA;invB;invC;invI;invJ;spaO;spaP;spaQ;spaR;spaS;sicA;sipB;sipC;sipD;sipA;iacP;sicP;sptP;iagB;hilA;hilD;prgH;prgI;prgJ;prgK;orgA;orgB;orgC;hilC;sprB;avrA;mig;pipB2;sinH;ratB;sseL;rcsB;ssaU;ssaT;ssaS;ssaR;ssaQ;ssaP;ssaO;ssaN;ssaV;ssaM;ssaL;ssaK;ssaX;ssaJ;ssaI;ssaH;ssaG;sseG;sseF;sscB;sseE;sseD;sseC;sscA;sseB;sseA;ssaE;ssaD;ssaC;spiC;ssrA;ssrB;steC;sopE2;espO1;gndA;sopA;ss…	0
19-SA01580-0	no	yes	Poultry	Enteritidis	S. Enteritidis	Enteritidis	11	D1	2019	Enteritidis_30	Enteritidis_38	Enteritidis_41	3	gyrA_D87Y;mdsA;mdsB	140	sseI;ompA;pipB;sopB;tssM;sodCI;espO1;sopE2;steC;sseJ;steB;sifB;steA;ssaU;ssaT;ssaS;ssaR;ssaQ;ssaP;ssaO;ssaN;ssaV;ssaM;ssaL;ssaK;ssaX;ssaJ;ssaI;ssaH;ssaG;sseG;sseF;sscB;sseE;sseD;sseC;sscA;sseB;sseA;ssaE;ssaD;ssaC;spiC;ssrA;ssrB;phoP;phoQ;sifA;csgC;csgA;csgB;csgD;csgE;csgF;csgG;sopA;gndA;galF;sspH2;avrA;sprB;hilC;orgC;orgB;orgA;prgK;prgJ;prgI;prgH;hilD;hilA;iagB;sptP;sicP;iacP;sipA;sipD;sipC;sipB;…	2	IncFIB(S)_1;IncFII(S)_1
19-SA01581-0	no	no	Unspecific / unknown	Other	S. Anatum				2019				0		0		0
19-SA01582-0	no	yes	Feed, plant-based	Other	S. Orion	Orion	639	E1	2019				2	mdsA;mdsB	140	steC;sseJ;steB;sifB;steA;ssaU;ssaT;ssaS;ssaR;ssaQ;ssaP;ssaO;ssaN;ssaV;ssaM;ssaL;ssaK;ssaX;ssaJ;ssaI;ssaH;ssaG;sseG;sseF;sscB;sseE;sseD;sseC;sscA;sseB;sseA;ssaE;ssaD;ssaC;spiC;ssrA;ssrB;phoP;phoQ;sifA;csgC;csgA;csgB;csgD;csgE;csgF;csgG;sopA;gndA;galF;sseK2;sopD;rpoS;invH;invF;invG;invE;invA;invB;invC;invI;invJ;spaO;spaP;spaQ;spaR;spaS;sicA;sipB;sipC;sipD;sipA;iacP;sicP;sptP;iagB;hilA;hilD;prgH;prg…	1	IncFIB(H89-PhagePlasmid)_1
19-SA01583-0	no	no	Unspecific / unknown	Other	S. Senftenberg				2019				0		0		0
19-SA01584-0	no	no	Pork	Derby	S. Derby				2019				0		0		0
19-SA01585-0	no	no	Poultry	Other	S. Heidelberg				2019				0		0		0
19-SA01586-0	no	no	Poultry	Other	S. Heidelberg				2019				0		0		0
19-SA01587-0	no	no	Poultry	Other	S. Livingstone				2019				0		0		0
19-SA01588-0	no	yes	Poultry	Other	S. Heidelberg	Heidelberg	15	B	2019				7	blaCMY-2;fosA7;gyrA_S83F;mdsA;mdsB;sul2;tet(A)	134	espO1;sopE2;steC;sseJ;steB;sifB;steA;ssaU;ssaT;ssaS;ssaR;ssaQ;ssaP;ssaO;ssaN;ssaV;ssaM;ssaL;ssaK;ssaX;ssaJ;ssaI;ssaH;ssaG;sseG;sseF;sscB;sseE;sseD;sseC;sscA;sseB;sseA;ssaE;ssaD;ssaC;spiC;ssrA;ssrB;sopD;rpoS;invH;invF;invG;invE;fur;entA;entB;fepG;fepC;fimW;fimY;fimZ;fimF;fimH;fimD;fimC;fimI;fimA;allB;acrB;mgtC;mgtB;misL;lpfA;lpfB;lpfC;lpfD;lpfE;sopA;gndA;galF;sseK2;sspH2;sopD2;sodCI;ompA;pipB;sopB…	5	IncC_1;IncX1_1;IncI1-I(Alpha)_1;ColRNAI_1;ColpVC_1
19-SA01589-0	no	yes	Pork	Typhimurium	S. Typhimurium	Typhimurium	19	B	2019	Typhimurium_32	Typhimurium_58	Typhimurium_78	7	aadA2;blaCARB-2;floR;mdsA;mdsB;sul1;tet(G)	164	pipB2;mig;avrA;sprB;hilC;orgC;orgB;orgA;prgK;prgJ;prgI;prgH;hilD;hilA;iagB;sptP;sicP;iacP;sipA;sipD;sipC;sipB;sicA;spaS;spaR;spaQ;spaP;spaO;invJ;invI;invC;invB;invA;invE;invG;invF;invH;rpoS;sopD;ssrB;ssrA;spiC;ssaC;ssaD;ssaE;sseA;sseB;sscA;sseC;sseD;sseE;sscB;sseF;sseG;ssaG;ssaH;ssaI;ssaJ;ssaX;ssaK;ssaL;ssaM;ssaV;ssaN;ssaO;ssaP;ssaQ;ssaR;ssaS;ssaT;ssaU;steA;sifB;steB;sseJ;steC;fur;entA;entB;fepG;…	3	IncFIB(S)_1;IncFII(S)_1;Col(MP18)_1
19-SA01593-0	no	no	Zoo-kept birds	Other	S. Dublin				2019				0		0		0
19-SA01594-0	no	no	Unspecific / unknown	Other	S. Brandenburg				2019				0		0		0
19-SA01595-0	no	no	Unspecific / unknown	Other	S. Brandenburg				2019				0		0		0
19-SA01596-0	no	yes	Pork	Typhimurium	S. Typhimurium	Typhimurium	34	B	2019	Typhimurium_2	Typhimurium_59	Typhimurium_79	7	aph(3'')-Ib;aph(6)-Id;blaTEM-1;mdsA;mdsB;sul2;tet(B)	155	sodCI;sseI;ompA;pipB;sopB;csgG;csgF;csgE;csgD;csgB;csgA;csgC;sifA;phoQ;phoP;ssrB;ssrA;spiC;ssaC;ssaD;ssaE;sseA;sseB;sscA;sseC;sseD;sseE;sscB;sseF;sseG;ssaG;ssaH;ssaI;ssaJ;ssaX;ssaK;ssaL;ssaM;ssaV;ssaN;ssaO;ssaP;ssaQ;ssaR;ssaS;ssaT;ssaU;steA;sifB;steB;sseJ;steC;sopD;rpoS;invH;invF;invG;invE;invA;invB;invC;invI;invJ;spaO;spaP;spaQ;spaR;spaS;sicA;sipB;sipC;sipD;sipA;iacP;sicP;sptP;iagB;hilA;hilD;prg…	0
19-SA01597-0	no	yes	Pork	Other	S. Goldcoast	Goldcoast	358		2019				11	aadA1;aph(3'')-Ib;aph(6)-Id;blaTEM-1;dfrA1;mdsA;mdsB;mph(B);sul1;sul2;tet(B)	147	sseK2;galF;gndA;sopA;espO1;sopE2;steC;sseJ;steB;sifB;steA;fimA;fimI;fimC;fimD;fimH;fimF;fimZ;fimY;fimW;fepC;fepG;entB;entA;fur;slrP;sinH;sseL;rcsB;mgtC;mgtB;misL;ssaU;ssaT;ssaS;ssaR;ssaQ;ssaP;ssaO;ssaN;ssaV;ssaM;ssaL;ssaK;ssaX;ssaJ;ssaI;ssaH;ssaG;sseG;sseF;sscB;sseE;sseD;sseC;sscA;sseB;sseA;ssaE;ssaD;ssaC;spiC;ssrA;ssrB;cdtB;pltA;pltB;phoP;phoQ;sifA;sopD;rpoS;invH;invF;invG;invE;invA;invB;invC;in…	3	IncHI2A_1;pKPC-CAV1321_1;IncHI2_1
19-SA01598-0	no	yes	Beef	Other	S. Dublin	Dublin	10	D1	2019				2	mdsA;mdsB	160	espO1;sopE2;steC;sseJ;steB;sifB;steA;ssaU;ssaT;ssaS;ssaR;ssaQ;ssaP;ssaO;ssaN;ssaV;ssaM;ssaL;ssaK;ssaX;ssaJ;ssaI;ssaH;ssaG;sseG;sseF;sscB;sseE;sseD;sseC;sscA;sseB;sseA;ssaE;ssaD;ssaC;spiC;ssrA;ssrB;phoP;phoQ;sifA;csgC;csgA;csgB;csgD;csgE;csgF;csgG;sopA;gndA;galF;sspH2;STM0266;STM0267;STM0268;STM0269;STM0270;STM0271;STM0272;STM0273;STM0274;STM0275;STM0276;STM0280;STM0281;STM0282;STM0283;STM0284;STM…	2	IncFII(S)_1;IncX1_1
19-SA01599-0	no	yes	Pork	Typhimurium	S. Typhimurium	Typhimurium	34	B	2019	Typhimurium_33	Typhimurium_60	Typhimurium_80	10	aadA1;aph(3'')-Ib;aph(6)-Id;blaTEM-1;dfrA1;mdsA;mdsB;sul1;sul2;tet(A)	157	sseI;ompA;pipB;sopB;csgG;csgF;csgE;csgD;csgB;csgA;csgC;sifA;phoQ;phoP;ssrB;ssrA;spiC;ssaC;ssaD;ssaE;sseA;sseB;sscA;sseC;sseD;sseE;sscB;sseF;sseG;ssaG;ssaH;ssaI;ssaJ;ssaX;ssaK;ssaL;ssaM;ssaV;ssaN;ssaO;ssaP;ssaQ;ssaR;ssaS;ssaT;ssaU;steA;sifB;steB;sseJ;steC;sopE2;espO1;sopD;rpoS;invH;invF;invG;invE;invA;invB;invC;invI;invJ;spaO;spaP;spaQ;spaR;spaS;sicA;sipB;sipC;sipD;sipA;iacP;sicP;sptP;iagB;hilA;hi…	2	IncFIB(AP001918)_1;Col156_1
19-SA01600-0	no	yes	Pork	Derby	S. Derby	Derby	682	B	2019	Derby_4	Derby_12	Derby_12	2	mdsA;mdsB	152	espO1;sopE2;steC;sseJ;steB;sifB;steA;ssaU;ssaT;ssaS;ssaR;ssaQ;ssaP;ssaO;ssaN;ssaV;ssaM;ssaL;ssaK;ssaX;ssaJ;ssaI;ssaH;ssaG;sseG;sseF;sscB;sseE;sseD;sseC;sscA;sseB;sseA;ssaE;ssaD;ssaC;spiC;ssrA;ssrB;phoP;phoQ;sifA;csgC;csgA;csgB;csgD;csgE;csgF;csgG;sopA;gndA;galF;fur;entA;entB;fepG;fepC;fimW;fimY;fimZ;fimF;fimH;fimD;fimC;fimI;fimA;allB;acrB;STM0290;STM0289;tlde1;STM0287;STM0286;STM0285;STM0284;STM0…	0
19-SA01601-0	no	yes	Pork	4,[5],12:i:-	S. Typhimurium, monophasic	4,[5],12:i:-	34	B	2019	Typhimurium_34	Typhimurium_61	Typhimurium_81	8	aph(3'')-Ib;aph(6)-Id;blaTEM-1;floR;mdsA;mdsB;sul2;tet(B)	155	pipB2;mig;avrA;sprB;hilC;orgC;orgB;orgA;prgK;prgJ;prgI;prgH;hilD;hilA;iagB;sptP;sicP;iacP;sipA;sipD;sipC;sipB;sicA;spaS;spaR;spaQ;spaP;spaO;invJ;invI;invC;invB;invA;invE;invG;invF;invH;rpoS;sopD;ssaU;ssaT;ssaS;ssaR;ssaQ;ssaP;ssaO;ssaN;ssaV;ssaM;ssaL;ssaK;ssaX;ssaJ;ssaI;ssaH;ssaG;sseG;sseF;sscB;sseE;sseD;sseC;sscA;sseB;sseA;ssaE;ssaD;ssaC;spiC;ssrA;ssrB;phoP;phoQ;sifA;csgC;csgA;csgB;csgD;csgE;csgF…	5	IncI2(Delta)_1;IncFII_1;IncFIA_1;Col(pHAD28)_1;Col(VCM04)_1
19-SA01602-0	no	no	Unspecific / unknown	Other	S. Thompson				2019				0		0		0
19-SA01606-0	no	no	Wild birds	Typhimurium	S. Typhimurium				2019				0		0		0
19-SA01607-0	no	no	Poultry	Other	S. Agona				2019				0		0		0
19-SA01608-0	no	yes	Pork	Derby	S. Derby	Derby	39	B	2019	Derby_12	Derby_13	Derby_13	3	fosA7;mdsA;mdsB	142	slrP;fur;entB;fepG;fepC;fimW;fimY;fimZ;fimF;fimH;fimD;fimC;fimI;fimA;allB;acrB;STM0289;tlde1;STM0287;STM0286;STM0285;STM0283;STM0282;STM0281;STM0280;STM0279;STM0278;tae4;STM0276;STM0275;STM0274;STM0273;STM0272;STM0271;STM0270;STM0269;STM0268;STM0267;STM0266;sifA;phoQ;phoP;ssrB;ssrA;spiC;ssaC;ssaD;ssaE;sseA;sseB;sscA;sseC;sseD;sseE;sscB;sseF;sseG;ssaG;ssaH;ssaI;ssaJ;ssaX;ssaK;ssaL;ssaM;ssaV;ssaN;s…	2	ColRNAI_1;Col(pHAD28)_1
19-SA01609-0	no	no	Sewage sludge	Derby	S. Derby				2019				0		0		0
19-SA01610-0	no	no	Fertilizer	Typhimurium	S. Typhimurium				2019				0		0		0
19-SA01611-0	no	no	Sewage sludge	Infantis	S. Infantis				2019				0		0		0
19-SA01612-0	no	no	Wild birds	Typhimurium	S. Typhimurium				2019				0		0		0
19-SA01613-0	no	no	Unspecific / unknown	Paratyphi B var. Java	S. Paratyphi B var. Java				2019				0		0		0
19-SA01614-0	yes	yes	Unspecific / unknown	Paratyphi B var. Java	S. subspec. I, rough phenotype	Paratyphi B var. Java	28	B	2019	Paratyphi_B_var_Java_1	Paratyphi_B_var_Java_2	Paratyphi_B_var_Java_7	7	aadA1;blaTEM-1;dfrA1;gyrA_D87G;mdsA(~);mdsB(~);sat2(~)	145	acrB;allB;avrA;csgA;csgB;csgC;csgD;csgE;csgF;csgG;entA;entB;espO1;fepC;fepG;fimA;fimC;fimD;fimF;fimH;fimI;fimW;fimY;fimZ;fliN;fur;galF;gndA;hilA;hilC;hilD;iacP;iagB;ibeC;invA;invB;invC;invE;invF;invG;invH;invI;invJ;mgtB;mgtC;mig;misL;ompA;orgA;orgB;orgC;phoP;phoQ;pipB;pipB2;prgH;prgI;prgJ;prgK;ratB;rcsB;rpoS;sicA;sicP;sifA;sifB;sinH;sipA;sipB;sipC;sipD;sopA;sopB;sopD2;sopE2;spaO;spaP;spaQ;spaR;sp…	1	IncI1-I(Alpha)_1	SRR35250107	PRJNA937468
19-SA01617-0	no	no	Pork	Derby	S. Derby				2019				0		0		0
19-SA01618-0	no	yes	Poultry	Other	Subspec. I	I I:a:-	4041	I	2019				2	mdsA;mdsB	153	slrP;sopD2;sodCI;sseI;ompA;pipB;sopB;csgG;csgF;csgE;csgD;csgB;csgA;csgC;sifA;phoQ;phoP;ssrB;ssrA;spiC;ssaC;ssaD;ssaE;sseA;sseB;sscA;sseC;sseD;sseE;sscB;sseF;sseG;ssaG;ssaH;ssaI;ssaJ;ssaX;ssaK;ssaL;ssaM;ssaV;ssaN;ssaO;ssaP;ssaQ;ssaR;ssaS;ssaT;ssaU;steA;sifB;steB;sseJ;steC;sopE2;espO1;sopA;gndA;sseK2;sspH2;sopD;rpoS;invH;invF;invG;invE;invA;invB;invC;invI;invJ;spaO;spaP;spaQ;spaR;spaS;sicA;sipB;sip…	0
19-SA01619-0	no	no	Pork, organs	Derby	S. Derby				2019				0		0		0
19-SA01620-0	no	no	Unspecific / unknown	Other	S. Minnesota				2019				0		0		0
19-SA01621-0	no	no	Unspecific / unknown	Other	S. Cerro				2019				0		0		0
19-SA01622-0	no	no	Food, plant-based	Other	S. Manchester				2019				0		0		0
19-SA01623-0	no	no	Wild birds	Typhimurium	S. Typhimurium				2019				0		0		0
19-SA01624-0	no	yes	Poultry	Enteritidis	S. Enteritidis	Enteritidis	11	D1	2019	Enteritidis_13	Enteritidis_14	Enteritidis_15	2	mdsA;mdsB	140	sseI;ompA;pipB;sopB;tssM;sodCI;espO1;sopE2;steC;sseJ;steB;sifB;steA;ssaU;ssaT;ssaS;ssaR;ssaQ;ssaP;ssaO;ssaN;ssaV;ssaM;ssaL;ssaK;ssaX;ssaJ;ssaI;ssaH;ssaG;sseG;sseF;sscB;sseE;sseD;sseC;sscA;sseB;sseA;ssaE;ssaD;ssaC;spiC;ssrA;ssrB;phoP;phoQ;sifA;csgC;csgA;csgB;csgD;csgE;csgF;csgG;sopA;gndA;galF;sspH2;avrA;sprB;hilC;orgC;orgB;orgA;prgK;prgJ;prgI;prgH;hilD;hilA;iagB;sptP;sicP;iacP;sipA;sipD;sipC;sipB;…	3	IncFIB(S)_1;IncFII(S)_1;ColRNAI_1
19-SA01625-0	no	no	Pork	Derby	S. Derby				2019				0		0		0
19-SA01626-0	no	no	Poultry	Infantis	S. Infantis				2019				0		0		0
19-SA01627-0	no	yes	Pork	4,[5],12:i:-	S. Typhimurium, monophasic	4,[5],12:i:-	34	B	2019	Typhimurium_2	Typhimurium_62	Typhimurium_82	7	aph(3'')-Ib;aph(6)-Id;blaTEM-1;mdsA;mdsB;sul2;tet(B)	156	espO1;sopE2;steC;sseJ;steB;sifB;steA;ssaU;ssaT;ssaS;ssaR;ssaQ;ssaP;ssaO;ssaN;ssaV;ssaM;ssaL;ssaK;ssaX;ssaJ;ssaI;ssaH;ssaG;sseG;sseF;sscB;sseE;sseD;sseC;sscA;sseB;sseA;ssaE;ssaD;ssaC;spiC;ssrA;ssrB;phoP;phoQ;sifA;csgC;csgA;csgB;csgD;csgE;csgF;csgG;sopD;rpoS;invH;invF;invG;invE;invA;invB;invC;invI;invJ;spaO;spaP;spaQ;spaR;spaS;sicA;sipB;sipC;sipD;sipA;iacP;sicP;sptP;iagB;hilA;hilD;prgH;prgI;prgJ;pr…	2	ColRNAI_1;Col156_1
19-SA01628-0	no	yes	Pork	4,[5],12:i:-	S. Typhimurium, monophasic	4,[5],12:i:-	34	B	2019	Typhimurium_2	Typhimurium_62	Typhimurium_82	7	aph(3'')-Ib;aph(6)-Id;blaTEM-1;mdsA;mdsB;sul2;tet(B)	156	espO1;sopE2;steC;sseJ;steB;sifB;steA;ssaU;ssaT;ssaS;ssaR;ssaQ;ssaP;ssaO;ssaN;ssaV;ssaM;ssaL;ssaK;ssaX;ssaJ;ssaI;ssaH;ssaG;sseG;sseF;sscB;sseE;sseD;sseC;sscA;sseB;sseA;ssaE;ssaD;ssaC;spiC;ssrA;ssrB;phoP;phoQ;sifA;csgC;csgA;csgB;csgD;csgE;csgF;csgG;sopD;rpoS;invH;invF;invG;invE;invA;invB;invC;invI;invJ;spaO;spaP;spaQ;spaR;spaS;sicA;sipB;sipC;sipD;sipA;iacP;sicP;sptP;iagB;hilA;hilD;prgH;prgI;prgJ;pr…	2	ColRNAI_1;Col156_1
19-SA01629-1	no	no	Pork	Infantis	S. Infantis				2019				0		0		0
19-SA01630-0	no	no	Poultry	Infantis	S. Infantis				2019				0		0		0
19-SA01631-0	no	no	Pork	Typhimurium	S. Typhimurium				2019				0		0		0
19-SA01632-0	no	no	Unspecific / unknown	Typhimurium	S. Typhimurium				2019				0		0		0
19-SA01633-0	yes	yes	Unspecific / unknown	4,[5],12:i:-	S. subspec. I, rough phenotype	4,[5],12:i:-	34	B	2019	Typhimurium_35	Typhimurium_63	Typhimurium_83	3	mdsA;mdsB;tet(B)	156	espO1;sopE2;steC;sseJ;steB;sifB;steA;ssaU;ssaT;ssaS;ssaR;ssaQ;ssaP;ssaO;ssaN;ssaV;ssaM;ssaL;ssaK;ssaX;ssaJ;ssaI;ssaH;ssaG;sseG;sseF;sscB;sseE;sseD;sseC;sscA;sseB;sseA;ssaE;ssaD;ssaC;spiC;ssrA;ssrB;phoP;phoQ;sifA;csgC;csgA;csgB;csgD;csgE;csgF;csgG;mgtC;mgtB;misL;lpfA;lpfB;lpfC;lpfD;lpfE;avrA;sprB;hilC;orgC;orgB;orgA;prgK;prgJ;prgI;prgH;hilD;hilA;iagB;sptP;sicP;iacP;sipA;sipD;sipC;sipB;sicA;spaS;sp…	0		SRR35250106	PRJNA937468
19-SA01636-0	no	no	Reptiles	Paratyphi B var. Java	S. Paratyphi B var. Java				2019				0		0		0
19-SA01637-0	no	no	Reptiles	Other	S. Muenchen				2019				0		0		0
19-SA01663-0	no	no	Unspecific / unknown	4,[5],12:i:-	S. Typhimurium, monophasic				2019				0		0		0
19-SA01664-0	no	yes	Pork	4,[5],12:i:-	S. Typhimurium, monophasic	4,[5],12:i:-	4081	B	2019	Typhimurium_2	Typhimurium_64	Typhimurium_84	6	aph(3'')-Ib;aph(6)-Id;blaTEM-1;mdsA;mdsB;sul2	154	csgG;csgF;csgE;csgD;csgB;csgA;csgC;sifA;phoQ;phoP;ssrB;ssrA;spiC;ssaC;ssaD;ssaE;sseA;sseB;sscA;sseC;sseD;sseE;sscB;sseF;sseG;ssaG;ssaH;ssaI;ssaJ;ssaX;ssaK;ssaL;ssaM;ssaV;ssaN;ssaO;ssaP;ssaQ;ssaR;ssaS;ssaT;ssaU;steA;sifB;steB;sseJ;steC;sopE2;espO1;sopD;lpfE;lpfD;lpfC;lpfB;lpfA;misL;mgtB;mgtC;fur;entA;entB;fepG;fepC;fimW;fimY;fimZ;fimF;fimH;fimD;fimC;fimI;fimA;allB;acrB;sopA;gndA;galF;sseK2;STM0266…	0
19-SA01665-0	no	yes	Unspecific / unknown	Enteritidis	S. Enteritidis	Enteritidis	11	D1	2019	Enteritidis_13	Enteritidis_13	Enteritidis_14	2	mdsA;mdsB	139	galF;gndA;sopA;csgG;csgF;csgE;csgD;csgB;csgA;csgC;sifA;phoQ;phoP;ssrB;ssrA;spiC;ssaC;ssaD;ssaE;sseA;sseB;sscA;sseC;sseD;sseE;sscB;sseF;sseG;ssaG;ssaH;ssaI;ssaJ;ssaX;ssaK;ssaL;ssaM;ssaV;ssaN;ssaO;ssaP;ssaQ;ssaR;ssaS;ssaT;ssaU;steA;sifB;steB;sseJ;steC;sopE2;espO1;sodCI;tssM;sopB;pipB;ompA;sseI;pipB2;mig;avrA;sprB;hilC;orgC;orgB;orgA;prgK;prgJ;prgI;prgH;hilD;hilA;iagB;sptP;sicP;iacP;sipA;sipD;sipC;s…	2	IncFIB(S)_1;IncFII(S)_1
19-SA01666-0	no	yes	Eggs	Enteritidis	S. Enteritidis	Enteritidis	11	D1	2019	Enteritidis_13	Enteritidis_13	Enteritidis_14	2	mdsA;mdsB	139	galF;gndA;sopA;csgG;csgF;csgE;csgD;csgB;csgA;csgC;sifA;phoQ;phoP;ssrB;ssrA;spiC;ssaC;ssaD;ssaE;sseA;sseB;sscA;sseC;sseD;sseE;sscB;sseF;sseG;ssaG;ssaH;ssaI;ssaJ;ssaX;ssaK;ssaL;ssaM;ssaV;ssaN;ssaO;ssaP;ssaQ;ssaR;ssaS;ssaT;ssaU;steA;sifB;steB;sseJ;steC;sopE2;espO1;sodCI;tssM;sopB;pipB;ompA;sseI;sopD2;slrP;sopD;rpoS;invH;invF;invG;invE;invA;invB;invC;invI;invJ;spaO;spaP;spaQ;spaR;spaS;sicA;sipB;sipC;…	2	IncFIB(S)_1;IncFII(S)_1
19-SA01667-0	no	yes	Poultry	Enteritidis	S. Enteritidis	Enteritidis	11	D1	2019	Enteritidis_13	Enteritidis_39	Enteritidis_42	2	mdsA;mdsB	139	steC;sseJ;steB;sifB;steA;ssaU;ssaT;ssaS;ssaR;ssaQ;ssaP;ssaO;ssaN;ssaV;ssaM;ssaL;ssaK;ssaX;ssaJ;ssaI;ssaH;ssaG;sseG;sseF;sscB;sseE;sseD;sseC;sscA;sseB;sseA;ssaE;ssaD;ssaC;spiC;ssrA;ssrB;phoP;phoQ;sifA;csgC;csgA;csgB;csgD;csgE;csgF;csgG;sopA;gndA;galF;sopD;rpoS;invH;invF;invG;invE;invA;invB;invC;invI;invJ;spaO;spaP;spaQ;spaR;spaS;sicA;sipB;sipC;sipD;sipA;iacP;sicP;sptP;iagB;hilA;hilD;prgH;prgI;prgJ…	2	IncFIB(S)_1;IncFII(S)_1
19-SA01668-0	no	yes	Poultry	Other	S. Ohio	Ohio	329	C1	2019				2	mdsA;mdsB	145	pipB2;mig;sprB;hilC;orgC;orgB;orgA;prgK;prgJ;prgI;prgH;hilD;hilA;iagB;sptP;sicP;iacP;sipA;sipD;sipC;sipB;sicA;spaS;spaR;spaQ;spaP;spaO;invJ;invI;invC;invB;invA;invE;invG;invF;invH;rpoS;sopD;ssaU;ssaT;ssaS;ssaR;ssaQ;ssaP;ssaO;ssaN;ssaV;ssaM;ssaL;ssaK;ssaX;ssaJ;ssaI;ssaH;ssaG;sseG;sseF;sscB;sseE;sseD;sseC;sscA;sseB;sseA;ssaE;ssaD;ssaC;spiC;ssrA;ssrB;phoP;phoQ;sifA;csgC;csgA;csgB;csgD;csgE;csgF;csgG…	1	Col(pHAD28)_1
19-SA01669-0	no	yes	Poultry	Paratyphi B var. Java	S. Paratyphi B var. Java	Paratyphi B var. Java	28	B	2019	Paratyphi_B_var_Java_5	Paratyphi_B_var_Java_6	Paratyphi_B_var_Java_8	9	aadA1;aph(3')-Ia;dfrA1;lnu(F);mcr-9.1;mdsA;mdsB;sat2;sul1	144	acrB;allB;fimA;fimI;fimC;fimD;fimH;fimF;fimZ;fimY;fimW;fepC;fepG;entB;entA;fur;sopA;gndA;galF;sseK2;mig;avrA;sprB;hilC;orgC;orgB;orgA;prgK;prgJ;prgI;prgH;hilD;hilA;iagB;sptP;sicP;iacP;sipA;sipD;sipC;sipB;sicA;spaS;spaR;spaQ;spaP;spaO;invJ;invI;invC;invB;invA;invE;invG;invF;invH;rpoS;steA;sifB;steB;sseJ;steC;sopB;pipB;ompA;sopD2;sinH;ratB;shdA;ssrB;ssrA;spiC;ssaC;ssaD;ssaE;sseA;sseB;sscA;sseC;sseD…	3	IncHI2A_1;pKPC-CAV1321_1;IncHI2_1
19-SA01670-0	no	no	Pork	Typhimurium	S. Typhimurium				2019				0		0		0
19-SA01672-0	no	no	Poultry	Typhimurium	S. Typhimurium				2019				0		0		0
19-SA01673-0	no	no	Pork	4,[5],12:i:-	S. Typhimurium, monophasic				2019				0		0		0
19-SA01674-0	no	no	Pork	4,[5],12:i:-	S. Typhimurium, monophasic				2019				0		0		0
19-SA01675-0	no	no	Unspecific / unknown	Other	S. Kiambu				2019				0		0		0
19-SA01676-0	no	yes	Pork	Derby	S. Derby	Derby	40	B	2019	Derby_13	Derby_14	Derby_14	6	aadA1;dfrA1;fosA7.3;mdsA;mdsB;tet(A)	142	sopD2;ompA;pipB;sopB;espO1;sopE2;entB;fepG;fepC;fimW;fimY;fimZ;fimF;fimH;fimD;fimC;fimI;fimA;allB;acrB;csgG;csgF;csgE;csgD;csgB;csgA;csgC;sifA;phoQ;phoP;ssrB;ssrA;spiC;ssaC;ssaD;ssaE;sseA;sseB;sscA;sseC;sseD;sseE;sscB;sseF;sseG;ssaG;ssaH;ssaI;ssaJ;ssaX;ssaK;ssaL;ssaM;ssaV;ssaN;ssaO;ssaP;ssaQ;ssaR;ssaS;ssaT;ssaU;steA;sifB;sseJ;steC;sopD;rpoS;invH;invF;invG;invE;invA;invB;invC;invI;invJ;spaO;spaP;s…	1	IncI1-I(Alpha)_1
19-SA01677-0	no	yes	Poultry	Other	S. Wagenia	Abony|Wagenia	7313	B	2019				2	mdsA;mdsB	141	avrA;sprB;hilC;orgC;orgB;orgA;prgK;prgJ;prgI;prgH;hilD;hilA;iagB;sptP;sicP;iacP;sipA;sipD;sipC;sipB;sicA;spaS;spaR;spaQ;spaP;spaO;invJ;invI;invC;invB;invA;invE;invG;invF;invH;rpoS;rcsB;sseL;ratB;sinH;misL;mgtB;mgtC;ssrB;ssrA;spiC;ssaC;ssaD;ssaE;sseA;sseB;sscA;sseC;sseD;sseE;sscB;sseF;sseG;ssaG;ssaH;ssaI;ssaJ;ssaX;ssaK;ssaL;ssaM;ssaV;ssaN;ssaO;ssaP;ssaQ;ssaR;ssaS;ssaT;ssaU;steC;sopE2;espO1;sopA;gn…	0
19-SA01678-0	no	yes	Pork	Other	S. Abony	Abony	5467	B	2019				2	mdsA;mdsB	129	fur;entA;entB;fepG;fepC;sseL;gogB;sinH;ratB;slrP;ssaU;ssaT;ssaS;ssaR;ssaQ;ssaP;ssaO;ssaN;ssaV;ssaM;ssaL;ssaK;ssaX;ssaJ;ssaI;ssaH;ssaG;sseG;sseF;sscB;sseE;sseD;sseC;sscA;sseB;sseA;ssaE;ssaD;ssaC;spiC;ssrA;ssrB;acrB;allB;fimA;fimI;fimC;fimD;fimH;fimF;fimZ;fimY;fimW;pipB2;mig;espO1;sopE2;steC;steA;invH;invF;invG;invE;invA;invB;invC;invI;invJ;spaO;spaP;spaQ;spaR;spaS;sicA;sipB;sipC;sipD;sipA;iacP;sic…	1	IncFIB(S)_1
19-SA01679-0	no	yes	Pork	Typhimurium	S. Typhimurium	Typhimurium	34	B	2019	Typhimurium_2	Typhimurium_18	Typhimurium_21	7	aph(3'')-Ib;aph(6)-Id;blaTEM-1;mdsA;mdsB;sul2;tet(B)	156	espO1;sopE2;steC;sseJ;steB;sifB;steA;ssaU;ssaT;ssaS;ssaR;ssaQ;ssaP;ssaO;ssaN;ssaV;ssaM;ssaL;ssaK;ssaX;ssaJ;ssaI;ssaH;ssaG;sseG;sseF;sscB;sseE;sseD;sseC;sscA;sseB;sseA;ssaE;ssaD;ssaC;spiC;ssrA;ssrB;phoP;phoQ;sifA;csgC;csgA;csgB;csgD;csgE;csgF;csgG;sopB;pipB;ompA;sseI;sopD;rpoS;invH;invF;invG;invE;invA;invB;invC;invI;invJ;spaO;spaP;spaQ;spaR;spaS;sicA;sipB;sipC;sipD;sipA;iacP;sicP;sptP;iagB;hilA;hi…	0
19-SA01680-0	yes	yes	Unspecific / unknown	Typhimurium	S. subspec. I, rough phenotype	Typhimurium	34	B	2019	Typhimurium_2	Typhimurium_56	Typhimurium_75	6	aph(3'')-Ib;aph(6)-Id;mdsA;mdsB;sul2;tet(B)	153	steA;sifB;steB;sseJ;steC;entA;entB;fepG;fepC;fimW;fimY;fimZ;fimF;fimH;fimD;fimC;fimI;fimA;allB;sodCI;sseI;ompA;pipB;sopB;csgG;csgF;csgE;csgD;csgB;csgA;csgC;sifA;sopE2;espO1;sseL;rcsB;mgtC;mgtB;misL;invH;invF;invG;invE;invA;invB;invC;invI;invJ;spaO;spaP;spaQ;spaR;spaS;sicA;sipB;sipC;sipD;sipA;iacP;sicP;sptP;iagB;hilA;hilD;prgH;prgI;prgJ;prgK;orgA;orgB;orgC;hilC;sprB;avrA;sopA;gndA;lpfE;lpfD;lpfC;l…	11	ColRNAI_1;ColRNAI_1;Col8282_1;Col(VCM04)_1;ColRNAI_1;Col(VCM04)_1;ColRNAI_1;Col(VCM04)_1;Col(VCM04)_1;Col(VCM04)_1;Col440I_1	SRR35250105	PRJNA937468
19-SA01681-0	yes	yes	Unspecific / unknown	4,[5],12:i:-	S. subspec. I, rough phenotype	4,[5],12:i:-	34	B	2019	Typhimurium_2	Typhimurium_65	Typhimurium_85	5	aph(3'')-Ib;aph(6)-Id;mdsA;mdsB;sul2	158	acrB;allB;avrA;csgA;csgB;csgC;csgD;csgE;csgF;csgG;entA;entB;espO1;fepC;fepG;fimA;fimC;fimD;fimF;fimH;fimI;fimW;fimY;fimZ;fliN;fur;galF;gndA;gogB;hilA;hilC;hilD;iacP;iagB;ibeC;invA;invB;invC;invE;invF;invG;invH;invI;invJ;lpfA;lpfB;lpfC;lpfD;lpfE;mgtB;mgtC;mig;misL;ompA;orgA;orgB;orgC;phoP;phoQ;pipB;pipB2;prgH;prgI;prgJ;prgK;ratB;rcsB;rpoS;shdA;sicA;sicP;sifA;sifB;sinH;sipA;sipB;sipC;sipD;slrP;sodC…	2	Col(pHAD28)_1;IncQ1_1	SRR35250103	PRJNA937468
19-SA01682-0	no	no	Unspecific / unknown	4,[5],12:i:-	S. Typhimurium, monophasic				2019				0		0		0
19-SA01683-0	no	yes	Zoo-kept birds	Enteritidis	S. Enteritidis	Enteritidis	11	D1	2019	Enteritidis_7	Enteritidis_40	Enteritidis_43	2	mdsA;mdsB	140	sspH2;galF;gndA;sopA;csgG;csgF;csgE;csgD;csgB;csgA;csgC;sifA;phoQ;phoP;ssrB;ssrA;spiC;ssaC;ssaD;ssaE;sseA;sseB;sscA;sseC;sseD;sseE;sscB;sseF;sseG;ssaG;ssaH;ssaI;ssaJ;ssaX;ssaK;ssaL;ssaM;ssaV;ssaN;ssaO;ssaP;ssaQ;ssaR;ssaS;ssaT;ssaU;steA;sifB;steB;sseJ;steC;sopE2;espO1;sodCI;tssM;sopB;pipB;ompA;sseI;sopD2;slrP;sopD;rpoS;invH;invF;invG;invE;invA;invB;invC;invI;invJ;spaO;spaP;spaQ;spaR;spaS;sicA;sipB…	2	IncFIB(S)_1;IncFII(S)_1
19-SA01684-0	no	no	Pork	4,[5],12:i:-	S. Typhimurium, monophasic				2019				0		0		0
19-SA01698-0	no	no	Unspecific / unknown	Other	S. Tennessee				2019				0		0		0
19-SA01699-0	no	no	Unspecific / unknown	4,[5],12:i:-	S. Typhimurium, monophasic				2019				0		0		0
19-SA01700-0	no	no	Beef	4,[5],12:i:-	S. Typhimurium, monophasic				2019				0		0		0
19-SA01701-0	no	no	Wild birds	Typhimurium	S. Typhimurium				2019				0		0		0
19-SA01702-0	no	yes	Unspecific / unknown	Other	S. Orion	Orion	639	E1	2019				8	aadA5;blaTEM-1;bleO;dfrA17;mdsA;mdsB;sul1;tet(A)	140	sopD;rpoS;invH;invF;invG;invE;invA;invB;invC;invI;invJ;spaO;spaP;spaQ;spaR;spaS;sicA;sipB;sipC;sipD;sipA;iacP;sicP;sptP;iagB;hilA;hilD;prgH;prgI;prgJ;prgK;orgA;orgB;orgC;hilC;sprB;mig;pipB2;sopE2;espO1;sopB;pipB;ompA;sopD2;slrP;steC;sseJ;steB;sifB;steA;ssaU;ssaT;ssaS;ssaR;ssaQ;ssaP;ssaO;ssaN;ssaV;ssaM;ssaL;ssaK;ssaX;ssaJ;ssaI;ssaH;ssaG;sseG;sseF;sscB;sseE;sseD;sseC;sscA;sseB;sseA;ssaE;ssaD;ssaC;s…	3	IncHI2_1;pKPC-CAV1321_1;IncHI2A_1
19-SA01703-0	no	no	Unspecific / unknown	Other	S. Mbandaka				2019				0		0		0
19-SA01704-0	no	yes	Poultry	Typhimurium	S. Typhimurium	Typhimurium	19	B	2019	Typhimurium_1	Typhimurium_66	Typhimurium_86	2	mdsA;mdsB	165	csgG;csgF;csgE;csgD;csgB;csgA;csgC;sifA;phoQ;phoP;ssrB;ssrA;spiC;ssaC;ssaD;ssaE;sseA;sseB;sscA;sseC;sseD;sseE;sscB;sseF;sseG;ssaG;ssaH;ssaI;ssaJ;ssaX;ssaK;ssaL;ssaM;ssaV;ssaN;ssaO;ssaP;ssaQ;ssaR;ssaS;ssaT;ssaU;steA;sifB;steB;sseJ;pipB2;mig;avrA;sprB;hilC;orgC;orgB;orgA;prgK;prgJ;prgI;prgH;hilD;hilA;iagB;sptP;sicP;iacP;sipA;sipD;sipC;sipB;sicA;spaS;spaR;spaQ;spaP;spaO;invJ;invI;invC;invB;invA;invE…	4	IncFIB(S)_1;IncFII(S)_1;Col440II_1;Col(pHAD28)_1
19-SA01706-0	no	no	Pork, organs	Derby	S. Derby				2019				0		0		0
19-SA01707-0	no	no	Poultry	Paratyphi B var. Java	S. Paratyphi B var. Java				2019				0		0		0
19-SA01708-0	no	yes	Poultry	Enteritidis	S. Enteritidis	Enteritidis	11	D1	2019	Enteritidis_13	Enteritidis_24	Enteritidis_25	2	mdsA;mdsB	140	slrP;sopD2;sseI;ompA;pipB;sopB;tssM;sodCI;espO1;sopE2;steC;sseJ;steB;sifB;steA;ssaU;ssaT;ssaS;ssaR;ssaQ;ssaP;ssaO;ssaN;ssaV;ssaM;ssaL;ssaK;ssaX;ssaJ;ssaI;ssaH;ssaG;sseG;sseF;sscB;sseE;sseD;sseC;sscA;sseB;sseA;ssaE;ssaD;ssaC;spiC;ssrA;ssrB;phoP;phoQ;sifA;csgC;csgA;csgB;csgD;csgE;csgF;csgG;sopA;gndA;galF;sspH2;pipB2;mig;avrA;sprB;hilC;orgC;orgB;orgA;prgK;prgJ;prgI;prgH;hilD;hilA;iagB;sptP;sicP;iacP…	2	IncFIB(S)_1;IncFII(S)_1
19-SA01709-0	no	no	Poultry	Typhimurium	S. Typhimurium				2019				0		0		0
19-SA01711-0	no	no	Poultry, organs	Typhimurium	S. Typhimurium				2019				0		0		0
19-SA01712-0	no	yes	Fox	4,[5],12:i:-	S. Typhimurium, monophasic	4,[5],12:i:-	34	B	2019	Typhimurium_2	Typhimurium_2	Typhimurium_87	7	aph(3'')-Ib;aph(6)-Id;blaTEM-1;mdsA;mdsB;sul2;tet(B)	156	espO1;sopE2;steC;sseJ;steB;sifB;steA;ssaU;ssaT;ssaS;ssaR;ssaQ;ssaP;ssaO;ssaN;ssaV;ssaM;ssaL;ssaK;ssaX;ssaJ;ssaI;ssaH;ssaG;sseG;sseF;sscB;sseE;sseD;sseC;sscA;sseB;sseA;ssaE;ssaD;ssaC;spiC;ssrA;ssrB;phoP;phoQ;sopD;rpoS;invH;invF;invG;invE;invA;invB;invC;invI;invJ;spaO;spaP;spaQ;spaR;spaS;sicA;sipB;sipC;sipD;sipA;iacP;sicP;sptP;iagB;hilA;hilD;prgH;prgI;prgJ;prgK;orgA;orgB;orgC;hilC;sprB;avrA;mig;pip…	0
19-SA01713-0	no	no	Pork, organs	Other	S. Give				2019				0		0		0
19-SA01714-0	no	yes	Poultry	Other	S. subspec. I	I I:a:-	4041	I	2019				2	mdsA;mdsB	153	STM0266;STM0267;STM0268;STM0269;STM0270;STM0271;STM0272;STM0273;STM0274;STM0275;STM0276;tae4;STM0278;STM0279;STM0280;STM0281;STM0282;STM0283;STM0284;STM0285;STM0286;STM0287;tlde1;STM0289;acrB;allB;fimA;fimI;fimC;fimD;fimH;fimF;fimZ;fimY;fimW;fepG;entB;entA;fur;slrP;sopD2;sodCI;sseI;ompA;pipB;sopB;csgG;csgF;csgE;csgD;csgB;csgA;csgC;sifA;phoQ;phoP;ssrB;ssrA;spiC;ssaC;ssaD;ssaE;sseA;sseB;sscA;sseC;s…	0
19-SA01715-0	yes	yes	Pork	Derby	S. subspec. I, rough phenotype	Derby	40	B	2019	Derby_14	Derby_15	Derby_15	3	fosA7.3;mdsA;mdsB	142	steC;sseJ;sifB;steA;ssaU;ssaT;ssaS;ssaR;ssaQ;ssaP;ssaO;ssaN;ssaV;ssaM;ssaL;ssaK;ssaX;ssaJ;ssaI;ssaH;ssaG;sseG;sseF;sscB;sseE;sseD;sseC;sscA;sseB;sseA;ssaE;ssaD;ssaC;spiC;ssrA;ssrB;phoP;phoQ;sifA;csgC;csgA;csgB;csgD;csgE;csgF;csgG;sopA;gndA;galF;sseK2;STM0266;STM0267;STM0268;STM0269;STM0270;STM0271;STM0272;STM0273;STM0274;STM0275;STM0276;tae4;STM0278;STM0279;STM0280;STM0281;STM0282;STM0283;STM0285…	5	IncI1-I(Alpha)_1;ColRNAI_1;Col(pHAD28)_1;Col(pHAD28)_1;ColRNAI_1	SRR35250102	PRJNA937468
19-SA01716-0	no	yes	Poultry	Infantis	S. Infantis	Infantis	32	C1	2019	Infantis_4	Infantis_5	Infantis_5	2	mdsA;mdsB	151	sspH2;sseK2;galF;gndA;sopA;espO1;sopE2;steC;sseJ;steB;sifB;steA;ssaU;ssaT;ssaS;ssaR;ssaQ;ssaP;ssaO;ssaN;ssaV;ssaM;ssaL;ssaK;ssaX;ssaJ;ssaI;ssaH;ssaG;sseG;sseF;sscB;sseE;sseD;sseC;sscA;sseB;sseA;ssaE;ssaD;ssaC;spiC;ssrA;ssrB;phoP;phoQ;sifA;csgC;csgA;csgB;csgD;csgE;csgF;csgG;sopB;pipB;ompA;rcsB;sseL;shdA;ratB;sinH;avrA;sprB;hilC;orgC;orgB;orgA;prgK;prgJ;prgI;prgH;hilD;hilA;iagB;sptP;sicP;iacP;sipA;…	0
19-SA01717-0	no	yes	Poultry	Enteritidis	S. Enteritidis	Enteritidis	11	D1	2019	Enteritidis_31	Enteritidis_41	Enteritidis_44	2	mdsA;mdsB	140	sspH2;galF;gndA;sopA;csgG;csgF;csgE;csgD;csgB;csgA;csgC;sifA;phoQ;phoP;ssrB;ssrA;spiC;ssaC;ssaD;ssaE;sseA;sseB;sscA;sseC;sseD;sseE;sscB;sseF;sseG;ssaG;ssaH;ssaI;ssaJ;ssaX;ssaK;ssaL;ssaM;ssaV;ssaN;ssaO;ssaP;ssaQ;ssaR;ssaS;ssaT;ssaU;steA;sifB;steB;sseJ;steC;sopE2;espO1;sodCI;tssM;sopB;pipB;ompA;sseI;sopD2;slrP;pipB2;mig;avrA;sprB;hilC;orgC;orgB;orgA;prgK;prgJ;prgI;prgH;hilD;hilA;iagB;sptP;sicP;iacP…	2	IncFII(S)_1;IncFIB(S)_1
19-SA01719-2	no	yes	Poultry	Other	S. Braenderup	Braenderup	22	C1	2019				2	mdsA;mdsB	151	slrP;sopD2;ompA;pipB;sopB;csgG;csgF;csgE;csgD;csgB;csgA;csgC;sifA;phoQ;phoP;ssrB;ssrA;spiC;ssaC;ssaD;ssaE;sseA;sseB;sscA;sseC;sseD;sseE;sscB;sseF;sseG;ssaG;ssaH;ssaI;ssaJ;ssaX;ssaK;ssaL;ssaM;ssaV;ssaN;ssaO;ssaP;ssaQ;ssaR;ssaS;ssaT;ssaU;steA;sifB;sseJ;steC;sopE2;espO1;sopA;gndA;galF;sseK2;sspH2;sinH;ratB;sseL;rcsB;fimW;fimY;fimZ;fimF;fimH;fimD;fimC;fimI;fimA;allB;acrB;STM0290;STM0289;tlde1;STM0287…	1	IncI1-I(Alpha)_1
19-SA01720-0	no	no	Poultry	Other	S. Heidelberg				2019				0		0		0
19-SA01722-0	no	no	Feed, animal-based	Other	S. Senftenberg				2019				0		0		0
19-SA01724-0	no	no	Pork	4,[5],12:i:-	S. Typhimurium, monophasic				2019				0		0		0
19-SA01725-0	no	no	Pork	4,[5],12:i:-	S. Typhimurium, monophasic				2019				0		0		0
19-SA01726-0	no	no	Unspecific / unknown	Other	S. Stourbridge				2019				0		0		0
19-SA01730-0	no	no	Pork	4,[5],12:i:-	S. Typhimurium, monophasic				2019				0		0		0
19-SA01732-0	no	no	Reptiles	Other	S. Tennessee				2019				0		0		0
19-SA01733-0	no	no	Reptiles	Other	S. Tennessee				2019				0		0		0
19-SA01734-0	no	no	Reptiles	Other	S. Nottingham				2019				0		0		0
19-SA01735-0	no	no	Unspecific / unknown	Infantis	S. Infantis				2019				0		0		0
19-SA01736-0	no	no	Unspecific / unknown	Infantis	S. Infantis				2019				0		0		0
19-SA01737-0	no	no	Unspecific / unknown	Other	S. Senftenberg				2019				0		0		0
19-SA01738-0	no	no	Unspecific / unknown	Other	S. Thompson				2019				0		0		0
19-SA01740-0	no	no	Unspecific / unknown	Typhimurium	S. Typhimurium				2019				0		0		0
19-SA01741-0	no	no	Unspecific / unknown	Derby	S. Derby				2019				0		0		0
19-SA01742-0	no	no	Pork, organs	Derby	S. Derby				2019				0		0		0
19-SA01743-0	no	no	Pork	Derby	S. Derby				2019				0		0		0
19-SA01744-0	no	no	Pork	4,[5],12:i:-	S. Typhimurium, monophasic				2019				0		0		0
19-SA01745-0	no	yes	Poultry	Enteritidis	S. Enteritidis	Enteritidis	11	D1	2019	Enteritidis_11	Enteritidis_11	Enteritidis_12	2	mdsA;mdsB	131	slrP;sopD2;sseI;ompA;pipB;sopB;tssM;sodCI;espO1;sopE2;steC;sseJ;steB;sifB;steA;ssaU;ssaT;ssaS;ssaR;ssaQ;ssaP;ssaO;ssaN;ssaV;ssaM;ssaL;ssaK;ssaX;ssaJ;ssaI;ssaH;ssaG;sseG;sseF;sscB;sseE;sseD;sseC;sscA;sseB;sseA;ssaE;ssaD;ssaC;spiC;ssrA;ssrB;phoP;phoQ;sifA;csgC;csgA;csgB;csgD;csgE;csgF;csgG;sopA;gndA;galF;sspH2;sopD;rpoS;invH;invF;invG;invE;invA;invB;invC;invI;invJ;spaO;spaP;spaQ;spaR;spaS;sicA;sipB…	0
19-SA01746-0	no	no	Pork	Typhimurium	S. Typhimurium				2019				0		0		0
19-SA01747-0	no	no	Poultry, organs	Infantis	S. Infantis				2019				0		0		0
19-SA01748-0	no	yes	Unspecific / unknown	Other	S. Bareilly	Bareilly	909	C1	2019				3	mdsA;mdsB;qnrS1	130	galF;gndA;sopA;espO1;sopE2;steC;sseJ;steB;sifB;steA;ssaU;ssaT;ssaS;ssaR;ssaQ;ssaP;ssaO;ssaN;ssaV;ssaM;ssaL;ssaK;ssaX;ssaJ;ssaI;ssaH;ssaG;sseG;sseF;sscB;sseE;sseD;sseC;sscA;sseB;sseA;ssaE;ssaD;ssaC;spiC;ssrA;ssrB;phoP;phoQ;sifA;csgC;csgA;csgB;csgD;csgE;csgF;csgG;sopB;pipB;ompA;gogB;sopD2;slrP;pipB2;mig;avrA;sprB;hilC;orgC;orgB;orgA;prgK;prgJ;prgI;prgH;hilD;hilA;iagB;sptP;sicP;iacP;sipA;sipD;sipC;s…	0
19-SA01749-0	no	no	Unspecific / unknown	Other	S. Coeln				2019				0		0		0
19-SA01751-0	no	no	Unspecific / unknown	Other	S. Kiambu				2019				0		0		0
19-SA01752-0	no	no	Unspecific / unknown	4,[5],12:i:-	S. Typhimurium, monophasic				2019				0		0		0
19-SA01753-0	no	yes	Eggs	Enteritidis	S. Enteritidis	Enteritidis	11	D1	2019	Enteritidis_13	Enteritidis_39	Enteritidis_42	2	mdsA;mdsB	140	slrP;sopD2;sseI;ompA;pipB;sopB;tssM;sodCI;espO1;sopE2;steC;sseJ;steB;sifB;steA;ssaU;ssaT;ssaS;ssaR;ssaQ;ssaP;ssaO;ssaN;ssaV;ssaM;ssaL;ssaK;ssaX;ssaJ;ssaI;ssaH;ssaG;sseG;sseF;sscB;sseE;sseD;sseC;sscA;sseB;sseA;ssaE;ssaD;ssaC;spiC;ssrA;ssrB;phoP;phoQ;sifA;csgC;csgA;csgB;csgD;csgE;csgF;csgG;sopA;gndA;galF;sspH2;pipB2;mig;avrA;sprB;hilC;orgC;orgB;orgA;prgK;prgJ;prgI;prgH;hilD;hilA;iagB;sptP;sicP;iacP…	2	IncFII(S)_1;IncFIB(S)_1
19-SA01754-0	no	yes	Pork	Derby	S. Derby	Derby	682	B	2019	Derby_4	Derby_16	Derby_16	2	mdsA;mdsB	153	galF;gndA;sopA;csgG;csgF;csgE;csgD;csgB;csgA;csgC;sifA;phoQ;phoP;ssrB;ssrA;spiC;ssaC;ssaD;ssaE;sseA;sseB;sscA;sseC;sseD;sseE;sscB;sseF;sseG;ssaG;ssaH;ssaI;ssaJ;ssaX;ssaK;ssaL;ssaM;ssaV;ssaN;ssaO;ssaP;ssaQ;ssaR;ssaS;ssaT;ssaU;steA;sifB;steB;sseJ;steC;sopE2;espO1;sspH2;sspH1;sopB;pipB;ompA;slrP;sopD;rpoS;invH;invF;invG;invE;invA;invB;invC;invI;invJ;spaO;spaP;spaQ;spaR;spaS;sicA;sipB;sipC;sipD;sipA;…	0
19-SA01755-0	no	no	Unspecific / unknown	Derby	S. Derby				2019				0		0		0
19-SA01756-0	no	no	Unspecific / unknown	Infantis	S. Infantis				2019				0		0		0
19-SA01757-0	no	no	Unspecific / unknown	Typhimurium	S. Typhimurium				2019				0		0		0
19-SA01758-0	no	no	Unspecific / unknown	Typhimurium	S. Typhimurium				2019				0		0		0
19-SA01759-0	no	no	Unspecific / unknown	Typhimurium	S. Typhimurium				2019				0		0		0
19-SA01760-0	no	no	Pork	Derby	S. Derby				2019				0		0		0
19-SA01761-0	no	no	Poultry	Other	S. Heidelberg				2019				0		0		0
19-SA01762-0	no	no	Poultry	Other	S. Heidelberg				2019				0		0		0
19-SA01763-0	no	no	Poultry	Other	S. Schwarzengrund				2019				0		0		0
19-SA01763-1	no	no	Poultry	Other	S. Heidelberg				2019				0		0		0
19-SA01768-0	no	yes	Poultry	Other	S. subspec. I	I I:a:-	4041	I	2019				2	mdsA;mdsB	153	steA;sifB;steB;sseJ;steC;sopE2;espO1;sopA;gndA;sseK2;sspH2;pipB2;mig;avrA;sprB;hilC;orgC;orgB;orgA;prgK;prgJ;prgI;prgH;hilD;hilA;iagB;sptP;sicP;iacP;sipA;sipD;sipC;sipB;sicA;spaS;spaR;spaQ;spaP;spaO;invJ;invI;invC;invB;invA;invE;invG;invF;invH;rpoS;sopD;slrP;sopD2;sodCI;sseI;ompA;pipB;sopB;csgG;csgF;csgE;csgD;csgB;csgA;csgC;sifA;phoQ;phoP;ssrB;ssrA;spiC;ssaC;ssaD;ssaE;sseA;sseB;sscA;sseC;sseD;sse…	0
19-SA01769-0	no	no	Wild birds	Typhimurium	S. Typhimurium				2019				0		0		0
19-SA01770-0	no	no	Dog, pet	Typhimurium	S. Typhimurium				2019				0		0		0
19-SA01771-0	no	yes	Poultry	Other	S. Kiambu	Kiambu	309	B	2019				2	mdsA;mdsB	146	espO1;sopE2;steC;sseJ;steB;sifB;steA;ssaU;ssaT;ssaS;ssaR;ssaQ;ssaP;ssaO;ssaN;ssaV;ssaM;ssaL;ssaK;ssaX;ssaJ;ssaI;ssaH;ssaG;sseG;sseF;sscB;sseE;sseD;sseC;sscA;sseB;sseA;ssaE;ssaD;ssaC;spiC;ssrA;ssrB;cdtB;pltA;pltB;slrP;fur;entA;entB;fepG;fepC;fimW;fimY;fimZ;fimF;fimH;fimD;fimC;fimI;fimA;acrB;STM0289;tlde1;STM0287;STM0286;STM0285;STM0284;STM0283;STM0282;STM0281;STM0280;STM0279;STM0278;tae4;STM0276;S…	0
19-SA01772-0	no	yes	Poultry	Other	S. Takoradi	Takoradi	531		2019				2	mdsA;mdsB	147	steA;sifB;steB;sseJ;steC;sopE2;espO1;sopA;gndA;galF;sseK2;sopD;rpoS;invH;invF;invG;invE;invA;invB;invC;invI;invJ;spaO;spaP;spaQ;spaR;spaS;sicA;sipB;sipC;sipD;sipA;iacP;sicP;sptP;iagB;hilA;hilD;prgH;prgI;prgJ;prgK;orgA;orgB;orgC;hilC;sprB;avrA;mig;slrP;sopD2;ompA;pipB;sopB;csgG;csgF;csgE;csgD;csgB;csgA;csgC;sifA;phoQ;phoP;pltB;pltA;cdtB;ssrB;ssrA;spiC;ssaC;ssaD;ssaE;sseA;sseB;sscA;sseC;sseD;sseE;s…	0
19-SA01773-0	yes	yes	Pork	4,[5],12:i:-	S. subspec. I, rough phenotype	4,[5],12:i:-	34	B	2019	Typhimurium_2	Typhimurium_2	Typhimurium_88	7	aph(3'')-Ib;aph(6)-Id;blaTEM-1;mdsA;mdsB;sul2;tet(B)	157	acrB;allB;avrA;csgA;csgB;csgC;csgD;csgE;csgF;csgG;entA;entB;espO1;fepC;fepG;fimA;fimC;fimD;fimF;fimH;fimI;fimW;fimY;fimZ;fliN;fur;galF;gndA;gogB;hilA;hilC;hilD;iacP;iagB;ibeC;invA;invB;invC;invE;invF;invG;invH;invI;invJ;lpfA;lpfB;lpfC;lpfD;lpfE;mgtB;mgtC;mig;misL;ompA;orgA;orgB;orgC;phoP;phoQ;pipB;pipB2;prgH;prgI;prgJ;prgK;ratB;rcsB;rpoS;shdA;sicA;sicP;sifA;sifB;sinH;sipA;sipB;sipC;sipD;slrP;sodC…	2	IncI2_1;IncQ1_1	SRR35250101	PRJNA937468
19-SA01774-0	yes	yes	Pork	4,[5],12:i:-	S. subspec. I, rough phenotype	4,[5],12:i:-	34	B	2019	Typhimurium_2	Typhimurium_2	Typhimurium_89	9	aac(3)-IVa;aph(3'')-Ib;aph(4)-Ia;aph(6)-Id;blaTEM-1;mdsA;mdsB;sul2;tet(B)	155	csgG;csgF;csgE;csgD;csgB;csgA;csgC;sifA;phoQ;phoP;ssrB;ssrA;spiC;ssaC;ssaD;ssaE;sseA;sseB;sscA;sseC;sseD;sseE;sscB;sseF;sseG;ssaG;ssaH;ssaI;ssaJ;ssaX;ssaK;ssaL;ssaM;ssaV;ssaN;ssaO;ssaP;ssaQ;ssaR;ssaS;ssaT;ssaU;steA;sifB;steB;sseJ;steC;sopE2;espO1;avrA;sprB;hilC;orgC;orgB;orgA;prgK;prgJ;prgI;prgH;hilD;hilA;iagB;sptP;sicP;iacP;sipA;sipD;sipC;sipB;sicA;spaS;spaR;spaQ;spaP;spaO;invJ;invI;invC;invB;in…	3	IncHI2A_1;pKPC-CAV1321_1;IncHI2_1	SRR35250100	PRJNA937468
19-SA01775-0	yes	yes	Pork	4,[5],12:i:-	S. subspec. I, rough phenotype	4,[5],12:i:-	34	B	2019	Typhimurium_2	Typhimurium_67	Typhimurium_90	3	mdsA;mdsB;tet(B)	158	acrB;allB;avrA;csgA;csgB;csgC;csgD;csgE;csgF;csgG;entA;entB;espO1;fepC;fepG;fimA;fimC;fimD;fimF;fimH;fimI;fimW;fimY;fimZ;fliN;fur;galF;gndA;gogB;hilA;hilC;hilD;iacP;iagB;ibeC;invA;invB;invC;invE;invF;invG;invH;invI;invJ;lpfA;lpfB;lpfC;lpfD;lpfE;mgtB;mgtC;mig;misL;ompA;orgA;orgB;orgC;phoP;phoQ;pipB;pipB2;prgH;prgI;prgJ;prgK;ratB;rcsB;rpoS;shdA;sicA;sicP;sifA;sifB;sinH;sipA;sipB;sipC;sipD;slrP;sodC…	0		SRR35250099	PRJNA937468
19-SA01776-0	no	no	Unspecific / unknown	Typhimurium	S. Typhimurium				2019				0		0		0
19-SA01777-0	no	no	Zoo-kept mammals	Other	S. Newport				2019				0		0		0
19-SA01779-0	no	no	Sewage sludge	Derby	S. Derby				2019				0		0		0
19-SA01780-0	no	no	Sewage sludge	Other	S. Mbandaka				2019				0		0		0
19-SA01780-1	no	no	Sewage sludge	Other	S. Kentucky				2019				0		0		0
19-SA01781-0	no	no	Sewage sludge	Other	S. Altona				2019				0		0		0
19-SA01782-0	yes	yes	Pork	4,[5],12:i:-	S. subspec. I, rough phenotype	4,[5],12:i:-	34	B	2019	Typhimurium_2	Typhimurium_68	Typhimurium_91	7	aph(3'')-Ib;aph(6)-Id;blaTEM-1;mdsA;mdsB;sul2;tet(B)	156	pipB2;mig;avrA;sprB;hilC;orgC;orgB;orgA;prgK;prgJ;prgI;prgH;hilD;hilA;iagB;sptP;sicP;iacP;sipA;sipD;sipC;sipB;sicA;spaS;spaR;spaQ;spaP;spaO;invJ;invI;invC;invB;invA;invE;invG;invF;invH;rpoS;sopD;ssaU;ssaT;ssaS;ssaR;ssaQ;ssaP;ssaO;ssaN;ssaV;ssaM;ssaL;ssaK;ssaX;ssaJ;ssaI;ssaH;ssaG;sseG;sseF;sscB;sseE;sseD;sseC;sscA;sseB;sseA;ssaE;ssaD;ssaC;spiC;ssrA;ssrB;phoP;phoQ;sifA;csgC;csgA;csgB;csgD;csgE;csgF…	3	Col(pHAD28)_1;Col440II_1;Col156_1	SRR35250098	PRJNA937468
19-SA01783-0	yes	yes	Unspecific / unknown	4,[5],12:i:-	S. subspec. I, rough phenotype	4,[5],12:i:-	34	B	2019	Typhimurium_2	Typhimurium_68	Typhimurium_91	7	aph(3'')-Ib;aph(6)-Id;blaTEM-1;mdsA;mdsB;sul2;tet(B)	156	avrA;sprB;hilC;orgC;orgB;orgA;prgK;prgJ;prgI;prgH;hilD;hilA;iagB;sptP;sicP;iacP;sipA;sipD;sipC;sipB;sicA;spaS;spaR;spaQ;spaP;spaO;invJ;invI;invC;invB;invA;invE;invG;invF;invH;rpoS;sopD;csgG;csgF;csgE;csgD;csgB;csgA;csgC;sifA;phoQ;phoP;ssrB;ssrA;spiC;ssaC;ssaD;ssaE;sseA;sseB;sscA;sseC;sseD;sseE;sscB;sseF;sseG;ssaG;ssaH;ssaI;ssaJ;ssaX;ssaK;ssaL;ssaM;ssaV;ssaN;ssaO;ssaP;ssaQ;ssaR;ssaS;ssaT;ssaU;steA…	3	Col440II_1;Col(pHAD28)_1;Col156_1	SRR35250097	PRJNA937468
19-SA01784-0	no	no	Pork, organs	4,[5],12:i:-	S. Typhimurium, monophasic				2019				0		0		0
19-SA01785-0	no	no	Pork, organs	Typhimurium	S. Typhimurium				2019				0		0		0
19-SA01786-0	no	no	Pork, organs	4,[5],12:i:-	S. Typhimurium, monophasic				2019				0		0		0
19-SA01787-0	no	no	Pork, organs	Other	S. Rissen				2019				0		0		0
19-SA01788-0	no	no	Pork	4,[5],12:i:-	S. Typhimurium, monophasic				2019				0		0		0
19-SA01789-0	no	no	Pork, organs	Other	S. Rissen				2019				0		0		0
19-SA01790-0	no	no	Pork, organs	4,[5],12:i:-	S. Typhimurium, monophasic				2019				0		0		0
19-SA01791-0	no	yes	Unspecific / unknown	4,[5],12:i:-	S. Typhimurium, monophasic	4,[5],12:i:-	34	B	2019	Typhimurium_36	Typhimurium_69	Typhimurium_92	7	aph(3'')-Ib;aph(6)-Id;blaTEM-1;mdsA;mdsB;sul2;tet(B)	155	sopD2;sodCI;sseI;ompA;pipB;sopB;csgG;csgF;csgE;csgD;csgB;csgA;csgC;sifA;phoQ;phoP;ssrB;ssrA;spiC;ssaC;ssaD;ssaE;sseA;sseB;sscA;sseC;sseD;sseE;sscB;sseF;sseG;ssaG;ssaH;ssaI;ssaJ;ssaX;ssaK;ssaL;ssaM;ssaV;ssaN;ssaO;ssaP;ssaQ;ssaR;ssaS;ssaT;ssaU;steA;sifB;steB;sseJ;steC;sopE2;espO1;pipB2;mig;avrA;sprB;hilC;orgC;orgB;orgA;prgK;prgJ;prgI;prgH;hilD;hilA;iagB;sptP;sicP;iacP;sipA;sipD;sipC;sipB;sicA;spaS;…	3	p0111_1;Col440II_1;Col(pHAD28)_1
19-SA01792-0	no	no	Pork, organs	Typhimurium	S. Typhimurium				2019				0		0		0
19-SA01793-0	no	no	Pork, organs	4,[5],12:i:-	S. Typhimurium, monophasic				2019				0		0		0
19-SA01794-0	no	no	Pork, organs	4,[5],12:i:-	S. Typhimurium, monophasic				2019				0		0		0
19-SA01795-0	no	no	Pork, organs	Infantis	S. Infantis				2019				0		0		0
19-SA01796-0	no	no	Pork, organs	Typhimurium	S. Typhimurium				2019				0		0		0
19-SA01797-0	no	no	Pork, organs	Typhimurium	S. Typhimurium				2019				0		0		0
19-SA01798-0	no	no	Pork, organs	Typhimurium	S. Typhimurium				2019				0		0		0
19-SA01799-0	no	no	Pork, organs	4,[5],12:i:-	S. Typhimurium, monophasic				2019				0		0		0
19-SA01800-0	no	no	Pork, organs	4,[5],12:i:-	S. Typhimurium, monophasic				2019				0		0		0
19-SA01801-0	no	no	Pork	4,[5],12:i:-	S. Typhimurium, monophasic				2019				0		0		0
19-SA01802-0	no	no	Pork, organs	Other	S. Livingstone				2019				0		0		0
19-SA01803-0	no	no	Pork, organs	4,[5],12:i:-	S. Typhimurium, monophasic				2019				0		0		0
19-SA01804-0	no	no	Pork, organs	Typhimurium	S. Typhimurium				2019				0		0		0
19-SA01805-0	no	no	Pork, organs	4,[5],12:i:-	S. Typhimurium, monophasic				2019				0		0		0
19-SA01806-0	no	no	Pork, organs	4,[5],12:i:-	S. Typhimurium, monophasic				2019				0		0		0
19-SA01807-0	no	no	Pork, organs	4,[5],12:i:-	S. Typhimurium, monophasic				2019				0		0		0
19-SA01808-0	no	no	Pork, organs	4,[5],12:i:-	S. Typhimurium, monophasic				2019				0		0		0
19-SA01809-0	no	no	Pork, organs	Typhimurium	S. Typhimurium				2019				0		0		0
19-SA01810-0	no	no	Pork, organs	4,[5],12:i:-	S. Typhimurium, monophasic				2019				0		0		0
19-SA01811-0	no	no	Pork, organs	Other	Subspec. I				2019				0		0		0
19-SA01812-0	no	no	Pork, organs	Derby	S. Derby				2019				0		0		0
19-SA01813-0	no	no	Pork, organs	Typhimurium	S. Typhimurium				2019				0		0		0
19-SA01814-0	no	no	Pork, organs	Derby	S. Derby				2019				0		0		0
19-SA01815-0	no	no	Pork, organs	4,[5],12:i:-	S. Typhimurium, monophasic				2019				0		0		0
19-SA01816-0	no	no	Pork, organs	Typhimurium	S. Typhimurium				2019				0		0		0
19-SA01817-0	no	no	Pork, organs	4,[5],12:i:-	S. Typhimurium, monophasic				2019				0		0		0
19-SA01818-0	no	no	Pork, organs	4,[5],12:i:-	S. Typhimurium, monophasic				2019				0		0		0
19-SA01819-0	no	no	Unspecific / unknown	Other	S. Gallinarum				2019				0		0		0
19-SA01820-0	no	no	Pork, organs	Other	S. Rissen				2019				0		0		0
19-SA01821-0	yes	yes	Pork, organs	4,[5],12:i:-	S. subspec. I, rough phenotype	4,[5],12:i:-	34	B	2019	Typhimurium_2	Typhimurium_2	Typhimurium_93	6	aph(3'')-Ib;aph(6)-Id;blaTEM-1;mdsA;mdsB;sul2	155	csgG;csgF;csgE;csgD;csgB;csgA;csgC;sifA;phoQ;phoP;ssrB;ssrA;spiC;ssaC;ssaD;ssaE;sseA;sseB;sscA;sseC;sseD;sseE;sscB;sseF;sseG;ssaG;ssaH;ssaI;ssaJ;ssaX;ssaK;ssaL;ssaM;ssaV;ssaN;ssaO;ssaP;ssaQ;ssaR;ssaS;ssaT;ssaU;steA;sifB;steB;sseJ;steC;sopD;mgtC;mgtB;misL;lpfA;lpfB;lpfC;lpfD;lpfE;sseK2;galF;gndA;sopA;STM0266;STM0267;STM0268;STM0269;STM0270;STM0271;STM0272;STM0273;STM0274;STM0275;STM0276;tae4;STM02…	0		SRR35250096	PRJNA937468
19-SA01823-0	no	yes	Pork	Infantis	S. Infantis	Infantis	32	C1	2019	Infantis_14	Infantis_16	Infantis_17	2	mdsA;mdsB	151	ompA;pipB;sopB;csgG;csgF;csgE;csgD;csgB;csgA;csgC;sifA;phoQ;phoP;ssrB;ssrA;spiC;ssaC;ssaD;ssaE;sseA;sseB;sscA;sseC;sseD;sseE;sscB;sseF;sseG;ssaG;ssaH;ssaI;ssaJ;ssaX;ssaK;ssaL;ssaM;ssaV;ssaN;ssaO;ssaP;ssaQ;ssaR;ssaS;ssaT;ssaU;steA;sifB;steB;sseJ;steC;sopE2;espO1;sopA;gndA;galF;sseK2;sspH2;sopD;rpoS;invH;invF;invG;invE;invA;invB;invC;invI;invJ;spaO;spaP;spaQ;spaR;spaS;sicA;sipB;sipC;sipD;sipA;iacP;…	0
19-SA01824-0	no	yes	Unspecific / unknown	Infantis	S. Infantis	Infantis	32	C1	2019	Infantis_14	Infantis_16	Infantis_17	2	mdsA;mdsB	151	ompA;pipB;sopB;csgG;csgF;csgE;csgD;csgB;csgA;csgC;sifA;phoQ;phoP;ssrB;ssrA;spiC;ssaC;ssaD;ssaE;sseA;sseB;sscA;sseC;sseD;sseE;sscB;sseF;sseG;ssaG;ssaH;ssaI;ssaJ;ssaX;ssaK;ssaL;ssaM;ssaV;ssaN;ssaO;ssaP;ssaQ;ssaR;ssaS;ssaT;ssaU;steA;sifB;steB;sseJ;steC;sopE2;espO1;sopA;gndA;galF;sseK2;sspH2;pipB2;mig;avrA;sprB;hilC;orgC;orgB;orgA;prgK;prgJ;prgI;prgH;hilD;hilA;iagB;sptP;sicP;iacP;sipA;sipD;sipC;sipB;…	0
19-SA01825-0	no	yes	Pork	Infantis	S. Infantis	Infantis	32	C1	2019	Infantis_15	Infantis_17	Infantis_18	2	mdsA;mdsB	151	ompA;pipB;sopB;csgG;csgF;csgE;csgD;csgB;csgA;csgC;sifA;phoQ;phoP;ssrB;ssrA;spiC;ssaC;ssaD;ssaE;sseA;sseB;sscA;sseC;sseD;sseE;sscB;sseF;sseG;ssaG;ssaH;ssaI;ssaJ;ssaX;ssaK;ssaL;ssaM;ssaV;ssaN;ssaO;ssaP;ssaQ;ssaR;ssaS;ssaT;ssaU;steA;sifB;steB;sseJ;steC;sopE2;espO1;sopA;gndA;galF;sseK2;sspH2;sopD;rpoS;invH;invF;invG;invE;invA;invB;invC;invI;invJ;spaO;spaP;spaQ;spaR;spaS;sicA;sipB;sipC;sipD;sipA;iacP;…	0
19-SA01826-0	no	no	Poultry	Other	S. Indiana				2019				0		0		0
19-SA01827-0	no	no	Unspecific / unknown	Other	S. Senftenberg				2019				0		0		0
19-SA01828-0	no	no	Unspecific / unknown	Paratyphi B var. Java	S. Paratyphi B var. Java				2019				0		0		0
19-SA01829-0	no	no	Unspecific / unknown	Other	S. Tennessee				2019				0		0		0
19-SA01830-0	no	yes	Feed, animal-based	Enteritidis	S. Enteritidis	Enteritidis	11	D1	2019	Enteritidis_1	Enteritidis_1	Enteritidis_39	3	gyrA_S83Y;mdsA;mdsB	140	slrP;sopD2;sseI;ompA;pipB;sopB;tssM;sodCI;espO1;sopE2;steC;sseJ;steB;sifB;steA;ssaU;ssaT;ssaS;ssaR;ssaQ;ssaP;ssaO;ssaN;ssaV;ssaM;ssaL;ssaK;ssaX;ssaJ;ssaI;ssaH;ssaG;sseG;sseF;sscB;sseE;sseD;sseC;sscA;sseB;sseA;ssaE;ssaD;ssaC;spiC;ssrA;ssrB;phoP;phoQ;sifA;csgC;csgA;csgB;csgD;csgE;csgF;csgG;sopA;gndA;galF;sspH2;pipB2;mig;avrA;sprB;hilC;orgC;orgB;orgA;prgK;prgJ;prgI;prgH;hilD;hilA;iagB;sptP;sicP;iacP…	5	IncFIB(S)_1;IncFII(S)_1;Col(pHAD28)_1;Col440II_1;Col440I_1
19-SA01831-0	no	no	Feed, animal-based	Typhimurium	S. Typhimurium				2019				0		0		0
19-SA01832-0	no	no	Feed, animal-based	Other	S. Sandiego				2019				0		0		0
19-SA01833-0	no	no	Poultry	Typhimurium	S. Typhimurium				2019				0		0		0
19-SA01834-0	no	no	Pork	Typhimurium	S. Typhimurium				2019				0		0		0
19-SA01835-0	no	no	Pork	Typhimurium	S. Typhimurium				2019				0		0		0
19-SA01836-0	no	no	Pork	Typhimurium	S. Typhimurium				2019				0		0		0
19-SA01837-0	no	no	Pork	Typhimurium	S. Typhimurium				2019				0		0		0
19-SA01838-0	no	no	Pork, organs	4,[5],12:i:-	S. Typhimurium, monophasic				2019				0		0		0
19-SA01840-0	no	no	Pork, organs	4,[5],12:i:-	S. Typhimurium, monophasic				2019				0		0		0
19-SA01841-0	yes	yes	Pork, organs	4,[5],12:i:-	S. subspec. I, rough phenotype	4,[5],12:i:-	34	B	2019	Typhimurium_2	Typhimurium_2	Typhimurium_94	7	aph(3'')-Ib;aph(6)-Id;blaTEM-1;mdsA;mdsB;sul2;tet(B)	155	sopD;rpoS;invH;invF;invG;invE;invA;invB;invC;invI;invJ;spaO;spaP;spaQ;spaR;spaS;sicA;sipB;sipC;sipD;sipA;iacP;sicP;sptP;iagB;hilA;hilD;prgH;prgI;prgJ;prgK;orgA;orgB;orgC;hilC;sprB;avrA;ssrB;ssrA;spiC;ssaC;ssaD;ssaE;sseA;sseB;sscA;sseC;sseD;sseE;sscB;sseF;sseG;ssaG;ssaH;ssaI;ssaJ;ssaX;ssaK;ssaL;ssaM;ssaV;ssaN;ssaO;ssaP;ssaQ;ssaR;ssaS;ssaT;ssaU;steA;sifB;steB;sseJ;steC;mgtC;mgtB;misL;lpfA;lpfB;lpfC…	0		SRR35250095	PRJNA937468
19-SA01842-0	no	no	Unspecific / unknown	Typhimurium	S. Typhimurium				2019				0		0		0
19-SA01843-0	yes	yes	Unspecific / unknown	Other	S. subspec. I, rough phenotype	Thompson	2125	C1	2019				2	mdsA;mdsB	129	sopD2;ompA;pipB;sopB;csgG;csgF;csgE;csgD;csgB;csgA;csgC;sifA;phoQ;phoP;rcsB;sseL;shdA;ratB;sinH;fimW;fimY;fimZ;fimF;fimH;fimD;fimC;fimI;fimA;allB;acrB;STM0271;rpoS;sopD;sopA;gndA;sseK2;ssrB;ssrA;spiC;ssaC;ssaD;ssaE;sseA;sseB;sscA;sseC;sseD;sseE;sscB;sseF;sseG;ssaG;ssaH;ssaI;ssaJ;ssaX;ssaK;ssaL;ssaM;ssaV;ssaN;ssaO;ssaP;ssaQ;ssaR;ssaS;ssaT;ssaU;steA;sifB;steB;sseJ;lpfE;lpfD;lpfC;lpfB;lpfA;sopE2;esp…	0		SRR35250094	PRJNA937468
19-SA01844-0	no	yes	Unspecific / unknown	Other	S. Agona	Agona	13	B	2019				3	fosA7.2;mdsA;mdsB	130	csgG;csgF;csgE;csgD;csgB;csgA;csgC;sifA;phoQ;phoP;ssrB;ssrA;spiC;ssaC;ssaD;ssaE;sseA;sseB;sscA;sseC;sseD;sseE;sscB;sseF;sseG;ssaG;ssaH;ssaI;ssaJ;ssaX;ssaK;ssaL;ssaM;ssaV;ssaN;ssaO;ssaP;ssaQ;ssaR;ssaS;ssaT;ssaU;steA;sifB;steB;sseJ;steC;pipB2;mig;avrA;sprB;hilC;orgC;orgB;orgA;prgK;prgJ;prgI;prgH;hilD;hilA;iagB;sptP;sicP;iacP;sipA;sipD;sipC;sipB;sicA;spaS;spaR;spaQ;spaP;spaO;invJ;invI;invC;invB;invA…	1	ColpVC_1
19-SA01845-0	no	no	Poultry	Typhimurium	S. Typhimurium				2019				0		0		0
19-SA01847-0	no	no	Unspecific / unknown	Other	S. Indiana				2019				0		0		0
19-SA01848-0	no	no	Unspecific / unknown	Derby	S. Derby				2019				0		0		0
19-SA01849-0	no	no	Unspecific / unknown	Other	S. Indiana				2019				0		0		0
19-SA01850-0	no	no	Unspecific / unknown	4,[5],12:i:-	S. Typhimurium, monophasic				2019				0		0		0
19-SA01851-0	no	no	Unspecific / unknown	Other	S. Ball				2019				0		0		0
19-SA01852-0	no	yes	Unspecific / unknown	Other	S. Agona	Agona	13	B	2019				3	fosA7.2;mdsA;mdsB	130	csgG;csgF;csgE;csgD;csgB;csgA;csgC;sifA;phoQ;phoP;ssrB;ssrA;spiC;ssaC;ssaD;ssaE;sseA;sseB;sscA;sseC;sseD;sseE;sscB;sseF;sseG;ssaG;ssaH;ssaI;ssaJ;ssaX;ssaK;ssaL;ssaM;ssaV;ssaN;ssaO;ssaP;ssaQ;ssaR;ssaS;ssaT;ssaU;steA;sifB;steB;sseJ;steC;sopD;rpoS;invH;invF;invG;invE;invA;invB;invC;invI;invJ;spaO;spaP;spaQ;spaR;spaS;sicA;sipB;sipC;sipD;sipA;iacP;sicP;sptP;iagB;hilA;hilD;prgH;prgI;prgJ;prgK;orgA;orgB…	0
19-SA01853-0	no	yes	Pork	4,[5],12:i:-	S. Typhimurium, monophasic	4,[5],12:i:-	34	B	2019	Typhimurium_2	Typhimurium_70	Typhimurium_95	14	aadA1;aph(3'')-Ib;aph(6)-Id;blaTEM-1;catA1;dfrA1;mdsA;mdsB;mph(B);qnrS1;sul1;sul2;tet(A);tet(B)	156	csgG;csgF;csgE;csgD;csgB;csgA;csgC;sifA;phoQ;phoP;ssrB;ssrA;spiC;ssaC;ssaD;ssaE;sseA;sseB;sscA;sseC;sseD;sseE;sscB;sseF;sseG;ssaG;ssaH;ssaI;ssaJ;ssaX;ssaK;ssaL;ssaM;ssaV;ssaN;ssaO;ssaP;ssaQ;ssaR;ssaS;ssaT;ssaU;steA;sifB;steB;sseJ;steC;sopE2;espO1;avrA;sprB;hilC;orgC;orgB;orgA;prgK;prgJ;prgI;prgH;hilD;hilA;iagB;sptP;sicP;iacP;sipA;sipD;sipC;sipB;sicA;spaS;spaR;spaQ;spaP;spaO;invJ;invI;invC;invB;in…	3	IncHI1A(NDM-CIT)_1;IncHI1B(pNDM-CIT)_1;Col8282_1
19-SA01854-0	no	no	Wild boar, organs	Other	Subspec. I				2019				0		0		0
19-SA01855-0	no	no	Wild boar, organs	Other	S. Oranienburg				2019				0		0		0
19-SA01858-0	no	no	Unspecific / unknown	Derby	S. Derby				2019				0		0		0
19-SA01859-0	no	no	Unspecific / unknown	Infantis	S. Infantis				2019				0		0		0
19-SA01860-0	no	no	Unspecific / unknown	Derby	S. Derby				2019				0		0		0
19-SA01861-0	no	no	Pork	Typhimurium	S. Typhimurium				2019				0		0		0
19-SA01862-0	no	no	Pork	Derby	S. Derby				2019				0		0		0
19-SA01864-0	no	no	Pork, organs	4,[5],12:i:-	S. Typhimurium, monophasic				2019				0		0		0
19-SA01865-0	no	yes	Food, plant-based	Other	S. Mbandaka	Mbandaka	413	C1	2019				2	mdsA;mdsB	148	slrP;sopD2;ompA;pipB;sopB;csgG;csgF;csgE;csgD;csgB;csgA;csgC;sifA;phoQ;phoP;ssrB;ssrA;spiC;ssaC;ssaD;ssaE;sseA;sseB;sscA;sseC;sseD;sseE;sscB;sseF;sseG;ssaG;ssaH;ssaI;ssaJ;ssaX;ssaK;ssaL;ssaM;ssaV;ssaN;ssaO;ssaP;ssaQ;ssaR;ssaS;ssaT;ssaU;steA;sifB;steB;sseJ;steC;sseK2;gndA;sopA;STM0266;STM0267;STM0268;STM0269;STM0270;STM0271;STM0272;STM0273;STM0274;STM0275;STM0276;tae4;STM0278;STM0279;STM0280;STM02…	0
19-SA01866-0	no	no	Poultry	Other	S. Heidelberg				2019				0		0		0
19-SA01867-0	no	no	Poultry	Other	S. Takoradi				2019				0		0		0
19-SA01868-0	no	no	Pork	Other	S. Livingstone				2019				0		0		0
19-SA01869-0	no	no	Fox	Other	S. Schleissheim				2019				0		0		0
19-SA01870-0	no	no	Raccoon	Enteritidis	S. Enteritidis				2019				0		0		0
19-SA01872-0	no	no	Poultry	Other	S. Newport				2019				0		0		0
19-SA01874-0	no	yes	Unspecific / unknown	Other	Subspec. I	I I:a:-	4041	I	2019				2	mdsA;mdsB	153	slrP;sopD2;sodCI;sseI;ompA;pipB;sopB;csgG;csgF;csgE;csgD;csgB;csgA;csgC;sifA;phoQ;phoP;ssrB;ssrA;spiC;ssaC;ssaD;ssaE;sseA;sseB;sscA;sseC;sseD;sseE;sscB;sseF;sseG;ssaG;ssaH;ssaI;ssaJ;ssaX;ssaK;ssaL;ssaM;ssaV;ssaN;ssaO;ssaP;ssaQ;ssaR;ssaS;ssaT;ssaU;steA;sifB;steB;sseJ;steC;sopE2;espO1;sopA;gndA;sseK2;sspH2;STM0266;STM0267;STM0268;STM0269;STM0270;STM0271;STM0272;STM0273;STM0274;STM0275;STM0276;tae4;…	0
19-SA01877-0	yes	yes	Pork	Derby	S. subspec. I, rough phenotype	Derby	39	B	2019	Derby_15	Derby_17	Derby_17	3	fosA7;mdsA;mdsB	142	fepC;fepG;entB;fur;slrP;sopD2;ompA;pipB;sopB;espO1;sopE2;steC;sseJ;sifB;steA;ssaU;ssaT;ssaS;ssaR;ssaQ;ssaP;ssaO;ssaN;ssaV;ssaM;ssaL;ssaK;ssaX;ssaJ;ssaI;ssaH;ssaG;sseG;sseF;sscB;sseE;sseD;sseC;sscA;sseB;sseA;ssaE;ssaD;ssaC;spiC;ssrA;ssrB;phoP;phoQ;sifA;fimW;fimY;fimZ;fimF;fimH;fimD;fimC;fimI;fimA;allB;acrB;STM0289;tlde1;STM0287;STM0286;STM0285;STM0283;STM0282;STM0281;STM0280;STM0279;STM0278;tae4;S…	4	ColRNAI_1;Col8282_1;Col(pHAD28)_1;Col440II_1	SRR35250092	PRJNA937468
19-SA01877-1	no	yes	Pork	Typhimurium	S. Typhimurium, monophasic	Typhimurium	34	B	2019	Typhimurium_37	Typhimurium_71	Typhimurium_96	10	aadA1;aph(3'')-Ib;aph(6)-Id;blaTEM-1;dfrA1;mdsA;mdsB;sat2;sul2;tet(B)	155	sopD;rpoS;sseI;ompA;pipB;sopB;csgG;csgF;csgE;csgD;csgB;csgA;csgC;sifA;phoQ;phoP;ssrB;ssrA;spiC;ssaC;ssaD;ssaE;sseA;sseB;sscA;sseC;sseD;sseE;sscB;sseF;sseG;ssaG;ssaH;ssaI;ssaJ;ssaX;ssaK;ssaL;ssaM;ssaV;ssaN;ssaO;ssaP;ssaQ;ssaR;ssaS;ssaT;ssaU;fur;entA;entB;fepG;fepC;fimW;fimY;fimZ;fimF;fimH;fimD;fimC;fimI;fimA;allB;acrB;steC;sseJ;steB;sifB;steA;sseK2;galF;gndA;sopA;ratB;sinH;gogB;lpfE;lpfD;lpfC;lpfB…	6	IncX1_4;Col(pHAD28)_1;Col(pHAD28)_1;Col440II_1;Col(pHAD28)_1;Col(BS512)_1
19-SA01878-0	no	yes	Pork	Derby	S. Derby	Derby	682	B	2019	Derby_16	Derby_18	Derby_18	2	mdsA;mdsB	153	slrP;ompA;pipB;sopB;sspH1;sspH2;espO1;sopE2;steC;sseJ;steB;sifB;steA;ssaU;ssaT;ssaS;ssaR;ssaQ;ssaP;ssaO;ssaN;ssaV;ssaM;ssaL;ssaK;ssaX;ssaJ;ssaI;ssaH;ssaG;sseG;sseF;sscB;sseE;sseD;sseC;sscA;sseB;sseA;ssaE;ssaD;ssaC;spiC;ssrA;ssrB;phoP;phoQ;sifA;csgC;csgA;csgB;csgD;csgE;csgF;csgG;sopA;gndA;galF;pipB2;mig;avrA;sprB;hilC;orgC;orgB;orgA;prgK;prgJ;prgI;prgH;hilD;hilA;iagB;sptP;sicP;iacP;sipA;sipD;sipC;…	0
19-SA01879-0	yes	yes	Pork	Typhimurium	S. subspec. I, rough phenotype	Typhimurium	34	B	2019	Typhimurium_2	Typhimurium_4	Typhimurium_97	10	aadA1;aph(3'')-Ib;aph(6)-Id;blaTEM-34;dfrA1;mdsA;mdsB;sat2;sul2;tet(B)	156	pipB2;mig;avrA;sprB;hilC;orgC;orgB;orgA;prgK;prgJ;prgI;prgH;hilD;hilA;iagB;sptP;sicP;iacP;sipA;sipD;sipC;sipB;sicA;spaS;spaR;spaQ;spaP;spaO;invJ;invI;invC;invB;invA;invE;invG;invF;invH;rpoS;sopD;sseJ;steB;sifB;steA;ssaU;ssaT;ssaS;ssaR;ssaQ;ssaP;ssaO;ssaN;ssaV;ssaM;ssaL;ssaK;ssaX;ssaJ;ssaI;ssaH;ssaG;sseG;sseF;sscB;sseE;sseD;sseC;sscA;sseB;sseA;ssaE;ssaD;ssaC;spiC;ssrA;ssrB;mgtC;mgtB;misL;lpfA;lpfB…	6	IncI1-I(Alpha)_1;IncHI2_1;pKPC-CAV1321_1;IncHI2A_1;Col(pHAD28)_1;Col440II_1	SRR35250091	PRJNA937468
19-SA01880-0	no	yes	Pork	Other	S. Bovismorbificans	Bovismorbificans	142		2019				9	aadA7;aph(3'')-Ib;aph(6)-Id;blaTEM-30;mdsA;mdsB;sul1;sul2;tet(B)	131	sopD;rpoS;invH;invF;invG;invE;invA;invB;invC;invI;invJ;spaO;spaP;spaQ;spaR;spaS;sicA;sipB;sipC;sipD;sipA;iacP;sicP;sptP;iagB;hilA;hilD;prgH;prgI;prgJ;prgK;orgA;orgB;orgC;hilC;sprB;avrA;mig;pipB2;sseI;ompA;pipB;sopB;csgG;csgF;csgE;csgD;csgB;csgA;csgC;sifA;phoQ;phoP;ssrB;ssrA;spiC;ssaC;ssaD;ssaE;sseA;sseB;sscA;sseC;sseD;sseE;sscB;sseF;sseG;ssaG;ssaH;ssaI;ssaJ;ssaX;ssaK;ssaL;ssaM;ssaV;ssaN;ssaO;ssaP…	7	IncHI2A_1;pKPC-CAV1321_1;IncHI2_1;Col(pHAD28)_1;Col(pHAD28)_1;Col(pHAD28)_1;Col440II_1
19-SA01881-0	no	yes	Pork	4,[5],12:i:-	S. Typhimurium, monophasic	4,[5],12:i:-	34	B	2019	Typhimurium_2	Typhimurium_2	Typhimurium_98	14	aadA1;aadA2;aph(3'')-Ib;aph(3')-Ia;aph(6)-Id;blaTEM-1;cmlA1;dfrA12;mdsA;mdsB;mef(B);sul2;sul3;tet(B)	156	espO1;sopE2;steC;sseJ;steB;sifB;steA;ssaU;ssaT;ssaS;ssaR;ssaQ;ssaP;ssaO;ssaN;ssaV;ssaM;ssaL;ssaK;ssaX;ssaJ;ssaI;ssaH;ssaG;sseG;sseF;sscB;sseE;sseD;sseC;sscA;sseB;sseA;ssaE;ssaD;ssaC;spiC;ssrA;ssrB;phoP;phoQ;sifA;csgC;csgA;csgB;csgD;csgE;csgF;csgG;sopD;rpoS;invH;invF;invG;invE;invA;invB;invC;invI;invJ;spaO;spaP;spaQ;spaR;spaS;sicA;sipB;sipC;sipD;sipA;iacP;sicP;sptP;iagB;hilA;hilD;prgH;prgI;prgJ;pr…	3	IncFIC(FII)_1;Col(pHAD28)_1;IncFIB(AP001918)_1
19-SA01882-0	no	yes	Dog, pet	Other	S. Ball	Ball|Jos	3502	B	2019				2	mdsA;mdsB	150	slrP;sopD2;ompA;pipB;sopB;csgG;csgF;csgE;csgD;csgB;csgA;csgC;sifA;phoQ;phoP;ssrB;ssrA;spiC;ssaC;ssaD;ssaE;sseA;sseB;sscA;sseC;sseD;sseE;sscB;sseF;sseG;ssaG;ssaH;ssaI;ssaJ;ssaX;ssaK;ssaL;ssaM;ssaV;ssaN;ssaO;ssaP;ssaQ;ssaR;ssaS;ssaT;ssaU;steA;sifB;steB;sseJ;steC;sopE2;espO1;sopA;gndA;galF;sseK2;sspH2;avrA;sprB;hilC;orgC;orgB;orgA;prgK;prgJ;prgI;prgH;hilD;hilA;iagB;sptP;sicP;iacP;sipA;sipD;sipC;sipB…	0
19-SA01883-0	no	no	Unspecific / unknown	Other	Subspec. I				2019				0		0		0
19-SA01884-0	no	yes	Unspecific / unknown	Enteritidis	S. Enteritidis	Enteritidis	11	D1	2019	Enteritidis_13	Enteritidis_13	Enteritidis_14	2	mdsA;mdsB	139	galF;gndA;sopA;csgG;csgF;csgE;csgD;csgB;csgA;csgC;sifA;phoQ;phoP;ssrB;ssrA;spiC;ssaC;ssaD;ssaE;sseA;sseB;sscA;sseC;sseD;sseE;sscB;sseF;sseG;ssaG;ssaH;ssaI;ssaJ;ssaX;ssaK;ssaL;ssaM;ssaV;ssaN;ssaO;ssaP;ssaQ;ssaR;ssaS;ssaT;ssaU;steA;sifB;steB;sseJ;steC;sopE2;espO1;sodCI;tssM;sopB;pipB;ompA;sseI;sopD2;slrP;sopD;rpoS;invH;invF;invG;invE;invA;invB;invC;invI;invJ;spaO;spaP;spaQ;spaR;spaS;sicA;sipB;sipC;…	2	IncFII(S)_1;IncFIB(S)_1
19-SA01885-0	no	no	Unspecific / unknown	Infantis	S. Infantis				2019				0		0		0
19-SA01886-0	no	no	Poultry	Other	Subspec. I				2019				0		0		0
19-SA01886-1	no	no	Poultry	Other	S. Wagenia				2019				0		0		0
19-SA01887-0	no	yes	Poultry	Other	S. Hadar	Hadar	33		2019				6	aph(3'')-Ib;aph(6)-Id;blaTEM-135;mdsA;mdsB;qnrB19	150	espO1;sopE2;steC;sseJ;steB;sifB;steA;ssaU;ssaT;ssaS;ssaR;ssaQ;ssaP;ssaO;ssaN;ssaV;ssaM;ssaL;ssaK;ssaX;ssaJ;ssaI;ssaH;ssaG;sseG;sseF;sscB;sseE;sseD;sseC;sscA;sseB;sseA;ssaE;ssaD;ssaC;spiC;ssrA;ssrB;phoP;phoQ;sifA;csgC;csgA;csgB;csgD;csgE;csgF;csgG;sopB;pipB;ompA;sopD2;slrP;fur;entA;entB;fepG;fepC;fimW;fimY;fimZ;fimF;fimH;fimD;fimC;fimI;fimA;allB;acrB;STM0289;tlde1;STM0287;STM0286;STM0285;STM0284;S…	5	ColRNAI_1;Col8282_1;Col156_1;Col(pHAD28)_1;ColpVC_1
19-SA01890-0	no	no	Unspecific / unknown	Typhimurium	S. Typhimurium				2019				0		0		0
19-SA01891-0	no	no	Unspecific / unknown	Other	S. Goldcoast				2019				0		0		0
19-SA01892-0	no	no	Unspecific / unknown	Derby	S. Derby				2019				0		0		0
19-SA01893-0	no	no	Poultry	Infantis	S. Infantis				2019				0		0		0
19-SA01895-0	no	no	Pork	Other	S. Nottingham				2019				0		0		0
19-SA01896-0	no	no	Pork	4,[5],12:i:-	S. Typhimurium, monophasic				2019				0		0		0
19-SA01897-0	no	no	Pork	4,[5],12:i:-	S. Typhimurium, monophasic				2019				0		0		0
19-SA01898-0	no	no	Pork	Other	S. Nottingham				2019				0		0		0
19-SA01899-0	no	no	Pork	Typhimurium	S. Typhimurium				2019				0		0		0
19-SA01900-0	no	no	Pork	Typhimurium	S. Typhimurium				2019				0		0		0
19-SA01901-0	no	no	Pork	Typhimurium	S. Typhimurium				2019				0		0		0
19-SA01902-0	no	no	Pork	Typhimurium	S. Typhimurium				2019				0		0		0
19-SA01903-0	no	yes	Pork	Derby	S. Derby	Derby	682	B	2019	Derby_4	Derby_19	Derby_19	2	mdsA;mdsB	153	slrP;ompA;pipB;sopB;sspH1;sspH2;espO1;sopE2;steC;sseJ;steB;sifB;steA;ssaU;ssaT;ssaS;ssaR;ssaQ;ssaP;ssaO;ssaN;ssaV;ssaM;ssaL;ssaK;ssaX;ssaJ;ssaI;ssaH;ssaG;sseG;sseF;sscB;sseE;sseD;sseC;sscA;sseB;sseA;ssaE;ssaD;ssaC;spiC;ssrA;ssrB;phoP;phoQ;sifA;csgC;csgA;csgB;csgD;csgE;csgF;csgG;sopA;gndA;galF;sopD;rpoS;invH;invF;invG;invE;invA;invB;invC;invI;invJ;spaO;spaP;spaQ;spaR;spaS;sicA;sipB;sipC;sipD;sipA;…	2	Col440II_1;Col(pHAD28)_1
19-SA01904-0	no	no	Pork	Other	S. Mbandaka				2019				0		0		0
19-SA01905-0	no	no	Unspecific / unknown	Other	S. Saintpaul				2019				0		0		0
19-SA01906-0	no	no	Poultry	Other	S. Rissen				2019				0		0		0
19-SA01907-0	no	no	Unspecific / unknown	Other	S. Senftenberg				2019				0		0		0
19-SA01908-0	no	yes	Pork	4,[5],12:i:-	S. Typhimurium, monophasic	4,[5],12:i:-	34	B	2019	Typhimurium_34	Typhimurium_61	Typhimurium_99	2	mdsA;mdsB	155	csgG;csgF;csgE;csgD;csgB;csgA;csgC;sifA;phoQ;phoP;ssrB;ssrA;spiC;ssaC;ssaD;ssaE;sseA;sseB;sscA;sseC;sseD;sseE;sscB;sseF;sseG;ssaG;ssaH;ssaI;ssaJ;ssaX;ssaK;ssaL;ssaM;ssaV;ssaN;ssaO;ssaP;ssaQ;ssaR;ssaS;ssaT;ssaU;steA;sifB;steB;sseJ;steC;sopE2;espO1;pipB2;mig;avrA;sprB;hilC;orgC;orgB;orgA;prgK;prgJ;prgI;prgH;hilD;hilA;iagB;sptP;sicP;iacP;sipA;sipD;sipC;sipB;sicA;spaS;spaR;spaQ;spaP;spaO;invJ;invI;in…	2	Col(pHAD28)_1;Col(VCM04)_1
19-SA01909-0	no	no	Poultry	Infantis	S. Infantis				2019				0		0		0
19-SA01910-0	no	yes	Unspecific / unknown	Other	S. Anatum	Anatum	64	E1	2019				2	mdsA;mdsB	147	sspH2;sseK2;galF;gndA;sopA;espO1;sopE2;steC;sseJ;steB;sifB;steA;ssaU;ssaT;ssaS;ssaR;ssaQ;ssaP;ssaO;ssaN;ssaV;ssaM;ssaL;ssaK;ssaX;ssaJ;ssaI;ssaH;ssaG;sseG;sseF;sscB;sseE;sseD;sseC;sscA;sseB;sseA;ssaE;ssaD;ssaC;spiC;ssrA;ssrB;phoP;phoQ;sifA;csgC;csgA;csgB;csgD;csgE;csgF;csgG;sopB;pipB;ompA;sopD2;tcpC;pipB2;mig;avrA;sprB;hilC;orgC;orgB;orgA;prgK;prgJ;prgI;prgH;hilD;hilA;iagB;sptP;sicP;iacP;sipA;sipD…	2	IncI1-I(Alpha)_1;ColpVC_1
19-SA01911-0	no	no	Pork, organs	4,[5],12:i:-	S. Typhimurium, monophasic				2019				0		0		0
19-SA01912-0	no	no	Poultry	Other	Subspec. I				2019				0		0		0
19-SA01913-0	no	no	Pork	4,[5],12:i:-	S. Typhimurium, monophasic				2019				0		0		0
19-SA01914-0	no	no	Unspecific / unknown	Derby	S. Derby				2019				0		0		0
19-SA01915-0	no	no	Pork	Typhimurium	S. Typhimurium				2019				0		0		0
19-SA01916-0	no	no	Pork	Typhimurium	S. Typhimurium				2019				0		0		0
19-SA01917-0	no	no	Pork	Typhimurium	S. Typhimurium				2019				0		0		0
19-SA01918-0	no	no	Pork	Typhimurium	S. Typhimurium				2019				0		0		0
19-SA01919-0	no	no	Pork	Infantis	S. Infantis				2019				0		0		0
19-SA01929-0	no	no	Poultry	Infantis	S. Infantis				2019				0		0		0
19-SA01930-0	no	no	Poultry	Infantis	S. Infantis				2019				0		0		0
19-SA01931-0	no	no	Unspecific / unknown	Typhimurium	S. Typhimurium				2019				0		0		0
19-SA01933-0	no	no	Reptiles, organs	Other	S. Kisarawe				2019				0		0		0
19-SA01935-0	no	no	Poultry, organs	Other	Subspec. I				2019				0		0		0
19-SA01936-0	no	no	Poultry, organs	Infantis	S. Infantis				2019				0		0		0
19-SA01937-0	no	no	Poultry	Other	S. Newport				2019				0		0		0
19-SA01938-0	no	no	Unspecific / unknown	Other	Subspec. I				2019				0		0		0
19-SA01939-0	yes	yes	Pork	Derby	S. subspec. I, rough phenotype	Derby	39	B	2019	Derby_17	Derby_20	Derby_20	3	fosA7;mdsA(~);mdsB(~)	145	acrB;allB;avrA;csgA;csgB;csgC;csgD;csgE;csgF;csgG;entB;espO1;fepC;fepG;fimA;fimC;fimD;fimF;fimH;fimI;fimW;fimY;fimZ;fliN;fur;galF;gndA;hilA;hilC;hilD;iacP;iagB;ibeC;invA;invB;invC;invE;invF;invG;invH;invI;invJ;mgtB;mgtC;mig;misL;ompA;orgA;orgB;orgC;phoP;phoQ;pipB;pipB2;prgH;prgI;prgJ;prgK;rcsB;rpoS;shdA;sicA;sicP;sifA;sifB;sinH;sipA;sipB;sipC;sipD;slrP;sopA;sopB;sopD;sopD2;sopE2;spaO;spaP;spaQ;sp…	1	ColRNAI_1	SRR35250090	PRJNA937468
19-SA01940-0	no	no	Poultry	Typhimurium	S. Typhimurium				2019				0		0		0
19-SA01941-0	no	no	Pork	Other	Subspec. I				2019				0		0		0
19-SA01942-0	no	no	Pork	Other	Subspec. I				2019				0		0		0
19-SA01943-0	no	yes	Unspecific / unknown	Enteritidis	S. Enteritidis	Enteritidis	11	D1	2019	Enteritidis_32	Enteritidis_42	Enteritidis_45	2	mdsA;mdsB	139	csgG;csgF;csgE;csgD;csgB;csgA;csgC;sifA;phoQ;phoP;ssrB;ssrA;spiC;ssaC;ssaD;ssaE;sseA;sseB;sscA;sseC;sseD;sseE;sscB;sseF;sseG;ssaG;ssaH;ssaI;ssaJ;ssaX;ssaK;ssaL;ssaM;ssaV;ssaN;ssaO;ssaP;ssaQ;ssaR;ssaS;ssaT;ssaU;steA;sifB;steB;sseJ;steC;sopE2;espO1;sodCI;hcp2;tssJ;tssK;tssL;tssM;sopB;pipB;ompA;sseI;pipB2;mig;avrA;sprB;hilC;orgC;orgB;orgA;prgK;prgJ;prgI;prgH;hilD;hilA;iagB;sptP;sicP;iacP;sipA;sipD;s…	2	IncFII(S)_1;IncX1_4
19-SA01944-0	no	yes	Pork	Other	S. Hadar	Hadar	3436		2019				2	mdsA;mdsB	152	STM0266;STM0267;STM0268;STM0269;STM0270;STM0271;STM0272;STM0273;STM0274;STM0276;tae4;STM0278;STM0279;STM0280;STM0281;STM0282;STM0283;STM0284;STM0285;STM0286;STM0287;tlde1;STM0289;acrB;allB;fimA;fimI;fimC;fimD;fimH;fimF;fimZ;fimY;fimW;fepC;fepG;entB;entA;fur;slrP;sopD2;ompA;pipB;sopB;csgG;csgF;csgE;csgD;csgB;csgA;csgC;sifA;phoQ;phoP;avrA;sprB;hilC;orgC;orgB;orgA;prgK;prgJ;prgI;prgH;hilD;hilA;iagB;…	2	IncI1-I(Alpha)_1;Col8282_1
19-SA01947-0	no	no	Unspecific / unknown	Other	S. London				2019				0		0		0
19-SA01947-1	no	no	Unspecific / unknown	Other	S. Anatum				2019				0		0		0
19-SA01948-0	no	yes	Pork	Derby	S. Derby	Derby	40	B	2019	Derby_18	Derby_21	Derby_21	3	fosA7.3;mdsA;mdsB	142	sseK2;galF;gndA;sopA;csgG;csgF;csgE;csgD;csgB;csgA;csgC;sifA;phoQ;phoP;ssrB;ssrA;spiC;ssaC;ssaD;ssaE;sseA;sseB;sscA;sseC;sseD;sseE;sscB;sseF;sseG;ssaG;ssaH;ssaI;ssaJ;ssaX;ssaK;ssaL;ssaM;ssaV;ssaN;ssaO;ssaP;ssaQ;ssaR;ssaS;ssaT;ssaU;steA;sifB;sseJ;steC;fur;entB;fepG;fepC;fimW;fimY;fimZ;fimF;fimH;fimD;fimC;fimI;fimA;allB;acrB;STM0289;tlde1;STM0287;STM0286;STM0285;STM0283;STM0282;STM0281;STM0280;STM0…	0
19-SA01949-0	no	yes	Pork	Derby	S. Derby	Derby	40	B	2019	Derby_18	Derby_21	Derby_21	3	fosA7.3;mdsA;mdsB	142	sseK2;galF;gndA;sopA;csgG;csgF;csgE;csgD;csgB;csgA;csgC;sifA;phoQ;phoP;ssrB;ssrA;spiC;ssaC;ssaD;ssaE;sseA;sseB;sscA;sseC;sseD;sseE;sscB;sseF;sseG;ssaG;ssaH;ssaI;ssaJ;ssaX;ssaK;ssaL;ssaM;ssaV;ssaN;ssaO;ssaP;ssaQ;ssaR;ssaS;ssaT;ssaU;steA;sifB;sseJ;steC;fur;entB;fepG;fepC;fimW;fimY;fimZ;fimF;fimH;fimD;fimC;fimI;fimA;allB;acrB;STM0289;tlde1;STM0287;STM0286;STM0285;STM0283;STM0282;STM0281;STM0280;STM0…	0
19-SA01950-0	no	yes	Pork	4,[5],12:i:-	S. Typhimurium, monophasic	4,[5],12:i:-	34	B	2019	Typhimurium_2	Typhimurium_2	Typhimurium_100	7	aph(3'')-Ib;aph(6)-Id;blaTEM-1;mdsA;mdsB;sul2;tet(B)	156	sopD;rpoS;invH;invF;invG;invE;invA;invB;invC;invI;invJ;spaO;spaP;spaQ;spaR;spaS;sicA;sipB;sipC;sipD;sipA;iacP;sicP;sptP;iagB;hilA;hilD;prgH;prgI;prgJ;prgK;orgA;orgB;orgC;hilC;sprB;avrA;mig;pipB2;ssrB;ssrA;spiC;ssaC;ssaD;ssaE;sseA;sseB;sscA;sseC;sseD;sseE;sscB;sseF;sseG;ssaG;ssaH;ssaI;ssaJ;ssaX;ssaK;ssaL;ssaM;ssaV;ssaN;ssaO;ssaP;ssaQ;ssaR;ssaS;ssaT;ssaU;steA;sifB;steB;sseJ;steC;sopE2;espO1;lpfE;lp…	1	IncI1-I(Alpha)_1
19-SA01951-0	no	yes	Pork	4,[5],12:i:-	S. Typhimurium, monophasic	4,[5],12:i:-	34	B	2019	Typhimurium_2	Typhimurium_72	Typhimurium_101	15	aadA2;aph(3'')-Ib;aph(3')-IIa;aph(6)-Ic;aph(6)-Id;blaTEM-1;ble;catA2;dfrA12;mdsA;mdsB;sul1;sul2;tet(A);tet(B)	154	espO1;sopE2;steC;sseJ;steB;sifB;steA;ssaU;ssaT;ssaS;ssaR;ssaQ;ssaP;ssaO;ssaN;ssaV;ssaM;ssaL;ssaK;ssaX;ssaJ;ssaI;ssaH;ssaG;sseG;sseF;sscB;sseE;sseD;sseC;sscA;sseB;sseA;ssaE;ssaD;ssaC;spiC;ssrA;ssrB;phoP;phoQ;sifA;csgC;csgA;csgB;csgD;csgE;csgF;csgG;sopB;pipB;ompA;sseI;avrA;sprB;hilC;orgC;orgB;orgA;prgK;prgJ;prgI;prgH;hilD;hilA;iagB;sptP;sicP;iacP;sipA;sipD;sipC;sipB;sicA;spaS;spaR;spaQ;spaP;spaO;in…	4	IncHI2_1;pKPC-CAV1321_1;IncHI2A_1;Col(pHAD28)_1
19-SA01952-0	no	no	Feed, plant-based	Typhimurium	S. Typhimurium				2019				0		0		0
19-SA01953-0	no	yes	Unspecific / unknown	Other	S. Corvallis	Corvallis	1541		2019				2	mdsA;mdsB	147	sopD2;ompA;pipB;sopB;csgG;csgF;csgE;csgD;csgB;csgA;csgC;sifA;phoQ;phoP;ssrB;ssrA;spiC;ssaC;ssaD;ssaE;sseA;sseB;sscA;sseC;sseD;sseE;sscB;sseF;sseG;ssaG;ssaH;ssaI;ssaJ;ssaX;ssaK;ssaL;ssaM;ssaV;ssaN;ssaO;ssaP;ssaQ;ssaR;ssaS;ssaT;ssaU;steA;sifB;steB;sseJ;steC;slrP;fur;entA;entB;fepG;fepC;fimW;fimY;fimZ;fimF;fimH;fimD;fimC;fimI;fimA;allB;acrB;STM0289;tlde1;STM0287;STM0286;STM0285;STM0284;STM0283;STM02…	1	IncI1-I(Alpha)_1
19-SA01954-0	no	yes	Pork	4,[5],12:i:-	S. Typhimurium, monophasic	4,[5],12:i:-	34	B	2019	Typhimurium_2	Typhimurium_2	Typhimurium_89	9	aac(3)-IVa;aph(3'')-Ib;aph(4)-Ia;aph(6)-Id;blaTEM-1;mdsA;mdsB;sul2;tet(B)	155	espO1;sopE2;steC;sseJ;steB;sifB;steA;ssaU;ssaT;ssaS;ssaR;ssaQ;ssaP;ssaO;ssaN;ssaV;ssaM;ssaL;ssaK;ssaX;ssaJ;ssaI;ssaH;ssaG;sseG;sseF;sscB;sseE;sseD;sseC;sscA;sseB;sseA;ssaE;ssaD;ssaC;spiC;ssrA;ssrB;phoP;phoQ;sifA;csgC;csgA;csgB;csgD;csgE;csgF;csgG;sopB;pipB;ompA;sseI;sopD;rpoS;invH;invF;invG;invE;invA;invB;invC;invI;invJ;spaO;spaP;spaQ;spaR;spaS;sicA;sipB;sipC;sipD;sipA;iacP;sicP;sptP;iagB;hilA;hi…	4	p0111_1;IncHI2A_1;pKPC-CAV1321_1;IncHI2_1
19-SA01955-0	no	no	Wild boar, organs	Other	Subspec. I				2019				0		0		0
19-SA01956-0	no	no	Pork	Typhimurium	S. Typhimurium				2019				0		0		0
19-SA01957-0	no	no	Wild birds	Typhimurium	S. Typhimurium				2019				0		0		0
19-SA01958-0	no	no	Raccoon	Other	S. Coeln				2019				0		0		0
19-SA01960-0	no	no	Poultry	Typhimurium	S. Typhimurium				2019				0		0		0
19-SA01961-0	no	no	Poultry	Other	S. Minnesota				2019				0		0		0
19-SA01961-1	no	no	Poultry	Other	S. Heidelberg				2019				0		0		0
19-SA01962-0	no	no	Poultry	Other	S. Heidelberg				2019				0		0		0
19-SA01963-0	no	no	Feed, animal-based	Other	S. Senftenberg				2019				0		0		0
19-SA01965-0	no	no	Pork	Typhimurium	S. Typhimurium				2019				0		0		0
19-SA01966-0	no	no	Pork	Typhimurium	S. Typhimurium				2019				0		0		0
19-SA01967-0	no	no	Pork	Typhimurium	S. Typhimurium				2019				0		0		0
19-SA01968-0	no	no	Pork	4,[5],12:i:-	S. Typhimurium, monophasic				2019				0		0		0
19-SA01969-0	no	no	Pork	4,[5],12:i:-	S. Typhimurium, monophasic				2019				0		0		0
19-SA01970-0	no	yes	Pork	4,[5],12:i:-	S. Typhimurium, monophasic	4,[5],12:i:-	34	B	2019	Typhimurium_2	Typhimurium_2	Typhimurium_102	7	aph(3'')-Ib;aph(6)-Id;blaTEM-1;mdsA;mdsB;sul2;tet(B)	156	espO1;sopE2;steC;sseJ;steB;sifB;steA;ssaU;ssaT;ssaS;ssaR;ssaQ;ssaP;ssaO;ssaN;ssaV;ssaM;ssaL;ssaK;ssaX;ssaJ;ssaI;ssaH;ssaG;sseG;sseF;sscB;sseE;sseD;sseC;sscA;sseB;sseA;ssaE;ssaD;ssaC;spiC;ssrA;ssrB;phoP;phoQ;sifA;csgC;csgA;csgB;csgD;csgE;csgF;csgG;sopB;pipB;ompA;sseI;pipB2;mig;avrA;sprB;hilC;orgC;orgB;orgA;prgK;prgJ;prgI;prgH;hilD;hilA;iagB;sptP;sicP;iacP;sipA;sipD;sipC;sipB;sicA;spaS;spaR;spaQ;sp…	2	ColRNAI_1;Col(BS512)_1
19-SA01971-0	yes	yes	Unspecific / unknown	Typhimurium	S. subspec. I, rough phenotype	Typhimurium	19	B	2019	Typhimurium_38	Typhimurium_73	Typhimurium_103	8	aadA1;aadA2;blaTEM-1;cmlA1;dfrA12;mdsA;mdsB;sul3	164	steC;sseJ;steB;sifB;steA;ssaU;ssaT;ssaS;ssaR;ssaQ;ssaP;ssaO;ssaN;ssaV;ssaM;ssaL;ssaK;ssaX;ssaJ;ssaI;ssaH;ssaG;sseG;sseF;sscB;sseE;sseD;sseC;sscA;sseB;sseA;ssaE;ssaD;ssaC;spiC;ssrA;ssrB;phoP;phoQ;sifA;csgC;csgA;csgB;csgD;csgE;csgF;csgG;STM0287;tlde1;STM0289;STM0290;acrB;allB;fimA;fimI;fimC;fimD;fimH;fimF;fimZ;fimY;fimW;fepC;fepG;entB;entA;fur;lpfE;lpfD;lpfC;lpfB;lpfA;misL;mgtB;mgtC;sopA;gndA;galF;…	2	IncFIB(S)_1;IncFII(S)_1	SRR35250089	PRJNA937468
19-SA01972-0	no	no	Beef	Other	S. Dublin				2019				0		0		0
19-SA01973-0	no	no	Unspecific / unknown	Other	S. Dublin				2019				0		0		0
19-SA01974-0	no	no	Wild birds	Typhimurium	S. Typhimurium				2019				0		0		0
19-SA01975-0	no	yes	Unspecific / unknown	Other	S. Bonn	Bonn|Potsdam|Langeveld|Kenya|Neukoelln|Fann|Bullbay|Osnabrueck	1418		2019				2	mdsA;mdsB	154	sopD;rpoS;invH;invF;invG;invE;invA;invB;invC;invI;invJ;spaO;spaP;spaQ;spaR;spaS;sicA;sipB;sipC;sipD;sipA;iacP;sicP;sptP;iagB;hilA;hilD;prgH;prgI;prgJ;prgK;orgA;orgB;orgC;hilC;sprB;avrA;mig;pipB2;vgrG;hcp2;tssJ;tssL;tssM;sopB;pipB;ompA;sopD2;slrP;fur;entA;entB;fepG;fepC;sseK2;galF;gndA;sopA;csgG;csgF;csgE;csgD;csgB;csgA;csgC;sifA;phoQ;phoP;mgtC;mgtB;misL;sinH;ratB;shdA;sseL;rcsB;steA;sifB;steB;sse…	0
19-SA01976-0	no	no	Unspecific / unknown	Infantis	S. Infantis				2019				0		0		0
19-SA01977-0	no	no	Zoo-kept mammals	Other	S. Panama				2019				0		0		0
19-SA01979-0	no	no	Cat, pet	4,[5],12:i:-	S. Typhimurium, monophasic				2019				0		0		0
19-SA01981-0	no	no	Poultry	Other	S. Saintpaul				2019				0		0		0
19-SA01982-0	no	no	Unspecific / unknown	Infantis	S. Infantis				2019				0		0		0
19-SA01983-0	no	no	Unspecific / unknown	Infantis	S. Infantis				2019				0		0		0
19-SA01984-0	no	no	Unspecific / unknown	Other	S. Mbandaka				2019				0		0		0
19-SA01985-0	no	no	Unspecific / unknown	Infantis	S. Infantis				2019				0		0		0
19-SA01986-0	no	yes	Poultry	Other	S. Rissen	Rissen	469	C1	2019				3	mdsA;mdsB;qnrB	149	sopD;rpoS;invH;invF;invG;invE;invA;invB;invC;invI;invJ;spaO;spaP;spaQ;spaR;spaS;sicA;sipB;sipC;sipD;sipA;iacP;sicP;sptP;iagB;hilA;hilD;prgH;prgI;prgJ;prgK;orgA;orgB;orgC;hilC;sprB;avrA;mig;pipB2;sopE2;espO1;sopA;gndA;galF;sseK2;ssaU;ssaT;ssaS;ssaR;ssaQ;ssaP;ssaO;ssaN;ssaV;ssaM;ssaL;ssaK;ssaX;ssaJ;ssaI;ssaH;ssaG;sseG;sseF;sscB;sseE;sseD;sseC;sscA;sseB;sseA;ssaE;ssaD;ssaC;spiC;ssrA;ssrB;phoP;phoQ;s…	3	Col(pHAD28)_1;Col(pHAD28)_1;Col(pHAD28)_1
19-SA01987-0	no	no	Unspecific / unknown	Other	S. Tennessee				2019				0		0		0
19-SA01988-0	no	no	Unspecific / unknown	Other	S. Senftenberg				2019				0		0		0
19-SA01989-0	no	no	Poultry	Typhimurium	S. Typhimurium				2019				0		0		0
19-SA01990-0	no	yes	Poultry	Other	Subspec. I	I I:a:-	4041	I	2019				2	mdsA;mdsB	153	STM0266;STM0267;STM0268;STM0269;STM0270;STM0271;STM0272;STM0273;STM0274;STM0275;STM0276;tae4;STM0278;STM0279;STM0280;STM0281;STM0282;STM0283;STM0284;STM0285;STM0286;STM0287;tlde1;STM0289;acrB;allB;fimA;fimI;fimC;fimD;fimH;fimF;fimZ;fimY;fimW;fepG;entB;entA;fur;slrP;sopD2;sodCI;sseI;ompA;pipB;sopB;csgG;csgF;csgE;csgD;csgB;csgA;csgC;sifA;phoQ;phoP;ssrB;ssrA;spiC;ssaC;ssaD;ssaE;sseA;sseB;sscA;sseC;s…	0
19-SA01991-0	no	no	Pork, organs	Derby	S. Derby				2019				0		0		0
19-SA01992-0	no	yes	Beef	Infantis	S. Infantis	Infantis	32	C1	2019	Infantis_16	Infantis_18	Infantis_19	2	mdsA;mdsB	151	sspH2;sseK2;galF;gndA;sopA;espO1;sopE2;steC;sseJ;steB;sifB;steA;ssaU;ssaT;ssaS;ssaR;ssaQ;ssaP;ssaO;ssaN;ssaV;ssaM;ssaL;ssaK;ssaX;ssaJ;ssaI;ssaH;ssaG;sseG;sseF;sscB;sseE;sseD;sseC;sscA;sseB;sseA;ssaE;ssaD;ssaC;spiC;ssrA;ssrB;phoP;phoQ;sifA;csgC;csgA;csgB;csgD;csgE;csgF;csgG;sopB;pipB;ompA;sopD;rpoS;invH;invF;invG;invE;invA;invB;invC;invI;invJ;spaO;spaP;spaQ;spaR;spaS;sicA;sipB;sipC;sipD;sipA;iacP;…	0
19-SA01993-0	no	yes	Pork	Derby	S. Derby	Derby	682	B	2019	Derby_4	Derby_19	Derby_19	2	mdsA;mdsB	152	steC;sseJ;steB;sifB;steA;ssaU;ssaT;ssaS;ssaR;ssaQ;ssaP;ssaO;ssaN;ssaV;ssaM;ssaL;ssaK;ssaX;ssaJ;ssaI;ssaH;ssaG;sseG;sseF;sscB;sseE;sseD;sseC;sscA;sseB;sseA;ssaE;ssaD;ssaC;spiC;ssrA;ssrB;phoP;phoQ;sifA;csgC;csgA;csgB;csgD;csgE;csgF;csgG;sopA;gndA;galF;STM0266;STM0267;STM0268;STM0269;STM0270;STM0271;STM0272;STM0273;STM0274;STM0275;STM0276;tae4;STM0278;STM0279;STM0280;STM0281;STM0282;STM0283;STM0284;…	1	IncI1-I(Alpha)_1
19-SA01994-0	no	no	Pork	4,[5],12:i:-	S. Typhimurium, monophasic				2019				0		0		0
19-SA01994-1	no	no	Pork	Other	S. London				2019				0		0		0
19-SA01994-2	yes	yes	Pork	Infantis	S. subspec. I, rough phenotype	Infantis	32	C1	2019	Infantis_17	Infantis_19	Infantis_20	3	gyrA_D87N;mdsA;mdsB	151	steA;sifB;steB;sseJ;steC;sopE2;espO1;ssaU;ssaT;ssaS;ssaR;ssaQ;ssaP;ssaO;ssaN;ssaV;ssaM;ssaL;ssaK;ssaX;ssaJ;ssaI;ssaH;ssaG;sseG;sseF;sscB;sseE;sseD;sseC;sscA;sseB;sseA;ssaE;ssaD;ssaC;spiC;ssrA;ssrB;phoP;phoQ;sifA;csgC;csgA;csgB;csgD;csgE;csgF;csgG;sopB;pipB;ompA;rcsB;sseL;shdA;ratB;sinH;sspH2;sseK2;galF;gndA;sopA;fur;sopD;rpoS;invH;invF;invG;invE;invA;invB;invC;invI;invJ;spaO;spaP;spaQ;spaR;spaS;s…	0		SRR35250088	PRJNA937468
19-SA01995-0	no	yes	Beef	Infantis	S. Infantis	Infantis	32	C1	2019	Infantis_16	Infantis_18	Infantis_19	2	mdsA;mdsB	151	ompA;pipB;sopB;csgG;csgF;csgE;csgD;csgB;csgA;csgC;sifA;phoQ;phoP;ssrB;ssrA;spiC;ssaC;ssaD;ssaE;sseA;sseB;sscA;sseC;sseD;sseE;sscB;sseF;sseG;ssaG;ssaH;ssaI;ssaJ;ssaX;ssaK;ssaL;ssaM;ssaV;ssaN;ssaO;ssaP;ssaQ;ssaR;ssaS;ssaT;ssaU;steA;sifB;steB;sseJ;steC;sopE2;espO1;sopA;gndA;galF;sseK2;sspH2;sopD;rpoS;invH;invF;invG;invE;invA;invB;invC;invI;invJ;spaO;spaP;spaQ;spaR;spaS;sicA;sipB;sipC;sipD;sipA;iacP;…	0
19-SA01998-0	no	no	Beef	Infantis	S. Infantis				2019				0		0		0
19-SA02001-0	no	yes	Feed, plant-based	Other	S. Havana	Havana	588	G	2019				2	mdsA;mdsB	152	pipB2;mig;avrA;sprB;hilC;orgC;orgB;orgA;prgK;prgJ;prgI;prgH;hilD;hilA;iagB;sptP;sicP;iacP;sipA;sipD;sipC;sipB;sicA;spaS;spaR;spaQ;spaP;spaO;invJ;invI;invC;invB;invA;invE;invG;invF;invH;rpoS;sopD;csgG;csgF;csgE;csgD;csgB;csgA;csgC;sifA;phoQ;phoP;ssrB;ssrA;spiC;ssaC;ssaD;ssaE;sseA;sseB;sscA;sseC;sseD;sseE;sscB;sseF;sseG;ssaG;ssaH;ssaI;ssaJ;ssaX;ssaK;ssaL;ssaM;ssaV;ssaN;ssaO;ssaP;ssaQ;ssaR;ssaS;ssaT…	3	Col(pHAD28)_1;Col(pHAD28)_1;Col(pHAD28)_1
19-SA02002-0	no	no	Unspecific / unknown	Derby	S. Derby				2019				0		0		0
19-SA02003-0	no	no	Poultry, organs	Infantis	S. Infantis				2019				0		0		0
19-SA02004-0	no	no	Poultry, organs	Infantis	S. Infantis				2019				0		0		0
19-SA02005-0	no	yes	Unspecific / unknown	4,[5],12:i:-	S. Typhimurium, monophasic	4,[5],12:i:-	34	B	2019	Typhimurium_2	Typhimurium_74	Typhimurium_104	9	aph(3'')-Ib;aph(6)-Id;blaTEM-1;dfrA14;mdsA;mdsB;qnrS1;sul2;tet(B)	156	csgG;csgF;csgE;csgD;csgB;csgA;csgC;sifA;phoQ;phoP;ssrB;ssrA;spiC;ssaC;ssaD;ssaE;sseA;sseB;sscA;sseC;sseD;sseE;sscB;sseF;sseG;ssaG;ssaH;ssaI;ssaJ;ssaX;ssaK;ssaL;ssaM;ssaV;ssaN;ssaO;ssaP;ssaQ;ssaR;ssaS;ssaT;ssaU;steA;sifB;steB;sseJ;steC;pipB2;mig;avrA;sprB;hilC;orgC;orgB;orgA;prgK;prgJ;prgI;prgH;hilD;hilA;iagB;sptP;sicP;iacP;sipA;sipD;sipC;sipB;sicA;spaS;spaR;spaQ;spaP;spaO;invJ;invI;invC;invB;invA…	1	IncN_1
19-SA02006-0	no	no	Poultry	Other	S. Newport				2019				0		0		0
19-SA02007-0	no	yes	Poultry	Other	Subspec. I	I I:a:-	4041	I	2019				2	mdsA;mdsB	153	slrP;sopD2;sodCI;sseI;ompA;pipB;sopB;csgG;csgF;csgE;csgD;csgB;csgA;csgC;sifA;phoQ;phoP;ssrB;ssrA;spiC;ssaC;ssaD;ssaE;sseA;sseB;sscA;sseC;sseD;sseE;sscB;sseF;sseG;ssaG;ssaH;ssaI;ssaJ;ssaX;ssaK;ssaL;ssaM;ssaV;ssaN;ssaO;ssaP;ssaQ;ssaR;ssaS;ssaT;ssaU;steA;sifB;steB;sseJ;steC;sopE2;espO1;sopA;gndA;sseK2;sspH2;STM0266;STM0267;STM0268;STM0269;STM0270;STM0271;STM0272;STM0273;STM0274;STM0275;STM0276;tae4;…	0
19-SA02008-0	no	no	Poultry	Typhimurium	S. Typhimurium				2019				0		0		0
19-SA02009-0	no	no	Poultry	Other	S. Indiana				2019				0		0		0
19-SA02010-0	no	yes	Poultry	Paratyphi B var. Java	S. Paratyphi B var. Java	Paratyphi B var. Java	28	B	2019	Paratyphi_B_var_Java_1	Paratyphi_B_var_Java_1	Paratyphi_B_var_Java_9	12	aadA1;aadA2;blaTEM-1;cmlA1;dfrA1;gyrA_D87G;lnu(F);mdsA;mdsB;sat2;sul2;sul3	144	ssrB;ssrA;spiC;ssaC;ssaD;ssaE;sseA;sseB;sscA;sseC;sseD;sseE;sscB;sseF;sseG;ssaG;ssaH;ssaI;ssaJ;ssaX;ssaK;ssaL;ssaM;ssaV;ssaN;ssaO;ssaP;ssaQ;ssaR;ssaS;ssaT;ssaU;steA;sifB;steB;sseJ;steC;sopE2;espO1;rpoS;invH;invF;invG;invE;invA;invB;invC;invI;invJ;spaO;spaP;spaQ;spaR;spaS;sicA;sipB;sipC;sipD;sipA;iacP;sicP;sptP;iagB;hilA;hilD;prgH;prgI;prgJ;prgK;orgA;orgB;orgC;hilC;sprB;avrA;mig;fur;entA;entB;fepG…	5	IncHI2A_1;IncHI2_1;pKPC-CAV1321_1;IncI1-I(Alpha)_1;ColRNAI_1
19-SA02011-0	no	no	Unspecific / unknown	Other	S. Hadar				2019				0		0		0
19-SA02012-0	no	no	Unspecific / unknown	Other	S. Brandenburg				2019				0		0		0
19-SA02013-0	no	no	Unspecific / unknown	Other	S. Hadar				2019				0		0		0
19-SA02014-0	yes	yes	Pork	Derby	S. subspec. I, rough phenotype	Derby	39	B	2019	Derby_19	Derby_22	Derby_22	3	fosA7;mdsA(~);mdsB(~)	145	acrB;allB;avrA;csgA;csgB;csgC;csgD;csgE;csgF;csgG;entB;espO1;fepC;fepG;fimA;fimC;fimD;fimF;fimH;fimI;fimW;fimY;fimZ;fliN;fur;galF;gndA;hilA;hilC;hilD;iacP;iagB;ibeC;invA;invB;invC;invE;invF;invG;invH;invI;invJ;mgtB;mgtC;mig;misL;ompA;orgA;orgB;orgC;phoP;phoQ;pipB;pipB2;prgH;prgI;prgJ;prgK;rcsB;rpoS;shdA;sicA;sicP;sifA;sifB;sinH;sipA;sipB;sipC;sipD;slrP;sopA;sopB;sopD;sopD2;sopE2;spaO;spaP;spaQ;sp…	1	ColRNAI_1	SRR35250087	PRJNA937468
19-SA02015-0	no	no	Unspecific / unknown	Other	S. Hadar				2019				0		0		0
19-SA02016-0	yes	yes	Pork	4,[5],12:i:-	S. subspec. I, rough phenotype	4,[5],12:i:-	34	B	2019	Typhimurium_39	Typhimurium_75	Typhimurium_105	11	aadA5;aph(3'')-Ib;aph(6)-Id;blaTEM-1;dfrA1;mcr-9.1;mdsA;mdsB;sul1;sul2;tet(B)	155	sodCI;sseI;ompA;pipB;sopB;csgG;csgF;csgE;csgD;csgB;csgA;csgC;sifA;phoQ;phoP;ssrB;ssrA;spiC;ssaC;ssaD;ssaE;sseA;sseB;sscA;sseC;sseD;sseE;sscB;sseF;sseG;ssaG;ssaH;ssaI;ssaJ;ssaX;ssaK;ssaL;ssaM;ssaV;ssaN;ssaO;ssaP;ssaQ;ssaR;ssaS;ssaT;ssaU;sseK2;galF;gndA;sopA;steA;sifB;steB;sseJ;steC;lpfA;lpfB;lpfC;lpfD;lpfE;acrB;allB;fimA;fimI;fimC;fimD;fimH;fimF;fimZ;fimY;fimW;fepC;fepG;entB;entA;sopE2;espO1;STM02…	3	IncHI2_1;pKPC-CAV1321_1;IncHI2A_1	SRR35250086	PRJNA937468
19-SA02017-0	yes	yes	Pork	4,[5],12:i:-	S. subspec. I, rough phenotype	4,[5],12:i:-	34	B	2019	Typhimurium_39	Typhimurium_75	Typhimurium_105	11	aadA5;aph(3'')-Ib;aph(6)-Id;blaTEM-1;dfrA1;mcr-9.1;mdsA;mdsB;sul1;sul2;tet(B)	158	acrB;allB;avrA;csgA;csgB;csgC;csgD;csgE;csgF;csgG;entA;entB;espO1;fepC;fepG;fimA;fimC;fimD;fimF;fimH;fimI;fimW;fimY;fimZ;fliN;fur;galF;gndA;gogB;hilA;hilC;hilD;iacP;iagB;ibeC;invA;invB;invC;invE;invF;invG;invH;invI;invJ;lpfA;lpfB;lpfC;lpfD;lpfE;mgtB;mgtC;mig;misL;ompA;orgA;orgB;orgC;phoP;phoQ;pipB;pipB2;prgH;prgI;prgJ;prgK;ratB;rcsB;rpoS;shdA;sicA;sicP;sifA;sifB;sinH;sipA;sipB;sipC;sipD;slrP;sodC…	4	IncHI2A_1;pKPC-CAV1321_1;IncHI2_1;IncQ1_1	SRR35250085	PRJNA937468
19-SA02018-0	no	no	Unspecific / unknown	Typhimurium	S. Typhimurium				2019				0		0		0
19-SA02019-0	no	yes	Raccoon	Enteritidis	S. Enteritidis	Enteritidis	11	D1	2019	Enteritidis_13	Enteritidis_43	Enteritidis_46	2	mdsA;mdsB	140	sseI;ompA;pipB;sopB;tssM;sodCI;espO1;sopE2;steC;sseJ;steB;sifB;steA;ssaU;ssaT;ssaS;ssaR;ssaQ;ssaP;ssaO;ssaN;ssaV;ssaM;ssaL;ssaK;ssaX;ssaJ;ssaI;ssaH;ssaG;sseG;sseF;sscB;sseE;sseD;sseC;sscA;sseB;sseA;ssaE;ssaD;ssaC;spiC;ssrA;ssrB;phoP;phoQ;sifA;csgC;csgA;csgB;csgD;csgE;csgF;csgG;sopA;gndA;galF;sspH2;STM0266;tlde1;acrB;allB;fimA;fimI;fimC;fimD;fimH;fimF;fimZ;fimY;fimW;fepG;entB;entA;fur;sinH;ratB;ss…	2	IncFIB(S)_1;IncFII(S)_1
19-SA02020-0	no	no	Pork	Derby	S. Derby				2019				0		0		0
19-SA02021-0	no	no	Unspecific / unknown	Other	S. Ohio				2019				0		0		0
19-SA02022-0	no	no	Feed, animal-based	Other	S. Livingstone				2019				0		0		0
19-SA02024-0	no	yes	Poultry	Enteritidis	S. Enteritidis	Enteritidis	11	D1	2019	Enteritidis_1	Enteritidis_1	Enteritidis_1	3	gyrA_S83Y;mdsA;mdsB	140	sspH2;galF;gndA;sopA;csgG;csgF;csgE;csgD;csgB;csgA;csgC;sifA;phoQ;phoP;ssrB;ssrA;spiC;ssaC;ssaD;ssaE;sseA;sseB;sscA;sseC;sseD;sseE;sscB;sseF;sseG;ssaG;ssaH;ssaI;ssaJ;ssaX;ssaK;ssaL;ssaM;ssaV;ssaN;ssaO;ssaP;ssaQ;ssaR;ssaS;ssaT;ssaU;steA;sifB;steB;sseJ;steC;sopE2;espO1;sodCI;tssM;sopB;pipB;ompA;sseI;pipB2;mig;avrA;sprB;hilC;orgC;orgB;orgA;prgK;prgJ;prgI;prgH;hilD;hilA;iagB;sptP;sicP;iacP;sipA;sipD;…	4	IncFIB(S)_1;IncFII(S)_1;Col(pHAD28)_1;Col440II_1
19-SA02025-0	no	yes	Pork	4,[5],12:i:-	S. Typhimurium, monophasic	4,[5],12:i:-	34	B	2019	Typhimurium_2	Typhimurium_2	Typhimurium_106	7	aph(3'')-Ib;aph(6)-Id;blaTEM-1;mdsA;mdsB;sul2;tet(B)	156	sseI;ompA;pipB;sopB;csgG;csgF;csgE;csgD;csgB;csgA;csgC;sifA;phoQ;phoP;ssrB;ssrA;spiC;ssaC;ssaD;ssaE;sseA;sseB;sscA;sseC;sseD;sseE;sscB;sseF;sseG;ssaG;ssaH;ssaI;ssaJ;ssaX;ssaK;ssaL;ssaM;ssaV;ssaN;ssaO;ssaP;ssaQ;ssaR;ssaS;ssaT;ssaU;steA;sifB;steB;sseJ;steC;sopE2;espO1;pipB2;mig;avrA;sprB;hilC;orgC;orgB;orgA;prgK;prgJ;prgI;prgH;hilD;hilA;iagB;sptP;sicP;iacP;sipA;sipD;sipC;sipB;sicA;spaS;spaR;spaQ;sp…	1	Col(pHAD28)_1
19-SA02029-0	no	no	Unspecific / unknown	Derby	S. Derby				2019				0		0		0
19-SA02030-0	no	no	Unspecific / unknown	Derby	S. Derby				2019				0		0		0
19-SA02031-0	no	yes	Unspecific / unknown	Enteritidis	S. Enteritidis	Enteritidis	11	D1	2019	Enteritidis_12	Enteritidis_44	Enteritidis_47	2	mdsA;mdsB	140	sseI;ompA;pipB;sopB;tssM;sodCI;espO1;sopE2;steC;sseJ;steB;sifB;steA;ssaU;ssaT;ssaS;ssaR;ssaQ;ssaP;ssaO;ssaN;ssaV;ssaM;ssaL;ssaK;ssaX;ssaJ;ssaI;ssaH;ssaG;sseG;sseF;sscB;sseE;sseD;sseC;sscA;sseB;sseA;ssaE;ssaD;ssaC;spiC;ssrA;ssrB;phoP;phoQ;sifA;csgC;csgA;csgB;csgD;csgE;csgF;csgG;sopA;gndA;galF;sspH2;sopD;rpoS;invH;invF;invG;invE;invA;invB;invC;invI;invJ;spaO;spaP;spaQ;spaR;spaS;sicA;sipB;sipC;sipD;…	2	IncFIB(S)_1;IncFII(S)_1
19-SA02032-0	no	no	Unspecific / unknown	Derby	S. Derby				2019				0		0		0
19-SA02033-0	no	no	Unspecific / unknown	Other	S. Tennessee				2019				0		0		0
19-SA02034-0	no	no	Wild birds	Typhimurium	S. Typhimurium				2019				0		0		0
19-SA02035-0	no	yes	Pork	4,[5],12:i:-	S. Typhimurium, monophasic	4,[5],12:i:-	34	B	2019	Typhimurium_2	Typhimurium_76	Typhimurium_107	11	aadA1;aadA2;aph(3'')-Ib;aph(6)-Id;blaTEM-1;cmlA1;dfrA12;mdsA;mdsB;sul2;sul3	156	pipB2;mig;avrA;sprB;hilC;orgC;orgB;orgA;prgK;prgJ;prgI;prgH;hilD;hilA;iagB;sptP;sicP;iacP;sipA;sipD;sipC;sipB;sicA;spaS;spaR;spaQ;spaP;spaO;invJ;invI;invC;invB;invA;invE;invG;invF;invH;rpoS;sopD;sseI;ompA;pipB;sopB;csgG;csgF;csgE;csgD;csgB;csgA;csgC;sifA;phoQ;phoP;ssrB;ssrA;spiC;ssaC;ssaD;ssaE;sseA;sseB;sscA;sseC;sseD;sseE;sscB;sseF;sseG;ssaG;ssaH;ssaI;ssaJ;ssaX;ssaK;ssaL;ssaM;ssaV;ssaN;ssaO;ssaP…	4	IncR_1;IncX1_1;ColRNAI_1;Col(pHAD28)_1
19-SA02036-0	no	no	Unspecific / unknown	Derby	S. Derby				2019				0		0		0
19-SA02037-0	no	yes	Poultry	Enteritidis	S. Enteritidis	Enteritidis	11	D1	2019	Enteritidis_1	Enteritidis_1	Enteritidis_1	3	gyrA_S83Y;mdsA;mdsB	140	sspH2;galF;gndA;sopA;csgG;csgF;csgE;csgD;csgB;csgA;csgC;sifA;phoQ;phoP;ssrB;ssrA;spiC;ssaC;ssaD;ssaE;sseA;sseB;sscA;sseC;sseD;sseE;sscB;sseF;sseG;ssaG;ssaH;ssaI;ssaJ;ssaX;ssaK;ssaL;ssaM;ssaV;ssaN;ssaO;ssaP;ssaQ;ssaR;ssaS;ssaT;ssaU;steA;sifB;steB;sseJ;steC;sopE2;espO1;sodCI;tssM;sopB;pipB;ompA;sseI;avrA;sprB;hilC;orgC;orgB;orgA;prgK;prgJ;prgI;prgH;hilD;hilA;iagB;sptP;sicP;iacP;sipA;sipD;sipC;sipB;…	4	IncFIB(S)_1;IncFII(S)_1;Col(pHAD28)_1;Col440II_1
19-SA02038-0	yes	yes	Poultry	Enteritidis	S. subspec. I, rough phenotype	Enteritidis	11	D1	2019	Enteritidis_1	Enteritidis_1	Enteritidis_1	3	gyrA_S83Y;mdsA;mdsB	140	sseI;ompA;pipB;sopB;tssM;sodCI;espO1;sopE2;steC;sseJ;steB;sifB;steA;ssaU;ssaT;ssaS;ssaR;ssaQ;ssaP;ssaO;ssaN;ssaV;ssaM;ssaL;ssaK;ssaX;ssaJ;ssaI;ssaH;ssaG;sseG;sseF;sscB;sseE;sseD;sseC;sscA;sseB;sseA;ssaE;ssaD;ssaC;spiC;ssrA;ssrB;phoP;phoQ;sifA;csgC;csgA;csgB;csgD;csgE;csgF;csgG;sopA;gndA;galF;sspH2;sopD;rpoS;invH;invF;invG;invE;invA;invB;invC;invI;invJ;spaO;spaP;spaQ;spaR;spaS;sicA;sipB;sipC;sipD;…	4	IncFIB(S)_1;IncFII(S)_1;Col440II_1;Col(pHAD28)_1	ERR6149430	PRJEB31846
19-SA02039-0	yes	yes	Poultry	Enteritidis	S. subspec. I, rough phenotype	Enteritidis	11	D1	2019	Enteritidis_1	Enteritidis_1	Enteritidis_1	3	gyrA_S83Y;mdsA;mdsB	140	sspH2;galF;gndA;sopA;csgG;csgF;csgE;csgD;csgB;csgA;csgC;sifA;phoQ;phoP;ssrB;ssrA;spiC;ssaC;ssaD;ssaE;sseA;sseB;sscA;sseC;sseD;sseE;sscB;sseF;sseG;ssaG;ssaH;ssaI;ssaJ;ssaX;ssaK;ssaL;ssaM;ssaV;ssaN;ssaO;ssaP;ssaQ;ssaR;ssaS;ssaT;ssaU;steA;sifB;steB;sseJ;steC;sopE2;espO1;sodCI;tssM;sopB;pipB;ompA;sseI;sopD;rpoS;invH;invF;invG;invE;invA;invB;invC;invI;invJ;spaO;spaP;spaQ;spaR;spaS;sicA;sipB;sipC;sipD;…	4	IncFIB(S)_1;IncFII(S)_1;Col440II_1;Col(pHAD28)_1	ERR6149431	PRJEB31846
19-SA02040-0	no	yes	Poultry	Enteritidis	S. Enteritidis	Enteritidis	11	D1	2019	Enteritidis_1	Enteritidis_1	Enteritidis_1	3	gyrA_S83Y;mdsA;mdsB	140	sspH2;galF;gndA;sopA;csgG;csgF;csgE;csgD;csgB;csgA;csgC;sifA;phoQ;phoP;ssrB;ssrA;spiC;ssaC;ssaD;ssaE;sseA;sseB;sscA;sseC;sseD;sseE;sscB;sseF;sseG;ssaG;ssaH;ssaI;ssaJ;ssaX;ssaK;ssaL;ssaM;ssaV;ssaN;ssaO;ssaP;ssaQ;ssaR;ssaS;ssaT;ssaU;steA;sifB;steB;sseJ;steC;sopE2;espO1;sodCI;tssM;sopB;pipB;ompA;sseI;sopD;rpoS;invH;invF;invG;invE;invA;invB;invC;invI;invJ;spaO;spaP;spaQ;spaR;spaS;sicA;sipB;sipC;sipD;…	4	IncFIB(S)_1;IncFII(S)_1;Col(pHAD28)_1;Col440II_1
19-SA02041-0	yes	yes	Poultry	Enteritidis	S. subspec. I, rough phenotype	Enteritidis	11	D1	2019	Enteritidis_1	Enteritidis_1	Enteritidis_1	3	gyrA_S83Y;mdsA;mdsB	140	sseI;ompA;pipB;sopB;tssM;sodCI;espO1;sopE2;steC;sseJ;steB;sifB;steA;ssaU;ssaT;ssaS;ssaR;ssaQ;ssaP;ssaO;ssaN;ssaV;ssaM;ssaL;ssaK;ssaX;ssaJ;ssaI;ssaH;ssaG;sseG;sseF;sscB;sseE;sseD;sseC;sscA;sseB;sseA;ssaE;ssaD;ssaC;spiC;ssrA;ssrB;phoP;phoQ;sifA;csgC;csgA;csgB;csgD;csgE;csgF;csgG;sopA;gndA;galF;sspH2;sopD;rpoS;invH;invF;invG;invE;invA;invB;invC;invI;invJ;spaO;spaP;spaQ;spaR;spaS;sicA;sipB;sipC;sipD;…	4	IncFIB(S)_1;IncFII(S)_1;Col440II_1;Col(pHAD28)_1	SRR35250084	PRJNA937468
19-SA02042-0	no	no	Beef, organs	Other	S. Abony				2019				0		0		0
19-SA02043-0	no	yes	Poultry	Enteritidis	S. Enteritidis	Enteritidis	11	D1	2019	Enteritidis_13	Enteritidis_45	Enteritidis_48	2	mdsA;mdsB	140	sspH2;galF;gndA;sopA;csgG;csgF;csgE;csgD;csgB;csgA;csgC;sifA;phoQ;phoP;ssrB;ssrA;spiC;ssaC;ssaD;ssaE;sseA;sseB;sscA;sseC;sseD;sseE;sscB;sseF;sseG;ssaG;ssaH;ssaI;ssaJ;ssaX;ssaK;ssaL;ssaM;ssaV;ssaN;ssaO;ssaP;ssaQ;ssaR;ssaS;ssaT;ssaU;steA;sifB;steB;sseJ;steC;sopE2;espO1;sodCI;tssM;sopB;pipB;ompA;sseI;pipB2;mig;avrA;sprB;hilC;orgC;orgB;orgA;prgK;prgJ;prgI;prgH;hilD;hilA;iagB;sptP;sicP;iacP;sipA;sipD;…	2	IncFIB(S)_1;IncFII(S)_1
19-SA02044-0	no	no	Wild birds	Typhimurium	S. Typhimurium				2019				0		0		0
19-SA02045-0	no	no	Unspecific / unknown	Infantis	S. Infantis				2019				0		0		0
19-SA02046-0	no	yes	Poultry	Enteritidis	S. Enteritidis	Enteritidis	11	D1	2019	Enteritidis_13	Enteritidis_13	Enteritidis_14	2	mdsA;mdsB	140	sseI;ompA;pipB;sopB;tssM;sodCI;espO1;sopE2;steC;sseJ;steB;sifB;steA;ssaU;ssaT;ssaS;ssaR;ssaQ;ssaP;ssaO;ssaN;ssaV;ssaM;ssaL;ssaK;ssaX;ssaJ;ssaI;ssaH;ssaG;sseG;sseF;sscB;sseE;sseD;sseC;sscA;sseB;sseA;ssaE;ssaD;ssaC;spiC;ssrA;ssrB;phoP;phoQ;sifA;csgC;csgA;csgB;csgD;csgE;csgF;csgG;sopA;gndA;galF;sspH2;STM0266;tlde1;acrB;allB;fimA;fimI;fimC;fimD;fimH;fimF;fimZ;fimY;fimW;fepG;entB;entA;fur;sinH;ratB;ss…	2	IncFIB(S)_1;IncFII(S)_1
19-SA02047-0	no	no	Unspecific / unknown	Other	Subspec. I				2019				0		0		0
19-SA02048-0	yes	yes	Pork	4,[5],12:i:-	S. subspec. I, rough phenotype	4,[5],12:i:-	34	B	2019	Typhimurium_2	Typhimurium_74	Typhimurium_108	6	aph(3'')-Ib;aph(6)-Id;blaTEM-1;mdsA;mdsB;sul2	156	csgG;csgF;csgE;csgD;csgB;csgA;csgC;sifA;phoQ;phoP;ssrB;ssrA;spiC;ssaC;ssaD;ssaE;sseA;sseB;sscA;sseC;sseD;sseE;sscB;sseF;sseG;ssaG;ssaH;ssaI;ssaJ;ssaX;ssaK;ssaL;ssaM;ssaV;ssaN;ssaO;ssaP;ssaQ;ssaR;ssaS;ssaT;ssaU;steA;sifB;steB;sseJ;steC;sopD;rpoS;invH;invF;invG;invE;invA;invB;invC;invI;invJ;spaO;spaP;spaQ;spaR;spaS;sicA;sipB;sipC;sipD;sipA;iacP;sicP;sptP;iagB;hilA;hilD;prgH;prgI;prgJ;prgK;orgA;orgB…	0		SRR35250082	PRJNA937468
19-SA02049-0	no	no	Pork	4,[5],12:i:-	S. Typhimurium, monophasic				2019				0		0		0
19-SA02051-0	no	yes	Unspecific / unknown	Other	S. Hadar	Hadar	3436		2019				2	mdsA;mdsB	152	STM0266;STM0267;STM0268;STM0269;STM0270;STM0271;STM0272;STM0273;STM0274;STM0276;tae4;STM0278;STM0279;STM0280;STM0281;STM0282;STM0283;STM0284;STM0285;STM0286;STM0287;tlde1;STM0289;acrB;allB;fimA;fimI;fimC;fimD;fimH;fimF;fimZ;fimY;fimW;fepC;fepG;entB;entA;fur;slrP;sopD2;ompA;pipB;sopB;csgG;csgF;csgE;csgD;csgB;csgA;csgC;sifA;phoQ;phoP;sopD;rpoS;invH;invF;invG;invE;invA;invB;invC;invI;invJ;spaO;spaP;…	2	IncI1-I(Alpha)_1;Col8282_1
19-SA02053-0	no	no	Unspecific / unknown	4,[5],12:i:-	S. Typhimurium, monophasic				2019				0		0		0
19-SA02054-0	no	no	Unspecific / unknown	4,[5],12:i:-	S. Typhimurium, monophasic				2019				0		0		0
19-SA02055-0	no	no	Fertilizer	Other	S. London				2019				0		0		0
19-SA02056-0	no	no	Sewage sludge	Typhimurium	S. Typhimurium				2019				0		0		0
19-SA02057-0	no	no	Sewage sludge	Other	S. Agona				2019				0		0		0
19-SA02058-0	no	no	Sewage sludge	Infantis	S. Infantis				2019				0		0		0
19-SA02059-0	no	no	Sewage sludge	Other	S. Agona				2019				0		0		0
19-SA02060-0	no	no	Sewage sludge	Typhimurium	S. Typhimurium				2019				0		0		0
19-SA02061-0	no	no	Sewage sludge	Other	S. Goettingen				2019				0		0		0
19-SA02062-0	no	no	Unspecific / unknown	Other	S. Senftenberg				2019				0		0		0
19-SA02063-0	no	no	Unspecific / unknown	Infantis	S. Infantis				2019				0		0		0
19-SA02065-0	yes	yes	Pork	4,[5],12:i:-	S. subspec. I, rough phenotype	4,[5],12:i:-	34	B	2019	Typhimurium_2	Typhimurium_4	Typhimurium_109	7	aph(3'')-Ib;aph(6)-Id;blaTEM-1;mdsA;mdsB;sul2;tet(B)	158	acrB;allB;avrA;csgA;csgB;csgC;csgD;csgE;csgF;csgG;entA;entB;espO1;fepC;fepG;fimA;fimC;fimD;fimF;fimH;fimI;fimW;fimY;fimZ;fliN;fur;galF;gndA;gogB;hilA;hilC;hilD;iacP;iagB;ibeC;invA;invB;invC;invE;invF;invG;invH;invI;invJ;lpfA;lpfB;lpfC;lpfD;lpfE;mgtB;mgtC;mig;misL;ompA;orgA;orgB;orgC;phoP;phoQ;pipB;pipB2;prgH;prgI;prgJ;prgK;ratB;rcsB;rpoS;shdA;sicA;sicP;sifA;sifB;sinH;sipA;sipB;sipC;sipD;slrP;sodC…	1	IncQ1_1	SRR35249966	PRJNA937468
19-SA02066-0	no	yes	Unspecific / unknown	Enteritidis	S. Enteritidis	Enteritidis	11	D1	2019	Enteritidis_13	Enteritidis_46	Enteritidis_49	2	mdsA;mdsB	140	sspH2;galF;gndA;sopA;csgG;csgF;csgE;csgD;csgB;csgA;csgC;sifA;phoQ;phoP;ssrB;ssrA;spiC;ssaC;ssaD;ssaE;sseA;sseB;sscA;sseC;sseD;sseE;sscB;sseF;sseG;ssaG;ssaH;ssaI;ssaJ;ssaX;ssaK;ssaL;ssaM;ssaV;ssaN;ssaO;ssaP;ssaQ;ssaR;ssaS;ssaT;ssaU;steA;sifB;steB;sseJ;steC;sopE2;espO1;sodCI;tssM;sopB;pipB;ompA;sseI;fur;entA;entB;fepG;fimW;fimY;fimZ;fimF;fimH;fimD;fimC;fimI;fimA;allB;acrB;tlde1;STM0266;sseL;rcsB;lp…	2	IncFIB(S)_1;IncFII(S)_1
19-SA02067-0	no	no	Unspecific / unknown	Other	S. Kottbus				2019				0		0		0
19-SA02068-0	no	yes	Unspecific / unknown	4,[5],12:i:-	S. Typhimurium, monophasic	4,[5],12:i:-	34	B	2019	Typhimurium_2	Typhimurium_77	Typhimurium_110	5	aph(3'')-Ib;mdsA;mdsB;sul2;tet(B)	156	espO1;sopE2;steC;sseJ;steB;sifB;steA;ssaU;ssaT;ssaS;ssaR;ssaQ;ssaP;ssaO;ssaN;ssaV;ssaM;ssaL;ssaK;ssaX;ssaJ;ssaI;ssaH;ssaG;sseG;sseF;sscB;sseE;sseD;sseC;sscA;sseB;sseA;ssaE;ssaD;ssaC;spiC;ssrA;ssrB;phoP;phoQ;sifA;csgC;csgA;csgB;csgD;csgE;csgF;csgG;sopB;pipB;ompA;sseI;pipB2;mig;avrA;sprB;hilC;orgC;orgB;orgA;prgK;prgJ;prgI;prgH;hilD;hilA;iagB;sptP;sicP;iacP;sipA;sipD;sipC;sipB;sicA;spaS;spaR;spaQ;sp…	0
19-SA02069-0	no	yes	Poultry	Other	S. Heidelberg	Heidelberg	15	B	2019				7	blaCMY-2;fosA7;gyrA_S83F;mdsA;mdsB;sul2;tet(A)	162	steC;sseJ;steB;sifB;steA;ssaU;ssaT;ssaS;ssaR;ssaQ;ssaP;ssaO;ssaN;ssaV;ssaM;ssaL;ssaK;ssaX;ssaJ;ssaI;ssaH;ssaG;sseG;sseF;sscB;sseE;sseD;sseC;sscA;sseB;sseA;ssaE;ssaD;ssaC;spiC;ssrA;ssrB;acrB;allB;fimA;fimI;fimC;fimD;fimH;fimF;fimZ;fimY;fimW;fepC;fepG;entB;entA;fur;lpfE;lpfD;lpfC;lpfB;lpfA;misL;mgtB;mgtC;phoP;phoQ;sifA;csgC;csgA;csgB;csgD;csgE;csgF;csgG;sopB;pipB;ompA;sodCI;sopD2;sspH2;sseK2;galF;g…	5	IncI1-I(Alpha)_1;IncX1_1;IncC_1;ColRNAI_1;ColpVC_1
19-SA02095-0	no	yes	Unspecific / unknown	Infantis	S. Infantis	Infantis	32	C1	2019	Infantis_16	Infantis_18	Infantis_19	2	mdsA;mdsB	151	ompA;pipB;sopB;csgG;csgF;csgE;csgD;csgB;csgA;csgC;sifA;phoQ;phoP;ssrB;ssrA;spiC;ssaC;ssaD;ssaE;sseA;sseB;sscA;sseC;sseD;sseE;sscB;sseF;sseG;ssaG;ssaH;ssaI;ssaJ;ssaX;ssaK;ssaL;ssaM;ssaV;ssaN;ssaO;ssaP;ssaQ;ssaR;ssaS;ssaT;ssaU;steA;sifB;steB;sseJ;steC;sopE2;espO1;sopA;gndA;galF;sseK2;sspH2;sopD;rpoS;invH;invF;invG;invE;invA;invB;invC;invI;invJ;spaO;spaP;spaQ;spaR;spaS;sicA;sipB;sipC;sipD;sipA;iacP;…	0
19-SA02096-0	no	yes	Pork	Infantis	S. Infantis	Infantis	32	C1	2019	Infantis_16	Infantis_18	Infantis_19	2	mdsA;mdsB	151	ompA;pipB;sopB;csgG;csgF;csgE;csgD;csgB;csgA;csgC;sifA;phoQ;phoP;ssrB;ssrA;spiC;ssaC;ssaD;ssaE;sseA;sseB;sscA;sseC;sseD;sseE;sscB;sseF;sseG;ssaG;ssaH;ssaI;ssaJ;ssaX;ssaK;ssaL;ssaM;ssaV;ssaN;ssaO;ssaP;ssaQ;ssaR;ssaS;ssaT;ssaU;steA;sifB;steB;sseJ;steC;sopE2;espO1;sopA;gndA;galF;sseK2;sspH2;avrA;sprB;hilC;orgC;orgB;orgA;prgK;prgJ;prgI;prgH;hilD;hilA;iagB;sptP;sicP;iacP;sipA;sipD;sipC;sipB;sicA;spaS;…	0
19-SA02097-0	no	yes	Poultry	Typhimurium	S. Typhimurium	Typhimurium	19	B	2019	Typhimurium_40	Typhimurium_78	Typhimurium_111	2	mdsA;mdsB	156	csgG;csgF;csgE;csgD;csgB;csgA;csgC;sifA;phoQ;phoP;ssrB;ssrA;spiC;ssaC;ssaD;ssaE;sseA;sseB;sscA;sseC;sseD;sseE;sscB;sseF;sseG;ssaG;ssaH;ssaI;ssaJ;ssaX;ssaK;ssaL;ssaM;ssaV;ssaN;ssaO;ssaP;ssaQ;ssaR;ssaS;ssaT;ssaU;steA;sifB;steB;sseJ;steC;sopD;rpoS;invH;invF;invG;invE;invA;invB;invC;invI;invJ;spaO;spaP;spaQ;spaR;spaS;sicA;sipB;sipC;sipD;sipA;iacP;sicP;sptP;iagB;hilA;hilD;prgH;prgI;prgJ;prgK;orgA;orgB…	0
19-SA02098-0	no	yes	Poultry	Enteritidis	S. Enteritidis	Enteritidis	11	D1	2019	Enteritidis_11	Enteritidis_11	Enteritidis_12	2	mdsA;mdsB	131	sseI;ompA;pipB;sopB;tssM;sodCI;espO1;sopE2;steC;sseJ;steB;sifB;steA;ssaU;ssaT;ssaS;ssaR;ssaQ;ssaP;ssaO;ssaN;ssaV;ssaM;ssaL;ssaK;ssaX;ssaJ;ssaI;ssaH;ssaG;sseG;sseF;sscB;sseE;sseD;sseC;sscA;sseB;sseA;ssaE;ssaD;ssaC;spiC;ssrA;ssrB;phoP;phoQ;sifA;csgC;csgA;csgB;csgD;csgE;csgF;csgG;sopA;gndA;galF;sspH2;sopD;rpoS;invH;invF;invG;invE;invA;invB;invC;invI;invJ;spaO;spaP;spaQ;spaR;spaS;sicA;sipB;sipC;sipD;…	0
19-SA02099-0	no	no	Unspecific / unknown	Other	S. Kiambu				2019				0		0		0
19-SA02100-0	no	no	Poultry	Other	S. Saintpaul				2019				0		0		0
19-SA02101-0	no	no	Unspecific / unknown	Other	S. Oranienburg				2019				0		0		0
19-SA02102-0	no	yes	Poultry	Other	S. Enteritidis	Montevideo|Abuja	11	C1	2019				2	mdsA;mdsB	151	rcsB;sseL;lpfA;lpfB;lpfC;lpfD;lpfE;phoP;phoQ;sifA;csgC;csgA;csgB;csgD;csgE;csgF;csgG;fimW;fimY;fimZ;fimF;fimH;fimD;fimC;fimI;fimA;allB;acrB;slrP;ibeC;ssaU;ssaT;ssaS;ssaR;ssaQ;ssaP;ssaO;ssaN;ssaV;ssaM;ssaL;ssaK;ssaX;ssaJ;ssaI;ssaH;ssaG;sseG;sseF;sscB;sseE;sseD;sseC;sscA;sseB;sseA;ssaE;ssaD;ssaC;spiC;ssrA;ssrB;sodCI;steC;fepG;entB;entA;sinH;sseI;ompA;pipB;sopB;tssM;misL;mgtB;mgtC;avrA;sprB;hilC;org…	1	IncFIB(pHCM2)_1
19-SA02103-0	no	no	Reptiles	Other	S. Kisarawe				2019				0		0		0
19-SA02104-0	yes	yes	Pork	4,[5],12:i:-	S. subspec. I, rough phenotype	4,[5],12:i:-	34	B	2019	Typhimurium_2	Typhimurium_2	Typhimurium_112	6	aph(3'')-Ib;aph(3')-Ia;aph(6)-Id;mdsA;mdsB;tet(B)	155	lpfE;lpfD;lpfC;lpfB;lpfA;misL;mgtB;mgtC;sseK2;galF;gndA;sopA;ssaU;ssaT;ssaS;ssaR;ssaQ;ssaP;ssaO;ssaN;ssaV;ssaM;ssaL;ssaK;ssaX;ssaJ;ssaI;ssaH;ssaG;sseG;sseF;sscB;sseE;sseD;sseC;sscA;sseB;sseA;ssaE;ssaD;ssaC;spiC;ssrA;ssrB;STM0290;STM0289;tlde1;STM0287;STM0286;STM0285;STM0284;STM0283;STM0282;STM0281;STM0280;STM0279;STM0278;tae4;STM0276;STM0275;STM0274;STM0273;STM0272;STM0271;STM0270;STM0269;STM0268…	3	pKPC-CAV1321_1;IncHI2_1;IncHI2A_1	SRR35249965	PRJNA937468
19-SA02105-0	no	no	Dog, pet	4,[5],12:i:-	S. Typhimurium, monophasic				2019				0		0		0
19-SA02106-0	no	no	Dog, pet	4,[5],12:i:-	S. Typhimurium, monophasic				2019				0		0		0
19-SA02107-0	no	no	Dog, pet	Other	S. Havana				2019				0		0		0
19-SA02108-0	no	no	Pork	Derby	S. Derby				2019				0		0		0
19-SA02109-0	no	yes	Poultry	Other	S. Agona	Agona	13	B	2019				3	fosA7.2;mdsA;mdsB	130	espO1;sopE2;steC;sseJ;steB;sifB;steA;ssaU;ssaT;ssaS;ssaR;ssaQ;ssaP;ssaO;ssaN;ssaV;ssaM;ssaL;ssaK;ssaX;ssaJ;ssaI;ssaH;ssaG;sseG;sseF;sscB;sseE;sseD;sseC;sscA;sseB;sseA;ssaE;ssaD;ssaC;spiC;ssrA;ssrB;phoP;phoQ;sifA;csgC;csgA;csgB;csgD;csgE;csgF;csgG;sopD;rpoS;invH;invF;invG;invE;invA;invB;invC;invI;invJ;spaO;spaP;spaQ;spaR;spaS;sicA;sipB;sipC;sipD;sipA;iacP;sicP;sptP;iagB;hilA;hilD;prgH;prgI;prgJ;pr…	1	IncI1-I(Alpha)_1
19-SA02110-0	no	no	Pork	4,[5],12:i:-	S. Typhimurium, monophasic				2019				0		0		0
19-SA02111-0	no	no	Feed, animal-based	Typhimurium	S. Typhimurium				2019				0		0		0
19-SA02111-1	no	no	Feed, animal-based	Other	S. Goldcoast				2019				0		0		0
19-SA02112-0	no	no	Feed, animal-based	Infantis	S. Infantis				2019				0		0		0
19-SA02113-0	yes	yes	Poultry	Typhimurium	S. subspec. I, rough phenotype	Typhimurium	19	B	2019	Typhimurium_41	Typhimurium_79	Typhimurium_113	2	mdsA;mdsB	164	steC;sseJ;steB;sifB;steA;ssaU;ssaT;ssaS;ssaR;ssaQ;ssaP;ssaO;ssaN;ssaV;ssaM;ssaL;ssaK;ssaX;ssaJ;ssaI;ssaH;ssaG;sseG;sseF;sscB;sseE;sseD;sseC;sscA;sseB;sseA;ssaE;ssaD;ssaC;spiC;ssrA;ssrB;phoP;phoQ;entA;entB;fepG;fepC;fimW;fimY;fimZ;fimF;fimH;fimD;fimC;fimI;fimA;allB;acrB;lpfE;lpfD;lpfC;lpfB;lpfA;misL;mgtB;mgtC;sseK2;galF;gndA;sopA;sseL;rcsB;sopD;rpoS;invH;invF;invG;invE;invA;invB;invC;invI;invJ;spa…	2	IncFIB(S)_1;IncFII(S)_1	SRR35249964	PRJNA937468
19-SA02114-0	no	yes	Pork	4,[5],12:i:-	S. Typhimurium, monophasic	4,[5],12:i:-	34	B	2019	Typhimurium_2	Typhimurium_2	Typhimurium_8	7	aph(3'')-Ib;aph(6)-Id;blaTEM-1;mdsA;mdsB;sul2;tet(B)	155	sopD;rpoS;invH;invF;invG;invE;invA;invB;invC;invI;invJ;spaO;spaP;spaQ;spaR;spaS;sicA;sipB;sipC;sipD;sipA;iacP;sicP;sptP;iagB;hilA;hilD;prgH;prgI;prgJ;prgK;orgA;orgB;orgC;hilC;sprB;avrA;mig;pipB2;ssaU;ssaT;ssaS;ssaR;ssaQ;ssaP;ssaO;ssaN;ssaV;ssaM;ssaL;ssaK;ssaX;ssaJ;ssaI;ssaH;ssaG;sseG;sseF;sscB;sseE;sseD;sseC;sscA;sseB;sseA;ssaE;ssaD;ssaC;spiC;ssrA;ssrB;phoP;phoQ;sifA;csgC;csgA;csgB;csgD;csgE;csgF…	0
19-SA02115-0	no	yes	Unspecific / unknown	Other	S. Potsdam	Potsdam	2039	C1	2019				11	aadA1;arr-2;blaLAP-2;blaOXA-10;cmlA5;dfrA14;gyrA_S83Y;mdsA;mdsB;qnrS1;tet(A)	130	gogB;ompA;pipB;sopB;csgG;csgF;csgE;csgD;csgB;csgA;csgC;sifA;phoQ;phoP;ssrB;ssrA;spiC;ssaC;ssaD;ssaE;sseA;sseB;sscA;sseC;sseD;sseE;sscB;sseF;sseG;ssaG;ssaH;ssaI;ssaJ;ssaX;ssaK;ssaL;ssaM;ssaV;ssaN;ssaO;ssaP;ssaQ;ssaR;ssaS;ssaT;ssaU;steA;sifB;steB;sseJ;steC;sopE2;espO1;sopA;gndA;galF;sseK2;sspH2;sinH;ratB;sseL;rcsB;sopD;rpoS;invH;invF;invG;invE;invA;invB;invC;invI;invJ;spaO;spaP;spaQ;spaR;spaS;sicA;…	0
19-SA02116-0	no	no	Unspecific / unknown	Infantis	S. Infantis				2019				0		0		0
19-SA02117-0	no	no	Unspecific / unknown	Derby	S. Derby				2019				0		0		0
19-SA02119-0	no	no	Wild boar	Other	Subspec. I				2019				0		0		0
19-SA02121-0	no	no	Reptiles	Other	S. Muenchen				2019				0		0		0
19-SA02125-0	no	yes	Unspecific / unknown	Infantis	S. Infantis	Infantis	2283	C1	2019	Infantis_1	Infantis_20	Infantis_21	6	aadA1;gyrA_S83Y;mdsA;mdsB;sul1;tet(A)	162	gndA;sopA;espO1;sopE2;steC;sseJ;steB;sifB;steA;ssaU;ssaT;ssaS;ssaR;ssaQ;ssaP;ssaO;ssaN;ssaV;ssaM;ssaL;ssaK;ssaX;ssaJ;ssaI;ssaH;ssaG;sseG;sseF;sscB;sseE;sseD;sseC;sscA;sseB;sseA;ssaE;ssaD;ssaC;spiC;ssrA;ssrB;phoP;phoQ;sifA;csgC;csgA;csgB;csgD;csgE;csgF;csgG;sopB;pipB;ompA;avrA;sprB;hilC;orgC;orgB;orgA;prgK;prgJ;prgI;prgH;hilD;hilA;iagB;sptP;sicP;iacP;sipA;sipD;sipC;sipB;sicA;spaS;spaR;spaQ;spaP;sp…	1	IncFIB(pN55391)_1
19-SA02126-0	no	no	Pork	Derby	S. Derby				2019				0		0		0
19-SA02127-0	no	no	Feed, plant-based	Other	S. Senftenberg				2019				0		0		0
19-SA02128-0	no	no	Pork, organs	Typhimurium	S. Typhimurium				2019				0		0		0
19-SA02129-0	no	yes	Poultry	Other	S. Kiambu	Kiambu	309	B	2019				2	mdsA;mdsB	146	espO1;sopE2;steC;sseJ;steB;sifB;steA;ssaU;ssaT;ssaS;ssaR;ssaQ;ssaP;ssaO;ssaN;ssaV;ssaM;ssaL;ssaK;ssaX;ssaJ;ssaI;ssaH;ssaG;sseG;sseF;sscB;sseE;sseD;sseC;sscA;sseB;sseA;ssaE;ssaD;ssaC;spiC;ssrA;ssrB;cdtB;pltA;pltB;slrP;fur;entA;entB;fepG;fepC;fimW;fimY;fimZ;fimF;fimH;fimD;fimC;fimI;fimA;acrB;STM0289;tlde1;STM0287;STM0286;STM0285;STM0284;STM0283;STM0282;STM0281;STM0280;STM0279;STM0278;tae4;STM0276;S…	0
19-SA02130-0	no	yes	Unspecific / unknown	Other	S. Bareilly	Bareilly	909	C1	2019				3	mdsA;mdsB;qnrS1	130	fur;slrP;sopD2;gogB;ompA;pipB;sopB;csgG;csgF;csgE;csgD;csgB;csgA;csgC;sifA;phoQ;phoP;ssrB;ssrA;spiC;ssaC;ssaD;ssaE;sseA;sseB;sscA;sseC;sseD;sseE;sscB;sseF;sseG;ssaG;ssaH;ssaI;ssaJ;ssaX;ssaK;ssaL;ssaM;ssaV;ssaN;ssaO;ssaP;ssaQ;ssaR;ssaS;ssaT;ssaU;steA;sifB;steB;sseJ;steC;sopD;rpoS;invH;invF;invG;invE;invA;invB;invC;invI;invJ;spaO;spaP;spaQ;spaR;spaS;sicA;sipB;sipC;sipD;sipA;iacP;sicP;sptP;iagB;hilA…	0
19-SA02131-0	no	no	Unspecific / unknown	Other	S. Adelaide				2019				0		0		0
19-SA02132-0	no	no	Eggs	Infantis	S. Infantis				2019				0		0		0
19-SA02133-0	no	no	Unspecific / unknown	Other	S. Tennessee				2019				0		0		0
19-SA02134-0	no	no	Sheep	Other	S. Coeln				2019				0		0		0
19-SA02136-0	no	yes	Poultry	Other	S. Isangi	Isangi	216	C1	2019				2	mdsA;mdsB	151	sopD;rpoS;invH;invF;invG;invE;invA;invB;invC;invI;invJ;spaO;spaP;spaQ;spaR;spaS;sicA;sipB;sipC;sipD;sipA;iacP;sicP;sptP;iagB;hilA;hilD;prgH;prgI;prgJ;prgK;orgA;orgB;orgC;hilC;sprB;avrA;mig;pipB2;steC;sseJ;steB;sifB;steA;ssaU;ssaT;ssaS;ssaR;ssaQ;ssaP;ssaO;ssaN;ssaV;ssaM;ssaL;ssaK;ssaX;ssaJ;ssaI;ssaH;ssaG;sseG;sseF;sscB;sseE;sseD;sseC;sscA;sseB;sseA;ssaE;ssaD;ssaC;spiC;ssrA;ssrB;sopE2;espO1;sopA;gn…	0
19-SA02137-0	no	yes	Poultry	Enteritidis	S. Enteritidis	Enteritidis	11	D1	2019	Enteritidis_13	Enteritidis_24	Enteritidis_25	2	mdsA;mdsB	140	sseI;ompA;pipB;sopB;tssM;sodCI;espO1;sopE2;steC;sseJ;steB;sifB;steA;ssaU;ssaT;ssaS;ssaR;ssaQ;ssaP;ssaO;ssaN;ssaV;ssaM;ssaL;ssaK;ssaX;ssaJ;ssaI;ssaH;ssaG;sseG;sseF;sscB;sseE;sseD;sseC;sscA;sseB;sseA;ssaE;ssaD;ssaC;spiC;ssrA;ssrB;phoP;phoQ;sifA;csgC;csgA;csgB;csgD;csgE;csgF;csgG;sopA;gndA;galF;sspH2;mig;avrA;sprB;hilC;orgC;orgB;orgA;prgK;prgJ;prgI;prgH;hilD;hilA;iagB;sptP;sicP;iacP;sipA;sipD;sipC;s…	2	IncFIB(S)_1;IncFII(S)_1
19-SA02138-0	no	no	Reptiles	Other	S. Rubislaw				2019				0		0		0
19-SA02139-0	no	no	Reptiles	Other	S. Pomona				2019				0		0		0
19-SA02140-0	no	no	Pork	4,[5],12:i:-	S. Typhimurium, monophasic				2019				0		0		0
19-SA02141-0	no	no	Reptiles	Other	S. Pomona				2019				0		0		0
19-SA02142-0	no	yes	Poultry	Enteritidis	S. Enteritidis	Enteritidis	11	D1	2019	Enteritidis_11	Enteritidis_11	Enteritidis_12	2	mdsA;mdsB	131	sspH2;galF;gndA;sopA;csgG;csgF;csgE;csgD;csgB;csgA;csgC;sifA;phoQ;phoP;ssrB;ssrA;spiC;ssaC;ssaD;ssaE;sseA;sseB;sscA;sseC;sseD;sseE;sscB;sseF;sseG;ssaG;ssaH;ssaI;ssaJ;ssaX;ssaK;ssaL;ssaM;ssaV;ssaN;ssaO;ssaP;ssaQ;ssaR;ssaS;ssaT;ssaU;steA;sifB;steB;sseJ;steC;sopE2;espO1;sodCI;tssM;sopB;pipB;ompA;sseI;pipB2;mig;avrA;sprB;hilC;orgC;orgB;orgA;prgK;prgJ;prgI;prgH;hilD;hilA;iagB;sptP;sicP;iacP;sipA;sipD;…	0
19-SA02143-0	yes	yes	Pork	4,[5],12:i:-	S. subspec. I, rough phenotype	4,[5],12:i:-	34	B	2019	Typhimurium_2	Typhimurium_40	Typhimurium_114	3	mdsA;mdsB;tet(B)	156	espO1;sopE2;steC;sseJ;steB;sifB;steA;ssaU;ssaT;ssaS;ssaR;ssaQ;ssaP;ssaO;ssaN;ssaV;ssaM;ssaL;ssaK;ssaX;ssaJ;ssaI;ssaH;ssaG;sseG;sseF;sscB;sseE;sseD;sseC;sscA;sseB;sseA;ssaE;ssaD;ssaC;spiC;ssrA;ssrB;phoP;phoQ;sifA;csgC;csgA;csgB;csgD;csgE;csgF;csgG;sopB;pipB;ompA;sseI;sodCI;sopD;rpoS;invH;invF;invG;invE;invA;invB;invC;invI;invJ;spaO;spaP;spaQ;spaR;spaS;sicA;sipB;sipC;sipD;sipA;iacP;sicP;sptP;iagB;h…	3	ColRNAI_1;Col8282_1;Col(pHAD28)_1	SRR35249963	PRJNA937468
19-SA02145-0	no	no	Reptiles	Other	S. Mpouto				2019				0		0		0
19-SA02146-0	no	no	Reptiles	Other	S. Pomona				2019				0		0		0
19-SA02147-0	no	yes	Food, plant-based	Other	S. Abony	Abony	3191	B	2019				2	mdsA;mdsB	131	ssaU;ssaT;ssaS;ssaR;ssaQ;ssaP;ssaO;ssaN;ssaV;ssaM;ssaL;ssaK;ssaX;ssaJ;ssaI;ssaH;ssaG;sseG;sseF;sscB;sseE;sseD;sseC;sscA;sseB;sseA;ssaE;ssaD;ssaC;spiC;ssrA;ssrB;entA;entB;fepG;fepC;fimW;fimY;fimZ;fimF;fimH;fimD;fimC;fimI;fimA;allB;acrB;sopB;csgG;csgF;csgE;csgD;csgB;csgA;csgC;sifA;phoQ;phoP;sopD;rpoS;fur;sseL;steC;slrP;invH;invF;invG;invE;invA;invB;invC;invI;invJ;spaO;spaP;spaQ;spaR;spaS;sicA;sipB;…	3	IncFII(p96A)_1;FII(Cf)_1;IncFIB(S)_1
19-SA02148-0	no	no	Reptiles	Other	S. Tennessee				2019				0		0		0
19-SA02149-0	no	no	Wild boar, organs	Other	Subspec. I				2019				0		0		0
19-SA02150-0	no	no	Wild birds	Typhimurium	S. Typhimurium				2019				0		0		0
19-SA02151-0	no	no	Poultry, organs	Typhimurium	S. Typhimurium				2019				0		0		0
19-SA02152-0	no	no	Pork, organs	4,[5],12:i:-	S. Typhimurium, monophasic				2019				0		0		0
19-SA02154-0	no	no	Pork	Other	S. Molade				2019				0		0		0
19-SA02155-0	no	no	Wild boar, organs	Other	Subspec. I				2019				0		0		0
19-SA02156-0	no	no	Wild boar, organs	Other	Subspec. I				2019				0		0		0
19-SA02157-0	no	no	Wild boar, organs	Other	Subspec. I				2019				0		0		0
19-SA02158-0	no	no	Wild boar, organs	Other	Subspec. I				2019				0		0		0
19-SA02159-0	no	no	Wild boar, organs	Other	Subspec. I				2019				0		0		0
19-SA02160-0	no	no	Wild boar, organs	Other	Subspec. I				2019				0		0		0
19-SA02161-0	no	no	Wild boar, organs	Other	Subspec. I				2019				0		0		0
19-SA02162-0	no	no	Wild boar, organs	4,[5],12:i:-	S. Typhimurium, monophasic				2019				0		0		0
19-SA02163-0	no	yes	Pork	4,[5],12:i:-	S. Typhimurium, monophasic	4,[5],12:i:-	34	B	2019	Typhimurium_2	Typhimurium_2	Typhimurium_93	11	aadA2;aph(3'')-Ib;aph(6)-Id;blaCTX-M-1;blaTEM-1;dfrA12;mdsA;mdsB;qnrS1;sul1;sul2	155	csgG;csgF;csgE;csgD;csgB;csgA;csgC;sifA;phoQ;phoP;ssrB;ssrA;spiC;ssaC;ssaD;ssaE;sseA;sseB;sscA;sseC;sseD;sseE;sscB;sseF;sseG;ssaG;ssaH;ssaI;ssaJ;ssaX;ssaK;ssaL;ssaM;ssaV;ssaN;ssaO;ssaP;ssaQ;ssaR;ssaS;ssaT;ssaU;steA;sifB;steB;sseJ;steC;orgC;orgB;orgA;prgK;prgJ;prgI;prgH;hilD;hilA;iagB;sptP;sicP;iacP;sipA;sipD;sipC;sipB;sicA;spaS;spaR;spaQ;spaP;spaO;invJ;invI;invC;invB;invA;invE;invG;invF;invH;rpoS…	4	IncHI2A_1;pKPC-CAV1321_1;IncHI2_1;Col156_1
19-SA02164-0	no	yes	Pork	4,[5],12:i:-	S. Typhimurium, monophasic	4,[5],12:i:-	34	B	2019	Typhimurium_2	Typhimurium_2	Typhimurium_93	11	aadA2;aph(3'')-Ib;aph(6)-Id;blaCTX-M-1;blaTEM-1;dfrA12;mdsA;mdsB;qnrS1;sul1;sul2	155	csgG;csgF;csgE;csgD;csgB;csgA;csgC;sifA;phoQ;phoP;ssrB;ssrA;spiC;ssaC;ssaD;ssaE;sseA;sseB;sscA;sseC;sseD;sseE;sscB;sseF;sseG;ssaG;ssaH;ssaI;ssaJ;ssaX;ssaK;ssaL;ssaM;ssaV;ssaN;ssaO;ssaP;ssaQ;ssaR;ssaS;ssaT;ssaU;steA;sifB;steB;sseJ;steC;sopE2;espO1;sopD;rpoS;invH;invF;invG;invE;invA;invB;invC;invI;invJ;spaO;spaP;spaQ;spaR;spaS;sicA;sipB;sipC;sipD;sipA;iacP;sicP;sptP;iagB;hilA;hilD;prgH;prgI;prgJ;pr…	4	IncHI2A_1;pKPC-CAV1321_1;IncHI2_1;Col156_1
19-SA02165-0	no	yes	Pork	4,[5],12:i:-	S. Typhimurium, monophasic	4,[5],12:i:-	4081	B	2019	Typhimurium_42	Typhimurium_80	Typhimurium_115	7	aph(3'')-Ib;aph(6)-Id;blaTEM-1;mdsA;mdsB;sul2;tet(B)	156	espO1;sopE2;steC;sseJ;steB;sifB;steA;ssaU;ssaT;ssaS;ssaR;ssaQ;ssaP;ssaO;ssaN;ssaV;ssaM;ssaL;ssaK;ssaX;ssaJ;ssaI;ssaH;ssaG;sseG;sseF;sscB;sseE;sseD;sseC;sscA;sseB;sseA;ssaE;ssaD;ssaC;spiC;ssrA;ssrB;phoP;phoQ;sifA;csgC;csgA;csgB;csgD;csgE;csgF;csgG;sopB;pipB;ompA;sseI;avrA;sprB;hilC;orgC;orgB;orgA;prgK;prgJ;prgI;prgH;hilD;hilA;iagB;sptP;sicP;iacP;sipA;sipD;sipC;sipB;sicA;spaS;spaR;spaQ;spaP;spaO;in…	2	IncFIC(FII)_1;IncFIB(AP001918)_1
19-SA02166-0	no	no	Wild birds	Typhimurium	S. Typhimurium				2019				0		0		0
19-SA02167-0	no	yes	Pork	4,[5],12:i:-	S. Typhimurium, monophasic	4,[5],12:i:-	34	B	2019	Typhimurium_2	Typhimurium_81	Typhimurium_116	7	aph(3'')-Ib;aph(6)-Id;blaTEM-1;mdsA;mdsB;sul2;tet(B)	156	pipB2;mig;avrA;sprB;hilC;orgC;orgB;orgA;prgK;prgJ;prgI;prgH;hilD;hilA;iagB;sptP;sicP;iacP;sipA;sipD;sipC;sipB;sicA;spaS;spaR;spaQ;spaP;spaO;invJ;invI;invC;invB;invA;invE;invG;invF;invH;rpoS;sopD;csgG;csgF;csgE;csgD;csgB;csgA;csgC;sifA;phoQ;phoP;ssrB;ssrA;spiC;ssaC;ssaD;ssaE;sseA;sseB;sscA;sseC;sseD;sseE;sscB;sseF;sseG;ssaG;ssaH;ssaI;ssaJ;ssaX;ssaK;ssaL;ssaM;ssaV;ssaN;ssaO;ssaP;ssaQ;ssaR;ssaS;ssaT…	1	Col156_1
19-SA02168-0	no	yes	Pork	4,[5],12:i:-	S. Typhimurium, monophasic	4,[5],12:i:-	34	B	2019	Typhimurium_2	Typhimurium_81	Typhimurium_117	7	aph(3'')-Ib;aph(6)-Id;blaTEM-1;mdsA;mdsB;sul2;tet(B)	156	sseI;ompA;pipB;sopB;csgG;csgF;csgE;csgD;csgB;csgA;csgC;sifA;phoQ;phoP;ssrB;ssrA;spiC;ssaC;ssaD;ssaE;sseA;sseB;sscA;sseC;sseD;sseE;sscB;sseF;sseG;ssaG;ssaH;ssaI;ssaJ;ssaX;ssaK;ssaL;ssaM;ssaV;ssaN;ssaO;ssaP;ssaQ;ssaR;ssaS;ssaT;ssaU;steA;sifB;steB;sseJ;steC;sopE2;espO1;sopD;rpoS;invH;invF;invG;invE;invA;invB;invC;invI;invJ;spaO;spaP;spaQ;spaR;spaS;sicA;sipB;sipC;sipD;sipA;iacP;sicP;sptP;iagB;hilA;hi…	1	Col156_1
19-SA02169-0	no	no	Unspecific / unknown	Other	S. Panama				2019				0		0		0
19-SA02170-0	no	no	Pork	Other	Subspec. I				2019				0		0		0
19-SA02171-0	no	yes	Poultry	Other	S. Agona	Agona	13	B	2019				3	fosA7.2;mdsA;mdsB	131	steA;sifB;steB;sseJ;steC;sopE2;espO1;pipB2;mig;avrA;sprB;hilC;orgC;orgB;orgA;prgK;prgJ;prgI;prgH;hilD;hilA;iagB;sptP;sicP;iacP;sipA;sipD;sipC;sipB;sicA;spaS;spaR;spaQ;spaP;spaO;invJ;invI;invC;invB;invA;invE;invG;invF;invH;rpoS;sopD;sinH;sseL;rcsB;csgG;csgF;csgE;csgD;csgB;csgA;csgC;sifA;phoQ;phoP;ssrB;ssrA;spiC;ssaC;ssaD;ssaE;sseA;sseB;sscA;sseC;sseD;sseE;sscB;sseF;sseG;ssaG;ssaH;ssaI;ssaJ;ssaX;ss…	2	Col(pHAD28)_1;Col440II_1
19-SA02172-0	no	yes	Pork	Typhimurium	S. Typhimurium, monophasic	Typhimurium	34	B	2019	Typhimurium_2	Typhimurium_82	Typhimurium_118	13	aadA1;aadA2;aph(3'')-Ib;aph(6)-Id;blaTEM-1;cmlA1;mcr-1.1;mdsA;mdsB;mef(B);sul2;sul3;tet(B)	156	sopD;rpoS;invH;invF;invG;invE;invA;invB;invC;invI;invJ;spaO;spaP;spaQ;spaR;spaS;sicA;sipB;sipC;sipD;sipA;iacP;sicP;sptP;iagB;hilA;hilD;prgH;prgI;prgJ;prgK;orgA;orgB;orgC;hilC;sprB;avrA;mig;pipB2;ssrB;ssrA;spiC;ssaC;ssaD;ssaE;sseA;sseB;sscA;sseC;sseD;sseE;sscB;sseF;sseG;ssaG;ssaH;ssaI;ssaJ;ssaX;ssaK;ssaL;ssaM;ssaV;ssaN;ssaO;ssaP;ssaQ;ssaR;ssaS;ssaT;ssaU;steA;sifB;steB;sseJ;steC;sopE2;espO1;mgtC;mg…	3	IncFIC(FII)_1;IncX4_1;IncFIB(AP001918)_1
19-SA02173-0	no	yes	Wild birds	Enteritidis	S. Enteritidis	Enteritidis	11	D1	2019	Enteritidis_7	Enteritidis_7	Enteritidis_50	2	mdsA;mdsB	140	sseI;ompA;pipB;sopB;tssM;sodCI;espO1;sopE2;steC;sseJ;steB;sifB;steA;ssaU;ssaT;ssaS;ssaR;ssaQ;ssaP;ssaO;ssaN;ssaV;ssaM;ssaL;ssaK;ssaX;ssaJ;ssaI;ssaH;ssaG;sseG;sseF;sscB;sseE;sseD;sseC;sscA;sseB;sseA;ssaE;ssaD;ssaC;spiC;ssrA;ssrB;phoP;phoQ;sifA;csgC;csgA;csgB;csgD;csgE;csgF;csgG;sopA;gndA;galF;sspH2;pipB2;mig;avrA;sprB;hilC;orgC;orgB;orgA;prgK;prgJ;prgI;prgH;hilD;hilA;iagB;sptP;sicP;iacP;sipA;sipD;…	2	IncFIB(S)_1;IncFII(S)_1
19-SA02174-0	no	no	Poultry	Typhimurium	S. Typhimurium				2019				0		0		0
19-SA02175-0	no	no	Unspecific / unknown	Other	S. Hadar				2019				0		0		0
19-SA02176-0	no	yes	Beef	Other	S. Agona	Agona	13	B	2019				3	fosA7.2;mdsA;mdsB	130	ssrB;ssrA;spiC;ssaC;ssaD;ssaE;sseA;sseB;sscA;sseC;sseD;sseE;sscB;sseF;sseG;ssaG;ssaH;ssaI;ssaJ;ssaX;ssaK;ssaL;ssaM;ssaV;ssaN;ssaO;ssaP;ssaQ;ssaR;ssaS;ssaT;ssaU;steA;sifB;steB;sseJ;steC;entA;entB;fepG;fepC;fimW;fimY;fimZ;fimF;fimH;fimD;fimC;fimI;fimA;allB;acrB;sinH;sopD;rpoS;invH;invF;invG;invE;invA;invB;invC;invI;invJ;spaO;spaP;spaQ;spaR;spaS;sicA;sipB;sipC;sipD;sipA;iacP;sicP;sptP;iagB;hilA;hilD…	2	Col440II_1;Col(pHAD28)_1
19-SA02177-0	no	no	Unspecific / unknown	Other	S. Rissen				2019				0		0		0
19-SA02177-2	no	no	Unspecific / unknown	Other	S. Goldcoast				2019				0		0		0
19-SA02178-0	no	no	Unspecific / unknown	4,[5],12:i:-	S. Typhimurium, monophasic				2019				0		0		0
19-SA02179-0	no	no	Unspecific / unknown	Other	S. Fresno				2019				0		0		0
19-SA02180-0	no	yes	Poultry	Other	S. Takoradi	Takoradi	531		2019				2	mdsA;mdsB	147	sseK2;galF;gndA;sopA;espO1;sopE2;steC;sseJ;steB;sifB;steA;mig;avrA;sprB;hilC;orgC;orgB;orgA;prgK;prgJ;prgI;prgH;hilD;hilA;iagB;sptP;sicP;iacP;sipA;sipD;sipC;sipB;sicA;spaS;spaR;spaQ;spaP;spaO;invJ;invI;invC;invB;invA;invE;invG;invF;invH;rpoS;sopD;ssaU;ssaT;ssaS;ssaR;ssaQ;ssaP;ssaO;ssaN;ssaV;ssaM;ssaL;ssaK;ssaX;ssaJ;ssaI;ssaH;ssaG;sseG;sseF;sscB;sseE;sseD;sseC;sscA;sseB;sseA;ssaE;ssaD;ssaC;spiC;ss…	0
19-SA02182-0	no	no	Poultry	Other	S. Rissen				2019				0		0		0
19-SA02183-0	no	yes	Poultry, organs	Enteritidis	S. Enteritidis	Enteritidis	11	D1	2019	Enteritidis_13	Enteritidis_24	Enteritidis_25	2	mdsA;mdsB	139	steC;sseJ;steB;sifB;steA;ssaU;ssaT;ssaS;ssaR;ssaQ;ssaP;ssaO;ssaN;ssaV;ssaM;ssaL;ssaK;ssaX;ssaJ;ssaI;ssaH;ssaG;sseG;sseF;sscB;sseE;sseD;sseC;sscA;sseB;sseA;ssaE;ssaD;ssaC;spiC;ssrA;ssrB;phoP;phoQ;sifA;csgC;csgA;csgB;csgD;csgE;csgF;csgG;sopA;gndA;galF;STM0266;tlde1;acrB;allB;fimA;fimI;fimC;fimD;fimH;fimF;fimZ;fimY;fimW;fepG;entB;entA;fur;mgtC;mgtB;misL;lpfA;lpfB;lpfC;lpfD;lpfE;sinH;ratB;sseL;rcsB;s…	2	IncFIB(S)_1;IncFII(S)_1
19-SA02184-0	no	yes	Poultry	Other	S. Indiana	Indiana	17	B	2019				2	mdsA;mdsB	148	sseK2;galF;gndA;sopA;espO1;sopE2;steC;slrP;fur;entA;entB;fepG;fepC;fimW;fimY;fimZ;fimF;fimH;fimD;fimC;fimI;fimA;allB;pipB2;mig;sprB;hilC;orgC;orgB;orgA;prgK;prgJ;prgI;prgH;hilD;hilA;iagB;sptP;sicP;iacP;sipA;sipD;sipC;sipB;sicA;spaS;spaR;spaQ;spaP;spaO;invJ;invI;invC;invB;invA;invE;invG;invF;invH;rpoS;sopD;ssaU;ssaT;ssaS;ssaR;ssaQ;ssaP;ssaO;ssaN;ssaV;ssaM;ssaL;ssaK;ssaX;ssaJ;ssaI;ssaH;ssaG;sseG;ss…	1	Col8282_1
19-SA02185-0	no	yes	Unspecific / unknown	4,[5],12:i:-	S. Typhimurium, monophasic	4,[5],12:i:-	34	B	2019	Typhimurium_2	Typhimurium_83	Typhimurium_119	7	aph(3'')-Ib;aph(6)-Id;blaTEM-1;mdsA;mdsB;sul2;tet(B)	156	sopD;rpoS;invH;invF;invG;invE;invA;invB;invC;invI;invJ;spaO;spaP;spaQ;spaR;spaS;sicA;sipB;sipC;sipD;sipA;iacP;sicP;sptP;iagB;hilA;hilD;prgH;prgI;prgJ;prgK;orgA;orgB;orgC;hilC;sprB;avrA;espO1;sopE2;steC;sseJ;steB;sifB;steA;lpfE;lpfD;lpfC;lpfB;lpfA;misL;mgtB;mgtC;ssaU;ssaT;ssaS;ssaR;ssaQ;ssaP;ssaO;ssaN;ssaV;ssaM;ssaL;ssaK;ssaX;ssaJ;ssaI;ssaH;ssaG;sseG;sseF;sscB;sseE;sseD;sseC;sscA;sseB;sseA;ssaE;ss…	0
19-SA02186-0	no	no	Pork	Other	S. Kedougou				2019				0		0		0
19-SA02187-0	no	no	Pork, organs	Other	S. Kedougou				2019				0		0		0
19-SA02188-0	no	yes	Poultry	Infantis	S. Infantis	Infantis	32	C1	2019	Infantis_18	Infantis_21	Infantis_22	6	aadA1;gyrA_S83Y;mdsA;mdsB;sul1;tet(A)	162	sspH2;sseK2;galF;gndA;sopA;espO1;sopE2;steC;sseJ;steB;sifB;steA;ssaU;ssaT;ssaS;ssaR;ssaQ;ssaP;ssaO;ssaN;ssaV;ssaM;ssaL;ssaK;ssaX;ssaJ;ssaI;ssaH;ssaG;sseG;sseF;sscB;sseE;sseD;sseC;sscA;sseB;sseA;ssaE;ssaD;ssaC;spiC;ssrA;ssrB;phoP;phoQ;sifA;csgC;csgA;csgB;csgD;csgE;csgF;csgG;sopB;pipB;ompA;sinH;ratB;shdA;sseL;rcsB;sopD;rpoS;invH;invF;invG;invE;invA;invB;invC;invI;invJ;spaO;spaP;spaQ;spaR;spaS;sicA;…	1	IncFIB(pN55391)_1
19-SA02190-0	no	no	Reptiles	Paratyphi B var. Java	S. Paratyphi B var. Java				2019				0		0		0
19-SA02191-0	no	no	Reptiles	Other	S. Bareilly				2019				0		0		0
19-SA02194-0	no	no	Reptiles	Other	S. Onderstepoort				2019				0		0		0
19-SA02195-0	no	no	Reptiles	Other	S. Caracas				2019				0		0		0
19-SA02196-0	no	no	Dog, pet	Typhimurium	S. Typhimurium				2019				0		0		0
19-SA02197-0	no	no	Reptiles	Other	S. Blijdorp				2019				0		0		0
19-SA02198-1	no	no	Reptiles	Other	S. Rosslyn				2019				0		0		0
19-SA02199-0	no	yes	Pork	Typhimurium	S. Typhimurium	Typhimurium	19	B	2019	Typhimurium_43	Typhimurium_84	Typhimurium_120	2	mdsA;mdsB	155	phoQ;phoP;ssrB;ssrA;spiC;ssaC;ssaD;ssaE;sseA;sseB;sscA;sseC;sseD;sseE;sscB;sseF;sseG;ssaG;ssaH;ssaI;ssaJ;ssaX;ssaK;ssaL;ssaM;ssaV;ssaN;ssaO;ssaP;ssaQ;ssaR;ssaS;ssaT;ssaU;steA;sifB;steB;sseJ;steC;entA;entB;fepG;fepC;fimW;fimY;fimZ;fimF;fimH;fimD;fimC;fimI;fimA;allB;acrB;STM0290;STM0289;tlde1;STM0287;STM0286;STM0285;STM0284;STM0283;STM0282;STM0281;STM0280;STM0279;STM0278;tae4;STM0276;STM0275;STM027…	0
19-SA02200-0	no	yes	Poultry	Enteritidis	S. Enteritidis	Enteritidis	11	D1	2019	Enteritidis_13	Enteritidis_47	Enteritidis_51	2	mdsA;mdsB	140	sspH2;galF;gndA;sopA;csgG;csgF;csgE;csgD;csgB;csgA;csgC;sifA;phoQ;phoP;ssrB;ssrA;spiC;ssaC;ssaD;ssaE;sseA;sseB;sscA;sseC;sseD;sseE;sscB;sseF;sseG;ssaG;ssaH;ssaI;ssaJ;ssaX;ssaK;ssaL;ssaM;ssaV;ssaN;ssaO;ssaP;ssaQ;ssaR;ssaS;ssaT;ssaU;avrA;sprB;hilC;orgC;orgB;orgA;prgK;prgJ;prgI;prgH;hilD;hilA;iagB;sptP;sicP;iacP;sipA;sipD;sipC;sipB;sicA;spaS;spaR;spaQ;spaP;spaO;invJ;invI;invC;invB;invA;invE;invG;inv…	2	IncFIB(S)_1;IncFII(S)_1
19-SA02201-0	no	yes	Eggs	Enteritidis	S. Enteritidis	Enteritidis	11	D1	2019	Enteritidis_17	Enteritidis_18	Enteritidis_19	2	mdsA;mdsB	140	sspH2;galF;gndA;sopA;csgG;csgF;csgE;csgD;csgB;csgA;csgC;sifA;phoQ;phoP;ssrB;ssrA;spiC;ssaC;ssaD;ssaE;sseA;sseB;sscA;sseC;sseD;sseE;sscB;sseF;sseG;ssaG;ssaH;ssaI;ssaJ;ssaX;ssaK;ssaL;ssaM;ssaV;ssaN;ssaO;ssaP;ssaQ;ssaR;ssaS;ssaT;ssaU;steA;sifB;steB;sseJ;steC;STM0266;tlde1;acrB;allB;fimA;fimI;fimC;fimD;fimH;fimF;fimZ;fimY;fimW;fepG;entB;entA;fur;sinH;ratB;sseL;rcsB;sopE2;espO1;sodCI;tssM;sopB;pipB;om…	2	IncFIB(S)_1;IncFII(S)_1
19-SA02202-0	no	no	Unspecific / unknown	Other	S. Tennessee				2019				0		0		0
19-SA02203-0	no	yes	Pork	Typhimurium	S. Typhimurium, monophasic	Typhimurium	34	B	2019	Typhimurium_2	Typhimurium_85	Typhimurium_121	2	mdsA;mdsB	156	csgG;csgF;csgE;csgD;csgB;csgA;csgC;sifA;phoQ;phoP;ssrB;ssrA;spiC;ssaC;ssaD;ssaE;sseA;sseB;sscA;sseC;sseD;sseE;sscB;sseF;sseG;ssaG;ssaH;ssaI;ssaJ;ssaX;ssaK;ssaL;ssaM;ssaV;ssaN;ssaO;ssaP;ssaQ;ssaR;ssaS;ssaT;ssaU;steA;sifB;steB;sseJ;steC;pipB2;mig;avrA;sprB;hilC;orgC;orgB;orgA;prgK;prgJ;prgI;prgH;hilD;hilA;iagB;sptP;sicP;iacP;sipA;sipD;sipC;sipB;sicA;spaS;spaR;spaQ;spaP;spaO;invJ;invI;invC;invB;invA…	0
19-SA02204-0	no	yes	Unspecific / unknown	4,[5],12:i:-	S. Typhimurium, monophasic	4,[5],12:i:-	34	B	2019	Typhimurium_2	Typhimurium_86	Typhimurium_122	7	aph(3'')-Ib;aph(6)-Id;blaTEM-1;mdsA;mdsB;sul2;tet(B)	155	sseI;ompA;pipB;sopB;csgG;csgF;csgE;csgD;csgB;csgA;csgC;sifA;phoQ;phoP;ssrB;ssrA;spiC;ssaC;ssaD;ssaE;sseA;sseB;sscA;sseC;sseD;sseE;sscB;sseF;sseG;ssaG;ssaH;ssaI;ssaJ;ssaX;ssaK;ssaL;ssaM;ssaV;ssaN;ssaO;ssaP;ssaQ;ssaR;ssaS;ssaT;ssaU;steA;sifB;steB;sseJ;steC;sopE2;espO1;pipB2;mig;avrA;sprB;hilC;orgC;orgB;orgA;prgK;prgJ;prgI;prgH;hilD;hilA;iagB;sptP;sicP;iacP;sipA;sipD;sipC;sipB;sicA;spaS;spaR;spaQ;sp…	3	Col440II_1;Col(pHAD28)_1;Col(pHAD28)_1
19-SA02205-0	no	no	Unspecific / unknown	Other	S. Tennessee				2019				0		0		0
19-SA02206-0	no	no	Pork, organs	Derby	S. Derby				2019				0		0		0
19-SA02207-0	no	yes	Poultry	Infantis	S. Infantis	Infantis	32	C1	2019	Infantis_19	Infantis_22	Infantis_23	6	aadA1;gyrA_S83Y;mdsA;mdsB;sul1;tet(A)	161	galF;gndA;sopA;espO1;sopE2;steC;sseJ;steB;sifB;steA;ssaU;ssaT;ssaS;ssaR;ssaQ;ssaP;ssaO;ssaN;ssaV;ssaM;ssaL;ssaK;ssaX;ssaJ;ssaI;ssaH;ssaG;sseG;sseF;sscB;sseE;sseD;sseC;sscA;sseB;sseA;ssaE;ssaD;ssaC;spiC;ssrA;ssrB;phoP;phoQ;sifA;csgC;csgA;csgB;csgD;csgE;csgF;csgG;sopB;pipB;ompA;sinH;ratB;shdA;sseL;rcsB;avrA;sprB;hilC;orgC;orgB;orgA;prgK;prgJ;prgI;prgH;hilD;hilA;iagB;sptP;sicP;iacP;sipA;sipD;sipC;si…	1	IncFIB(pN55391)_1
19-SA02208-0	no	no	Poultry	Paratyphi B var. Java	S. Paratyphi B var. Java				2019				0		0		0
19-SA02209-0	no	yes	Beef, organs	Enteritidis	S. Enteritidis	Enteritidis	11	D1	2019	Enteritidis_11	Enteritidis_11	Enteritidis_12	2	mdsA;mdsB	131	sspH2;galF;gndA;sopA;csgG;csgF;csgE;csgD;csgB;csgA;csgC;sifA;phoQ;phoP;ssrB;ssrA;spiC;ssaC;ssaD;ssaE;sseA;sseB;sscA;sseC;sseD;sseE;sscB;sseF;sseG;ssaG;ssaH;ssaI;ssaJ;ssaX;ssaK;ssaL;ssaM;ssaV;ssaN;ssaO;ssaP;ssaQ;ssaR;ssaS;ssaT;ssaU;steA;sifB;steB;sseJ;steC;sopE2;espO1;sodCI;tssM;sopB;pipB;ompA;sseI;STM0266;tlde1;acrB;allB;fimA;fimI;fimC;fimD;fimH;fimF;fimZ;fimY;fimW;fepG;entB;entA;rcsB;sseL;lpfA;l…	0
19-SA02210-0	no	no	Unspecific / unknown	4,[5],12:i:-	S. Typhimurium, monophasic				2019				0		0		0
19-SA02211-0	no	no	Unspecific / unknown	Other	S. Wagenia				2019				0		0		0
19-SA02212-0	no	yes	Poultry	Infantis	S. Infantis	Infantis	32	C1	2019	Infantis_20	Infantis_23	Infantis_24	9	aadA1;blaTEM-1;dfrA14;gyrA_D87G;lnu(G);mdsA;mdsB;sul1;tet(A)	162	espO1;sopE2;steC;sseJ;steB;sifB;steA;ssaU;ssaT;ssaS;ssaR;ssaQ;ssaP;ssaO;ssaN;ssaV;ssaM;ssaL;ssaK;ssaX;ssaJ;ssaI;ssaH;ssaG;sseG;sseF;sscB;sseE;sseD;sseC;sscA;sseB;sseA;ssaE;ssaD;ssaC;spiC;ssrA;ssrB;phoP;phoQ;sifA;csgC;csgA;csgB;csgD;csgE;csgF;csgG;sopB;pipB;ompA;sinH;ratB;shdA;sseL;rcsB;sopD;rpoS;invH;invF;invG;invE;invA;invB;invC;invI;invJ;spaO;spaP;spaQ;spaR;spaS;sicA;sipB;sipC;sipD;sipA;iacP;si…	5	IncX1_1;IncX3_1;IncX4_1;IncFIB(pN55391)_1;Col(pHAD28)_1
19-SA02213-0	no	yes	Poultry	Infantis	S. Infantis	Infantis	32	C1	2019	Infantis_18	Infantis_24	Infantis_25	6	aadA1;gyrA_S83Y;mdsA;mdsB;sul1;tet(A)	162	sspH2;sseK2;galF;gndA;sopA;espO1;sopE2;steC;sseJ;steB;sifB;steA;ssaU;ssaT;ssaS;ssaR;ssaQ;ssaP;ssaO;ssaN;ssaV;ssaM;ssaL;ssaK;ssaX;ssaJ;ssaI;ssaH;ssaG;sseG;sseF;sscB;sseE;sseD;sseC;sscA;sseB;sseA;ssaE;ssaD;ssaC;spiC;ssrA;ssrB;phoP;phoQ;sifA;csgC;csgA;csgB;csgD;csgE;csgF;csgG;sopB;pipB;ompA;sinH;ratB;shdA;sseL;rcsB;avrA;sprB;hilC;orgC;orgB;orgA;prgK;prgJ;prgI;prgH;hilD;hilA;iagB;sptP;sicP;iacP;sipA;…	1	IncFIB(pN55391)_1
19-SA02214-0	no	no	Unspecific / unknown	Other	S. Senftenberg				2019				0		0		0
19-SA02215-0	no	yes	Poultry	Enteritidis	S. Enteritidis	Enteritidis	11	D1	2019	Enteritidis_1	Enteritidis_19	Enteritidis_52	2	mdsA;mdsB	140	sspH2;galF;gndA;sopA;csgG;csgF;csgE;csgD;csgB;csgA;csgC;sifA;phoQ;phoP;ssrB;ssrA;spiC;ssaC;ssaD;ssaE;sseA;sseB;sscA;sseC;sseD;sseE;sscB;sseF;sseG;ssaG;ssaH;ssaI;ssaJ;ssaX;ssaK;ssaL;ssaM;ssaV;ssaN;ssaO;ssaP;ssaQ;ssaR;ssaS;ssaT;ssaU;steA;sifB;steB;sseJ;steC;sopE2;espO1;sodCI;tssM;sopB;pipB;ompA;sseI;pipB2;mig;avrA;sprB;hilC;orgC;orgB;orgA;prgK;prgJ;prgI;prgH;hilD;hilA;iagB;sptP;sicP;iacP;sipA;sipD;…	3	IncFIB(S)_1;IncFII(S)_1;ColRNAI_1
19-SA02216-0	no	no	Unspecific / unknown	Typhimurium	S. Typhimurium				2019				0		0		0
19-SA02217-0	no	no	Poultry	Typhimurium	S. Typhimurium				2019				0		0		0
19-SA02218-0	no	yes	Beef	Derby	S. Derby	Derby	39	B	2019	Derby_5	Derby_23	Derby_23	3	fosA7;mdsA;mdsB	142	STM0266;STM0267;STM0268;STM0269;STM0270;STM0271;STM0272;STM0273;STM0274;STM0275;STM0276;tae4;STM0278;STM0279;STM0280;STM0281;STM0282;STM0283;STM0285;STM0286;STM0287;tlde1;STM0289;acrB;allB;fimA;fimI;fimC;fimD;fimH;fimF;fimZ;fimY;fimW;fepC;fepG;entB;fur;slrP;sifA;phoQ;phoP;ssrB;ssrA;spiC;ssaC;ssaD;ssaE;sseA;sseB;sscA;sseC;sseD;sseE;sscB;sseF;sseG;ssaG;ssaH;ssaI;ssaJ;ssaX;ssaK;ssaL;ssaM;ssaV;ssaN;s…	1	ColRNAI_1
19-SA02220-0	no	no	Unspecific / unknown	Typhimurium	S. Typhimurium				2019				0		0		0
19-SA02221-0	no	no	Unspecific / unknown	Typhimurium	S. Typhimurium				2019				0		0		0
19-SA02222-0	no	no	Unspecific / unknown	Other	S. Senegal				2019				0		0		0
19-SA02223-0	no	no	Unspecific / unknown	Derby	S. Derby				2019				0		0		0
19-SA02224-0	no	no	Unspecific / unknown	Infantis	S. Infantis				2019				0		0		0
19-SA02225-0	no	no	Poultry	Typhimurium	S. Typhimurium				2019				0		0		0
19-SA02226-0	no	no	Wild birds	Typhimurium	S. Typhimurium				2019				0		0		0
19-SA02227-0	no	no	Pork	Typhimurium	S. Typhimurium				2019				0		0		0
19-SA02229-0	no	yes	Pork	4,[5],12:i:-	S. Typhimurium, monophasic	4,[5],12:i:-	34	B	2019	Typhimurium_2	Typhimurium_2	Typhimurium_123	7	aph(3'')-Ib;aph(6)-Id;blaTEM-1;mdsA;mdsB;sul2;tet(B)	156	csgG;csgF;csgE;csgD;csgB;csgA;csgC;sifA;phoQ;phoP;ssrB;ssrA;spiC;ssaC;ssaD;ssaE;sseA;sseB;sscA;sseC;sseD;sseE;sscB;sseF;sseG;ssaG;ssaH;ssaI;ssaJ;ssaX;ssaK;ssaL;ssaM;ssaV;ssaN;ssaO;ssaP;ssaQ;ssaR;ssaS;ssaT;ssaU;steA;sifB;steB;sseJ;steC;sopE2;espO1;lpfE;lpfD;lpfC;lpfB;lpfA;misL;mgtB;mgtC;fur;entA;entB;fepG;fepC;fimW;fimY;fimZ;fimF;fimH;fimD;fimC;fimI;fimA;allB;acrB;sopA;gndA;galF;sseK2;STM0266;STM0…	0
19-SA02230-0	no	no	Wild birds	Typhimurium	S. Typhimurium				2019				0		0		0
19-SA02231-0	no	no	Feed, animal-based	Other	S. Livingstone				2019				0		0		0
19-SA02232-0	no	no	Feed, animal-based	Other	S. Livingstone				2019				0		0		0
19-SA02234-0	no	no	Unspecific / unknown	Other	S. Senftenberg				2019				0		0		0
19-SA02235-0	no	no	Unspecific / unknown	Other	S. Senftenberg				2019				0		0		0
19-SA02236-0	no	no	Unspecific / unknown	Other	S. Senftenberg				2019				0		0		0
19-SA02237-0	no	yes	Poultry, organs	Other	S. Anatum	Anatum	64	E1	2019				2	mdsA;mdsB	148	sspH2;sseK2;galF;gndA;sopA;espO1;sopE2;steC;sseJ;steB;sifB;steA;ssaU;ssaT;ssaS;ssaR;ssaQ;ssaP;ssaO;ssaN;ssaV;ssaM;ssaL;ssaK;ssaX;ssaJ;ssaI;ssaH;ssaG;sseG;sseF;sscB;sseE;sseD;sseC;sscA;sseB;sseA;ssaE;ssaD;ssaC;spiC;ssrA;ssrB;phoP;phoQ;sifA;csgC;csgA;csgB;csgD;csgE;csgF;csgG;sopB;pipB;ompA;sopD2;tcpC;slrP;fur;entA;entB;fepG;fepC;fimW;fimY;fimZ;fimF;fimH;fimD;fimC;fimI;fimA;allB;acrB;STM0290;STM0289…	9	FII(Cf)_1;IncFII(p96A)_1;ColRNAI_1;Col156_1;Col156_1;Col(pHAD28)_1;ColRNAI_1;ColpVC_1;ColRNAI_1
19-SA02238-0	yes	yes	Poultry	Enteritidis	S. subspec. I, rough phenotype	Enteritidis	11	D1	2019	Enteritidis_33	Enteritidis_48	Enteritidis_53	2	mdsA;mdsB	140	slrP;sopD2;sseI;ompA;pipB;sopB;tssM;sodCI;espO1;sopE2;steC;sseJ;steB;sifB;steA;ssaU;ssaT;ssaS;ssaR;ssaQ;ssaP;ssaO;ssaN;ssaV;ssaM;ssaL;ssaK;ssaX;ssaJ;ssaI;ssaH;ssaG;sseG;sseF;sscB;sseE;sseD;sseC;sscA;sseB;sseA;ssaE;ssaD;ssaC;spiC;ssrA;ssrB;phoP;phoQ;sifA;csgC;csgA;csgB;csgD;csgE;csgF;csgG;sopA;gndA;galF;sspH2;avrA;sprB;hilC;orgC;orgB;orgA;prgK;prgJ;prgI;prgH;hilD;hilA;iagB;sptP;sicP;iacP;sipA;sipD…	2	IncFIB(S)_1;IncFII(S)_1	SRR35249962	PRJNA937468
19-SA02239-0	no	no	Unspecific / unknown	Other	Subspec. I				2019				0		0		0
19-SA02240-0	no	no	Unspecific / unknown	Infantis	S. Infantis				2019				0		0		0
19-SA02241-0	no	no	Unspecific / unknown	Other	S. Dublin				2019				0		0		0
19-SA02242-0	no	no	Unspecific / unknown	Other	S. Dublin				2019				0		0		0
19-SA02243-0	yes	yes	Unspecific / unknown	4,[5],12:i:-	S. subspec. I, rough phenotype	4,[5],12:i:-	34	B	2019	Typhimurium_2	Typhimurium_87	Typhimurium_124	6	aph(3'')-Ib;aph(6)-Id;blaTEM-1;mdsA;mdsB;sul2	158	acrB;allB;avrA;csgA;csgB;csgC;csgD;csgE;csgF;csgG;entA;entB;espO1;fepC;fepG;fimA;fimC;fimD;fimF;fimH;fimI;fimW;fimY;fimZ;fliN;fur;galF;gndA;gogB;hilA;hilC;hilD;iacP;iagB;ibeC;invA;invB;invC;invE;invF;invG;invH;invI;invJ;lpfA;lpfB;lpfC;lpfD;lpfE;mgtB;mgtC;mig;misL;ompA;orgA;orgB;orgC;phoP;phoQ;pipB;pipB2;prgH;prgI;prgJ;prgK;ratB;rcsB;rpoS;shdA;sicA;sicP;sifA;sifB;sinH;sipA;sipB;sipC;sipD;slrP;sodC…	1	IncQ1_1	SRR35249961	PRJNA937468
19-SA02244-0	no	no	Unspecific / unknown	Infantis	S. Infantis				2019				0		0		0
19-SA02245-0	no	yes	Beef	4,[5],12:i:-	S. Typhimurium, monophasic	4,[5],12:i:-	34	B	2019	Typhimurium_2	Typhimurium_88	Typhimurium_125	7	aph(3'')-Ib;aph(6)-Id;blaTEM-1;mdsA;mdsB;sul2;tet(B)	156	pipB2;mig;avrA;sprB;hilC;orgC;orgB;orgA;prgK;prgJ;prgI;prgH;hilD;hilA;iagB;sptP;sicP;iacP;sipA;sipD;sipC;sipB;sicA;spaS;spaR;spaQ;spaP;spaO;invJ;invI;invC;invB;invA;invE;invG;invF;invH;rpoS;sopD;mgtC;mgtB;misL;lpfA;lpfB;lpfC;lpfD;lpfE;ssrB;ssrA;spiC;ssaC;ssaD;ssaE;sseA;sseB;sscA;sseC;sseD;sseE;sscB;sseF;sseG;ssaG;ssaH;ssaI;ssaJ;ssaX;ssaK;ssaL;ssaM;ssaV;ssaN;ssaO;ssaP;ssaQ;ssaR;ssaS;ssaT;ssaU;steA…	0
19-SA02246-0	no	no	Pork, organs	4,[5],12:i:-	S. Typhimurium, monophasic				2019				0		0		0
19-SA02247-0	no	yes	Poultry	Enteritidis	S. Enteritidis	Enteritidis	11	D1	2019	Enteritidis_11	Enteritidis_11	Enteritidis_12	2	mdsA;mdsB	131	sopD;rpoS;invH;invF;invG;invE;invA;invB;invC;invI;invJ;spaO;spaP;spaQ;spaR;spaS;sicA;sipB;sipC;sipD;sipA;iacP;sicP;sptP;iagB;hilA;hilD;prgH;prgI;prgJ;prgK;orgA;orgB;orgC;hilC;sprB;avrA;mig;pipB2;steA;sifB;steB;sseJ;steC;sopE2;espO1;sodCI;tssM;sopB;pipB;ompA;sseI;sspH2;galF;gndA;sopA;csgG;csgF;csgE;csgD;csgB;csgA;csgC;sifA;phoQ;phoP;ssrB;ssrA;spiC;ssaC;ssaD;ssaE;sseA;sseB;sscA;sseC;sseD;sseE;sscB;…	0
19-SA02248-0	no	yes	Poultry	Enteritidis	S. Enteritidis	Enteritidis	11	D1	2019	Enteritidis_34	Enteritidis_49	Enteritidis_54	2	mdsA;mdsB	140	sspH2;galF;gndA;sopA;csgG;csgF;csgE;csgD;csgB;csgA;csgC;sifA;phoQ;phoP;ssrB;ssrA;spiC;ssaC;ssaD;ssaE;sseA;sseB;sscA;sseC;sseD;sseE;sscB;sseF;sseG;ssaG;ssaH;ssaI;ssaJ;ssaX;ssaK;ssaL;ssaM;ssaV;ssaN;ssaO;ssaP;ssaQ;ssaR;ssaS;ssaT;ssaU;steA;sifB;steB;sseJ;steC;sopE2;espO1;sodCI;tssM;sopB;pipB;ompA;sseI;sopD;rpoS;invH;invF;invG;invE;invA;invB;invC;invI;invJ;spaO;spaP;spaQ;spaR;spaS;sicA;sipB;sipC;sipD;…	2	IncFIB(S)_1;IncFII(S)_1
19-SA02249-0	no	no	Unspecific / unknown	Paratyphi B var. Java	S. Paratyphi B var. Java				2019				0		0		0
19-SA02250-0	no	no	Pork	Other	S. Rissen				2019				0		0		0
19-SA02251-0	no	yes	Fox	Typhimurium	S. Typhimurium	Typhimurium	19	B	2019	Typhimurium_44	Typhimurium_89	Typhimurium_126	2	mdsA;mdsB	155	STM0266;STM0267;STM0268;STM0269;STM0270;STM0271;STM0272;STM0273;STM0274;STM0275;STM0276;tae4;STM0278;STM0279;STM0280;STM0281;STM0282;STM0283;STM0284;STM0285;STM0286;STM0287;tlde1;STM0289;STM0290;acrB;allB;fimA;fimI;fimC;fimD;fimH;fimF;fimZ;fimY;fimW;fepC;fepG;entB;entA;fur;steA;sifB;steB;sseJ;steC;sopE2;espO1;sopD2;sodCI;sseI;ompA;pipB;sopB;csgG;csgF;csgE;csgD;csgB;csgA;csgC;sifA;phoQ;phoP;sopA;g…	0
19-SA02252-0	yes	yes	Fox	Paratyphi B var. Java	S. subspec. I, rough phenotype	Paratyphi B var. Java	28	B	2019	Paratyphi_B_var_Java_1	Paratyphi_B_var_Java_7	Paratyphi_B_var_Java_10	9	aadA1;aadA2;dfrA1;gyrA_D87G;lnu(F);mdsA;mdsB;sat2;sul2	143	espO1;sopE2;steC;sseJ;steB;sifB;steA;ssaU;ssaT;ssaS;ssaR;ssaQ;ssaP;ssaO;ssaN;ssaV;ssaM;ssaL;ssaK;ssaX;ssaJ;ssaI;ssaH;ssaG;sseG;sseF;sscB;sseE;sseD;sseC;sscA;sseB;sseA;ssaE;ssaD;ssaC;spiC;ssrA;ssrB;rpoS;invH;invF;invG;invE;invA;invB;invC;invI;invJ;spaO;spaP;spaQ;spaR;spaS;sicA;sipB;sipC;sipD;sipA;iacP;sicP;sptP;iagB;hilA;hilD;prgH;prgI;prgJ;prgK;orgA;orgB;orgC;hilC;sprB;avrA;fur;entA;entB;fepG;fep…	1	IncI1-I(Alpha)_1	SRR35249960	PRJNA937468
19-SA02253-0	yes	yes	Unspecific / unknown	Other	S. subspec. I, rough phenotype	Panama	48	D1	2019				2	mdsA;mdsB	145	sopD2;ompA;pipB;sopB;csgG;csgF;csgE;csgD;csgB;csgA;csgC;sifA;phoQ;phoP;pltB;pltA;cdtB;ssrB;ssrA;spiC;ssaC;ssaD;ssaE;sseA;sseB;sscA;sseC;sseD;sseE;sscB;sseF;sseG;ssaG;ssaH;ssaI;ssaJ;ssaX;ssaK;ssaL;ssaM;ssaV;ssaN;ssaO;ssaP;ssaQ;ssaR;ssaS;ssaT;ssaU;galF;gndA;sopA;espO1;sopE2;steC;avrA;sprB;hilC;orgC;orgB;orgA;prgK;prgJ;prgI;prgH;hilD;hilA;iagB;sptP;sicP;iacP;sipA;sipD;sipC;sipB;sicA;spaS;spaR;spaQ;s…	0		SRR35249959	PRJNA937468
19-SA02254-0	no	no	Unspecific / unknown	Other	S. Tennessee				2019				0		0		0
19-SA02255-0	no	no	Unspecific / unknown	Other	Subspec. I				2019				0		0		0
19-SA02256-0	no	no	Unspecific / unknown	Other	S. Rissen				2019				0		0		0
19-SA02258-0	no	no	Unspecific / unknown	Derby	S. Derby				2019				0		0		0
19-SA02265-0	no	yes	Eggs	Enteritidis	S. Enteritidis	Enteritidis	11	D1	2019	Enteritidis_17	Enteritidis_18	Enteritidis_19	2	mdsA;mdsB	140	sseI;ompA;pipB;sopB;tssM;sodCI;espO1;sopE2;steC;sseJ;steB;sifB;steA;ssaU;ssaT;ssaS;ssaR;ssaQ;ssaP;ssaO;ssaN;ssaV;ssaM;ssaL;ssaK;ssaX;ssaJ;ssaI;ssaH;ssaG;sseG;sseF;sscB;sseE;sseD;sseC;sscA;sseB;sseA;ssaE;ssaD;ssaC;spiC;ssrA;ssrB;phoP;phoQ;sifA;csgC;csgA;csgB;csgD;csgE;csgF;csgG;sopA;gndA;galF;sspH2;STM0266;tlde1;acrB;allB;fimA;fimI;fimC;fimD;fimH;fimF;fimZ;fimY;fimW;fepG;entB;entA;fur;rcsB;sseL;lp…	2	IncFIB(S)_1;IncFII(S)_1
19-SA02266-0	no	yes	Unspecific / unknown	Other	S. Braenderup	Braenderup	311	C1	2019				3	mdsA;mdsB;qnrS2	151	sspH2;sseK2;galF;gndA;sopA;espO1;sopE2;steC;sseJ;sifB;steA;ssaU;ssaT;ssaS;ssaR;ssaQ;ssaP;ssaO;ssaN;ssaV;ssaM;ssaL;ssaK;ssaX;ssaJ;ssaI;ssaH;ssaG;sseG;sseF;sscB;sseE;sseD;sseC;sscA;sseB;sseA;ssaE;ssaD;ssaC;spiC;ssrA;ssrB;phoP;phoQ;sifA;csgC;csgA;csgB;csgD;csgE;csgF;csgG;sopB;pipB;ompA;sopD2;slrP;pipB2;mig;avrA;sprB;hilC;orgC;orgB;orgA;prgK;prgJ;prgI;prgH;hilD;hilA;iagB;sptP;sicP;iacP;sipA;sipD;sipC…	4	IncQ2_1;Col(pHAD28)_1;Col(pHAD28)_1;Col(pHAD28)_1
19-SA02267-0	no	no	Unspecific / unknown	Typhimurium	S. Typhimurium				2019				0		0		0
19-SA02268-0	no	no	Poultry	Other	S. Kentucky				2019				0		0		0
19-SA02270-0	no	yes	Pork	4,[5],12:i:-	S. Typhimurium, monophasic	4,[5],12:i:-	34	B	2019	Typhimurium_2	Typhimurium_2	Typhimurium_93	11	aadA2;aph(3'')-Ib;aph(6)-Id;blaCTX-M-1;blaTEM-1;dfrA12;mdsA;mdsB;qnrS1;sul1;sul2	154	espO1;sopE2;steC;sseJ;steB;sifB;steA;ssaU;ssaT;ssaS;ssaR;ssaQ;ssaP;ssaO;ssaN;ssaV;ssaM;ssaL;ssaK;ssaX;ssaJ;ssaI;ssaH;ssaG;sseG;sseF;sscB;sseE;sseD;sseC;sscA;sseB;sseA;ssaE;ssaD;ssaC;spiC;ssrA;ssrB;phoP;phoQ;sifA;csgC;csgA;csgB;csgD;csgE;csgF;csgG;mgtC;mgtB;misL;lpfA;lpfB;lpfC;lpfD;lpfE;sopA;gndA;galF;sseK2;STM0266;STM0267;STM0268;STM0269;STM0270;STM0271;STM0272;STM0273;STM0274;STM0275;STM0276;tae…	3	IncHI2_1;pKPC-CAV1321_1;IncHI2A_1
19-SA02271-0	yes	yes	Poultry	Infantis	S. subspec. I, rough phenotype	Infantis	2283	C1	2019	Infantis_8	Infantis_9	Infantis_26	6	aadA1;gyrA_S83Y;mdsA;mdsB;sul1;tet(A)	161	ompA;pipB;sopB;csgG;csgF;csgE;csgD;csgB;csgA;csgC;sifA;phoQ;phoP;ssrB;ssrA;spiC;ssaC;ssaD;ssaE;sseA;sseB;sscA;sseC;sseD;sseE;sscB;sseF;sseG;ssaG;ssaH;ssaI;ssaJ;ssaX;ssaK;ssaL;ssaM;ssaV;ssaN;ssaO;ssaP;ssaQ;ssaR;ssaS;ssaT;ssaU;steA;sifB;steB;sseJ;steC;sopE2;espO1;sopA;gndA;sseK2;sspH2;STM0266;STM0267;STM0268;STM0269;STM0270;STM0271;STM0272;STM0273;STM0274;STM0276;tae4;STM0278;STM0279;STM0280;STM028…	1	IncFIB(pN55391)_1	SRR35249958	PRJNA937468
19-SA02272-0	no	no	Feed, plant-based	Other	S. Senftenberg				2019				0		0		0
19-SA02273-0	no	no	Pork, organs	Other	Subspec. I				2019				0		0		0
19-SA02276-0	no	no	Pork	Derby	S. Derby				2019				0		0		0
19-SA02278-0	no	no	Reptiles	Other	S. Pomona				2019				0		0		0
19-SA02279-0	no	no	Unspecific / unknown	Other	S. Senftenberg				2019				0		0		0
19-SA02280-0	no	no	Unspecific / unknown	Other	Subspec. I				2019				0		0		0
19-SA02281-0	no	no	Fertilizer	Other	S. Newport				2019				0		0		0
19-SA02282-0	no	no	Pork	Typhimurium	S. Typhimurium				2019				0		0		0
19-SA02283-0	no	yes	Pork, organs	4,[5],12:i:-	S. Typhimurium, monophasic	4,[5],12:i:-	34	B	2019	Typhimurium_2	Typhimurium_2	Typhimurium_127	15	aac(3)-IId;aadA1;aadA2;aph(3'')-Ib;aph(6)-Id;blaTEM-1;cmlA1;dfrA12;floR;lnu(F);mdsA;mdsB;sul2;tet(B);tet(M)	156	sopD;rpoS;invH;invF;invG;invE;invA;invB;invC;invI;invJ;spaO;spaP;spaQ;spaR;spaS;sicA;sipB;sipC;sipD;sipA;iacP;sicP;sptP;iagB;hilA;hilD;prgH;prgI;prgJ;prgK;orgA;orgB;orgC;hilC;sprB;avrA;mig;pipB2;sseI;ompA;pipB;sopB;csgG;csgF;csgE;csgD;csgB;csgA;csgC;sifA;phoQ;phoP;ssrB;ssrA;spiC;ssaC;ssaD;ssaE;sseA;sseB;sscA;sseC;sseD;sseE;sscB;sseF;sseG;ssaG;ssaH;ssaI;ssaJ;ssaX;ssaK;ssaL;ssaM;ssaV;ssaN;ssaO;ssaP…	4	IncFIC(FII)_1;IncFIB(AP001918)_1;Col8282_1;Col(pHAD28)_1
19-SA02284-0	no	no	Zoo-kept birds, organs	Other	S. Weltevreden				2019				0		0		0
19-SA02285-0	no	no	Unspecific / unknown	Other	Subspec. I				2019				0		0		0
19-SA02286-0	no	no	Unspecific / unknown	Other	Subspec. I				2019				0		0		0
19-SA02287-0	yes	yes	Unspecific / unknown	Typhimurium	S. subspec. I, rough phenotype	Typhimurium	34	B	2019	Typhimurium_2	Typhimurium_90	Typhimurium_128	4	dfrA12;mdsA;mdsB;tet(B)	153	espO1;sopE2;steC;sseJ;steB;sifB;steA;ssaU;ssaT;ssaS;ssaR;ssaQ;ssaP;ssaO;ssaN;ssaV;ssaM;ssaL;ssaK;ssaX;ssaJ;ssaI;ssaH;ssaG;sseG;sseF;sscB;sseE;sseD;sseC;sscA;sseB;sseA;ssaE;ssaD;ssaC;spiC;ssrA;ssrB;phoP;phoQ;sifA;csgC;csgA;csgB;csgD;csgE;csgF;csgG;acrB;allB;fimA;fimI;fimC;fimD;fimH;fimF;fimZ;fimY;fimW;fepC;fepG;entB;entA;fur;lpfA;lpfB;lpfC;lpfD;lpfE;avrA;sprB;hilC;orgC;orgB;orgA;prgK;prgJ;prgI;prg…	3	IncHI2_1;pKPC-CAV1321_1;IncHI2A_1	SRR35249957	PRJNA937468
19-SA02288-0	yes	yes	Unspecific / unknown	Typhimurium	S. subspec. I, rough phenotype	Typhimurium	34	B	2019	Typhimurium_2	Typhimurium_91	Typhimurium_129	8	aph(3'')-Ib;aph(6)-Id;blaTEM-1;dfrA14;mdsA;mdsB;sul2;tet(B)	154	sopD2;ompA;pipB;sopB;csgG;csgF;csgE;csgD;csgB;csgA;csgC;sifA;phoQ;phoP;ssrB;ssrA;spiC;ssaC;ssaD;ssaE;sseA;sseB;sscA;sseC;sseD;sseE;sscB;sseF;sseG;ssaG;ssaH;ssaI;ssaJ;ssaX;ssaK;ssaL;ssaM;ssaV;ssaN;ssaO;ssaP;ssaQ;ssaR;ssaS;ssaT;ssaU;steA;sifB;steB;sseJ;steC;lpfE;lpfD;lpfC;lpfB;lpfA;misL;mgtB;mgtC;acrB;allB;fimA;fimI;fimC;fimD;fimH;fimF;fimZ;fimY;fimW;fepC;fepG;entB;entA;fur;sseK2;galF;gndA;sopA;rat…	1	Col(pHAD28)_1	SRR35249955	PRJNA937468
19-SA02289-0	no	no	Unspecific / unknown	Derby	S. Derby				2019				0		0		0
19-SA02290-0	no	yes	Poultry, organs	Enteritidis	S. Enteritidis	Enteritidis	11	D1	2019	Enteritidis_17	Enteritidis_18	Enteritidis_19	2	mdsA;mdsB	140	sseI;ompA;pipB;sopB;tssM;sodCI;espO1;sopE2;steC;sseJ;steB;sifB;steA;ssaU;ssaT;ssaS;ssaR;ssaQ;ssaP;ssaO;ssaN;ssaV;ssaM;ssaL;ssaK;ssaX;ssaJ;ssaI;ssaH;ssaG;sseG;sseF;sscB;sseE;sseD;sseC;sscA;sseB;sseA;ssaE;ssaD;ssaC;spiC;ssrA;ssrB;phoP;phoQ;sifA;csgC;csgA;csgB;csgD;csgE;csgF;csgG;sopA;gndA;galF;sspH2;fur;entA;entB;fepG;fimW;fimY;fimZ;fimF;fimH;fimD;fimC;fimI;fimA;allB;acrB;tlde1;STM0266;mgtC;mgtB;mi…	2	IncFIB(S)_1;IncFII(S)_1
19-SA02291-0	no	yes	Poultry	Infantis	S. Infantis	Infantis	2283	C1	2019	Infantis_1	Infantis_20	Infantis_27	6	aadA1;gyrA_S83Y;mdsA;mdsB;sul1;tet(A)	162	ompA;pipB;sopB;csgG;csgF;csgE;csgD;csgB;csgA;csgC;sifA;phoQ;phoP;ssrB;ssrA;spiC;ssaC;ssaD;ssaE;sseA;sseB;sscA;sseC;sseD;sseE;sscB;sseF;sseG;ssaG;ssaH;ssaI;ssaJ;ssaX;ssaK;ssaL;ssaM;ssaV;ssaN;ssaO;ssaP;ssaQ;ssaR;ssaS;ssaT;ssaU;steA;sifB;steB;sseJ;steC;sopE2;espO1;sopA;gndA;galF;sseK2;sspH2;sopD;rpoS;invH;invF;invG;invE;invA;invB;invC;invI;invJ;spaO;spaP;spaQ;spaR;spaS;sicA;sipB;sipC;sipD;sipA;iacP;…	1	IncFIB(pN55391)_1
19-SA02292-0	no	no	Pork	Derby	S. Derby				2019				0		0		0
19-SA02293-0	no	no	Unspecific / unknown	Other	S. Poona				2019				0		0		0
19-SA02294-0	no	yes	Poultry	Typhimurium	S. Typhimurium	Typhimurium	19	B	2019	Typhimurium_45	Typhimurium_92	Typhimurium_130	2	mdsA;mdsB	140	pipB2;mig;avrA;sprB;hilC;orgC;orgB;orgA;prgK;prgJ;prgI;prgH;hilD;hilA;iagB;sptP;sicP;iacP;sipA;sipD;sipC;sipB;sicA;spaS;spaR;spaQ;spaP;spaO;invJ;invI;invC;invB;invA;invE;invG;invF;invH;rpoS;sopD;espO1;sopE2;steC;sseJ;steB;sifB;steA;ssaU;ssaT;ssaS;ssaR;ssaQ;ssaP;ssaO;ssaN;ssaV;ssaM;ssaL;ssaK;ssaX;ssaJ;ssaI;ssaH;ssaG;sseG;sseF;sscB;sseE;sseD;sseC;sscA;sseB;sseA;ssaE;ssaD;ssaC;spiC;ssrA;ssrB;acrB;fi…	2	IncFIB(S)_1;IncFII(S)_1
19-SA02295-0	no	no	Poultry	Other	S. Kottbus				2019				0		0		0
19-SA02296-0	no	no	Poultry	Other	S. Takoradi				2019				0		0		0
19-SA02297-0	no	no	Beef	Typhimurium	S. Typhimurium				2019				0		0		0
19-SA02299-0	no	no	Reptiles	Other	S. subspec. I				2019				0		0		0
19-SA02300-0	no	no	Poultry	Other	S. Takoradi				2019				0		0		0
19-SA02302-0	no	no	Beef	Typhimurium	S. Typhimurium				2019				0		0		0
19-SA02303-0	yes	yes	Pork	Derby	S. subspec. I, rough phenotype	Derby	39	B	2019	Derby_5	Derby_24	Derby_24	3	fosA7;mdsA;mdsB	142	sifA;phoQ;phoP;ssrB;ssrA;spiC;ssaC;ssaD;ssaE;sseA;sseB;sscA;sseC;sseD;sseE;sscB;sseF;sseG;ssaG;ssaH;ssaI;ssaJ;ssaX;ssaK;ssaL;ssaM;ssaV;ssaN;ssaO;ssaP;ssaQ;ssaR;ssaS;ssaT;ssaU;steA;sifB;sseJ;steC;sopE2;espO1;sopB;pipB;ompA;sopD2;STM0266;STM0267;STM0268;STM0269;STM0270;STM0271;STM0272;STM0273;STM0274;STM0275;STM0276;tae4;STM0278;STM0279;STM0280;STM0281;STM0282;STM0283;STM0285;STM0286;STM0287;tlde1;…	1	ColRNAI_1	SRR35249954	PRJNA937468
19-SA02303-1	no	no	Pork	4,[5],12:i:-	S. Typhimurium, monophasic				2019				0		0		0
19-SA02304-0	no	no	Beef	Typhimurium	S. Typhimurium				2019				0		0		0
19-SA02305-0	no	no	Unspecific / unknown	4,[5],12:i:-	S. Typhimurium, monophasic				2019				0		0		0
19-SA02306-0	no	no	Unspecific / unknown	Derby	S. Derby				2019				0		0		0
19-SA02307-0	no	yes	Unspecific / unknown	Enteritidis	S. Enteritidis	Enteritidis	11	D1	2019	Enteritidis_1	Enteritidis_19	Enteritidis_52	2	mdsA;mdsB	140	sseI;ompA;pipB;sopB;tssM;sodCI;espO1;sopE2;steC;sseJ;steB;sifB;steA;ssaU;ssaT;ssaS;ssaR;ssaQ;ssaP;ssaO;ssaN;ssaV;ssaM;ssaL;ssaK;ssaX;ssaJ;ssaI;ssaH;ssaG;sseG;sseF;sscB;sseE;sseD;sseC;sscA;sseB;sseA;ssaE;ssaD;ssaC;spiC;ssrA;ssrB;phoP;phoQ;sifA;csgC;csgA;csgB;csgD;csgE;csgF;csgG;sopA;gndA;galF;sspH2;pipB2;mig;avrA;sprB;hilC;orgC;orgB;orgA;prgK;prgJ;prgI;prgH;hilD;hilA;iagB;sptP;sicP;iacP;sipA;sipD;…	3	IncFIB(S)_1;IncFII(S)_1;ColRNAI_1
19-SA02308-0	no	no	Unspecific / unknown	Infantis	S. Infantis				2019				0		0		0
19-SA02309-0	no	no	Unspecific / unknown	Infantis	S. Infantis				2019				0		0		0
19-SA02310-0	no	no	Unspecific / unknown	Other	Subspec. I				2019				0		0		0
19-SA02311-0	no	no	Unspecific / unknown	Infantis	S. Infantis				2019				0		0		0
19-SA02312-0	no	yes	Cat, pet	Enteritidis	S. Enteritidis	Enteritidis	183	D1	2019	Enteritidis_4	Enteritidis_50	Enteritidis_55	2	mdsA;mdsB	158	csgG;csgF;csgE;csgD;csgB;csgA;csgC;sifA;phoQ;phoP;ssrB;ssrA;spiC;ssaC;ssaD;ssaE;sseA;sseB;sscA;sseC;sseD;sseE;sscB;sseF;sseG;ssaG;ssaH;ssaI;ssaJ;ssaX;ssaK;ssaL;ssaM;ssaV;ssaN;ssaO;ssaP;ssaQ;ssaR;ssaS;ssaT;ssaU;steA;sifB;steB;sseJ;steC;sopE2;espO1;pipB2;mig;avrA;sprB;hilC;orgC;orgB;orgA;prgK;prgJ;prgI;prgH;hilD;hilA;iagB;sptP;sicP;iacP;sipA;sipD;sipC;sipB;sicA;spaS;spaR;spaQ;spaP;spaO;invJ;invI;in…	1	IncFII(S)_1
19-SA02313-0	no	no	Pork	Other	S. Senftenberg				2019				0		0		0
19-SA02314-0	no	no	Pork	4,[5],12:i:-	S. Typhimurium, monophasic				2019				0		0		0
19-SA02320-0	no	yes	Poultry	Infantis	S. Infantis	Infantis	2283	C1	2019	Infantis_8	Infantis_9	Infantis_28	6	aadA1;gyrA_S83Y;mdsA;mdsB;sul1;tet(A)	162	sspH2;sseK2;galF;gndA;sopA;espO1;sopE2;steC;sseJ;steB;sifB;steA;ssaU;ssaT;ssaS;ssaR;ssaQ;ssaP;ssaO;ssaN;ssaV;ssaM;ssaL;ssaK;ssaX;ssaJ;ssaI;ssaH;ssaG;sseG;sseF;sscB;sseE;sseD;sseC;sscA;sseB;sseA;ssaE;ssaD;ssaC;spiC;ssrA;ssrB;phoP;phoQ;sifA;csgC;csgA;csgB;csgD;csgE;csgF;csgG;sopB;pipB;ompA;sopD;rpoS;invH;invF;invG;invE;invA;invB;invC;invI;invJ;spaO;spaP;spaQ;spaR;spaS;sicA;sipB;sipC;sipD;sipA;iacP;…	1	IncFIB(pN55391)_1
19-SA02322-0	no	no	Pork	Derby	S. Derby				2019				0		0		0
19-SA02323-0	no	yes	Pork	Typhimurium	S. Typhimurium	Typhimurium	19	B	2019	Typhimurium_11	Typhimurium_93	Typhimurium_131	7	aadA2;blaCARB-2;floR;mdsA;mdsB;sul1;tet(G)	163	pipB2;mig;avrA;sprB;hilC;orgC;orgB;orgA;prgK;prgJ;prgI;prgH;hilD;hilA;iagB;sptP;sicP;iacP;sipA;sipD;sipC;sipB;sicA;spaS;spaR;spaQ;spaP;spaO;invJ;invI;invC;invB;invA;invE;invG;invF;invH;rpoS;sopD;steC;sseJ;steB;sifB;steA;ssaU;ssaT;ssaS;ssaR;ssaQ;ssaP;ssaO;ssaN;ssaV;ssaM;ssaL;ssaK;ssaX;ssaJ;ssaI;ssaH;ssaG;sseG;sseF;sscB;sseE;sseD;sseC;sscA;sseB;sseA;ssaE;ssaD;ssaC;spiC;ssrA;ssrB;acrB;fimA;fimI;fimC…	3	IncFIB(S)_1;IncFII(S)_1;Col(pHAD28)_1
19-SA02324-0	no	no	Pork	Typhimurium	S. Typhimurium				2019				0		0		0
19-SA02325-0	no	no	Unspecific / unknown	Infantis	S. Infantis				2019				0		0		0
19-SA02326-0	no	no	Unspecific / unknown	Infantis	S. Infantis				2019				0		0		0
19-SA02327-0	no	no	Unspecific / unknown	Infantis	S. Infantis				2019				0		0		0
19-SA02328-0	no	no	Unspecific / unknown	Infantis	S. Infantis				2019				0		0		0
19-SA02329-0	no	no	Unspecific / unknown	Infantis	S. Infantis				2019				0		0		0
19-SA02330-0	no	yes	Unspecific / unknown	Other	S. Ball	Ball|Jos	3502	B	2019				2	mdsA;mdsB	150	slrP;sopD2;ompA;pipB;sopB;csgG;csgF;csgE;csgD;csgB;csgA;csgC;sifA;phoQ;phoP;ssrB;ssrA;spiC;ssaC;ssaD;ssaE;sseA;sseB;sscA;sseC;sseD;sseE;sscB;sseF;sseG;ssaG;ssaH;ssaI;ssaJ;ssaX;ssaK;ssaL;ssaM;ssaV;ssaN;ssaO;ssaP;ssaQ;ssaR;ssaS;ssaT;ssaU;steA;sifB;steB;sseJ;steC;sopE2;espO1;sopA;gndA;galF;sseK2;sspH2;sopD;rpoS;invH;invF;invG;invE;invA;invB;invC;invI;invJ;spaO;spaP;spaQ;spaR;spaS;sicA;sipB;sipC;sipD…	0
19-SA02335-0	no	yes	Pork	Infantis	S. Infantis	Infantis	32	C1	2019	Infantis_4	Infantis_5	Infantis_29	2	mdsA;mdsB	151	ompA;pipB;sopB;csgG;csgF;csgE;csgD;csgB;csgA;csgC;sifA;phoQ;phoP;ssrB;ssrA;spiC;ssaC;ssaD;ssaE;sseA;sseB;sscA;sseC;sseD;sseE;sscB;sseF;sseG;ssaG;ssaH;ssaI;ssaJ;ssaX;ssaK;ssaL;ssaM;ssaV;ssaN;ssaO;ssaP;ssaQ;ssaR;ssaS;ssaT;ssaU;steA;sifB;steB;sseJ;steC;sopE2;espO1;avrA;sprB;hilC;orgC;orgB;orgA;prgK;prgJ;prgI;prgH;hilD;hilA;iagB;sptP;sicP;iacP;sipA;sipD;sipC;sipB;sicA;spaS;spaR;spaQ;spaP;spaO;invJ;in…	0
19-SA02336-0	no	no	Beef	Typhimurium	S. Typhimurium				2019				0		0		0
19-SA02337-0	no	yes	Zoo-kept birds, organs	Enteritidis	S. Enteritidis	Enteritidis	11	D1	2019	Enteritidis_7	Enteritidis_7	Enteritidis_56	2	mdsA;mdsB	140	sopD;rpoS;invH;invF;invG;invE;invA;invB;invC;invI;invJ;spaO;spaP;spaQ;spaR;spaS;sicA;sipB;sipC;sipD;sipA;iacP;sicP;sptP;iagB;hilA;hilD;prgH;prgI;prgJ;prgK;orgA;orgB;orgC;hilC;sprB;avrA;mig;pipB2;sseI;ompA;pipB;sopB;tssM;sodCI;espO1;sopE2;steC;sseJ;steB;sifB;steA;ssaU;ssaT;ssaS;ssaR;ssaQ;ssaP;ssaO;ssaN;ssaV;ssaM;ssaL;ssaK;ssaX;ssaJ;ssaI;ssaH;ssaG;sseG;sseF;sscB;sseE;sseD;sseC;sscA;sseB;sseA;ssaE;s…	2	IncFIB(S)_1;IncFII(S)_1
19-SA02338-0	no	no	Unspecific / unknown	Other	S. London				2019				0		0		0
19-SA02339-0	no	no	Unspecific / unknown	Paratyphi B var. Java	S. Paratyphi B var. Java				2019				0		0		0
19-SA02340-0	no	no	Unspecific / unknown	Other	S. Dublin				2019				0		0		0
19-SA02341-0	no	no	Unspecific / unknown	Derby	S. Derby				2019				0		0		0
19-SA02342-0	no	no	Unspecific / unknown	Other	S. Senftenberg				2019				0		0		0
19-SA02343-0	no	no	Pork	Derby	S. Derby				2019				0		0		0
19-SA02344-0	no	yes	Poultry	Other	Subspec. I	I I:a:-	4041	I	2019				2	mdsA;mdsB	152	steA;sifB;steB;sseJ;steC;sopE2;espO1;sopA;gndA;sseK2;slrP;sopD2;sodCI;sseI;ompA;pipB;sopB;csgG;csgF;csgE;csgD;csgB;csgA;csgC;sifA;phoQ;phoP;ssrB;ssrA;spiC;ssaC;ssaD;ssaE;sseA;sseB;sscA;sseC;sseD;sseE;sscB;sseF;sseG;ssaG;ssaH;ssaI;ssaJ;ssaX;ssaK;ssaL;ssaM;ssaV;ssaN;ssaO;ssaP;ssaQ;ssaR;ssaS;ssaT;ssaU;sopD;STM0266;STM0267;STM0268;STM0269;STM0270;STM0271;STM0272;STM0273;STM0274;STM0275;STM0276;tae4;S…	0
19-SA02346-0	no	no	Pork	Other	S. Bovismorbificans				2019				0		0		0
19-SA02347-0	no	no	Wild boar	Other	Subspec. I				2019				0		0		0
19-SA02348-0	no	yes	Poultry, organs	Enteritidis	S. Enteritidis	Enteritidis	11	D1	2019	Enteritidis_17	Enteritidis_37	Enteritidis_40	2	mdsA;mdsB	140	sspH2;galF;gndA;sopA;csgG;csgF;csgE;csgD;csgB;csgA;csgC;sifA;phoQ;phoP;ssrB;ssrA;spiC;ssaC;ssaD;ssaE;sseA;sseB;sscA;sseC;sseD;sseE;sscB;sseF;sseG;ssaG;ssaH;ssaI;ssaJ;ssaX;ssaK;ssaL;ssaM;ssaV;ssaN;ssaO;ssaP;ssaQ;ssaR;ssaS;ssaT;ssaU;steA;sifB;steB;sseJ;steC;sopE2;espO1;sodCI;tssM;sopB;pipB;ompA;sseI;pipB2;mig;avrA;sprB;hilC;orgC;orgB;orgA;prgK;prgJ;prgI;prgH;hilD;hilA;iagB;sptP;sicP;iacP;sipA;sipD;…	2	IncFIB(S)_1;IncFII(S)_1
19-SA02349-0	yes	yes	Pork, organs	Typhimurium	S. subspec. I, rough phenotype	Typhimurium	34	B	2019	Typhimurium_46	Typhimurium_94	Typhimurium_132	3	mdsA;mdsB;tet(C)	156	sodCI;sseI;ompA;pipB;sopB;csgG;csgF;csgE;csgD;csgB;csgA;csgC;sifA;phoQ;phoP;ssrB;ssrA;spiC;ssaC;ssaD;ssaE;sseA;sseB;sscA;sseC;sseD;sseE;sscB;sseF;sseG;ssaG;ssaH;ssaI;ssaJ;ssaX;ssaK;ssaL;ssaM;ssaV;ssaN;ssaO;ssaP;ssaQ;ssaR;ssaS;ssaT;ssaU;steA;sifB;steB;sseJ;steC;sopE2;espO1;mgtC;mgtB;misL;lpfA;lpfB;lpfC;lpfD;lpfE;acrB;allB;fimA;fimI;fimC;fimD;fimH;fimF;fimZ;fimY;fimW;fepC;fepG;entB;entA;fur;sspH2;s…	4	ColE10_1;Col8282_1;Col440II_1;Col(pHAD28)_1	SRR35249953	PRJNA937468
19-SA02350-0	no	no	Pork, organs	Other	S. Livingstone				2019				0		0		0
19-SA02353-0	no	no	Dog, pet	Other	S. Havana				2019				0		0		0
19-SA02354-0	no	no	Pork	Other	Subspec. I				2019				0		0		0
19-SA02355-0	no	no	Pork	4,[5],12:i:-	S. Typhimurium, monophasic				2019				0		0		0
19-SA02356-0	no	no	Pork	Typhimurium	S. Typhimurium				2019				0		0		0
19-SA02357-0	no	yes	Poultry	Other	S. Agona	Agona	13	B	2019				3	fosA7.2;mdsA;mdsB	130	csgG;csgF;csgE;csgD;csgB;csgA;csgC;sifA;phoQ;phoP;ssrB;ssrA;spiC;ssaC;ssaD;ssaE;sseA;sseB;sscA;sseC;sseD;sseE;sscB;sseF;sseG;ssaG;ssaH;ssaI;ssaJ;ssaX;ssaK;ssaL;ssaM;ssaV;ssaN;ssaO;ssaP;ssaQ;ssaR;ssaS;ssaT;ssaU;steA;sifB;steB;sseJ;steC;sopE2;espO1;pipB2;mig;avrA;sprB;hilC;orgC;orgB;orgA;prgK;prgJ;prgI;prgH;hilD;hilA;iagB;sptP;sicP;iacP;sipA;sipD;sipC;sipB;sicA;spaS;spaR;spaQ;spaP;spaO;invJ;invI;in…	0
19-SA02358-0	no	no	Unspecific / unknown	4,[5],12:i:-	S. Typhimurium, monophasic				2019				0		0		0
19-SA02359-0	no	no	Zoo-kept birds	Typhimurium	S. Typhimurium				2019				0		0		0
19-SA02360-0	yes	yes	Pork	Typhimurium	S. subspec. I, rough phenotype	Typhimurium	19	B	2019	Typhimurium_11	Typhimurium_95	Typhimurium_133	4	aadA2;mdsA;mdsB;sul1	164	avrA;sprB;hilC;orgC;orgB;orgA;prgK;prgJ;prgI;prgH;hilD;hilA;iagB;sptP;sicP;iacP;sipA;sipD;sipC;sipB;sicA;spaS;spaR;spaQ;spaP;spaO;invJ;invI;invC;invB;invA;invE;invG;invF;invH;rpoS;sopD;ssrB;ssrA;spiC;ssaC;ssaD;ssaE;sseA;sseB;sscA;sseC;sseD;sseE;sscB;sseF;sseG;ssaG;ssaH;ssaI;ssaJ;ssaX;ssaK;ssaL;ssaM;ssaV;ssaN;ssaO;ssaP;ssaQ;ssaR;ssaS;ssaT;ssaU;steA;sifB;steB;sseJ;steC;acrB;fimA;fimI;fimC;fimD;fimH…	4	IncFII(S)_1;IncFIB(S)_1;Col(pHAD28)_1;Col(pHAD28)_1	SRR35249952	PRJNA937468
19-SA02361-0	yes	yes	Fertilizer	4,[5],12:i:-	S. subspec. I, rough phenotype	4,[5],12:i:-	34	B	2019	Typhimurium_2	Typhimurium_96	Typhimurium_134	6	aph(3'')-Ib;aph(6)-Id;blaTEM-1;mdsA;mdsB;sul2	158	acrB;allB;avrA;csgA;csgB;csgC;csgD;csgE;csgF;csgG;entA;entB;espO1;fepC;fepG;fimA;fimC;fimD;fimF;fimH;fimI;fimW;fimY;fimZ;fliN;fur;galF;gndA;gogB;hilA;hilC;hilD;iacP;iagB;ibeC;invA;invB;invC;invE;invF;invG;invH;invI;invJ;lpfA;lpfB;lpfC;lpfD;lpfE;mgtB;mgtC;mig;misL;ompA;orgA;orgB;orgC;phoP;phoQ;pipB;pipB2;prgH;prgI;prgJ;prgK;ratB;rcsB;rpoS;shdA;sicA;sicP;sifA;sifB;sinH;sipA;sipB;sipC;sipD;slrP;sodC…	4	IncX3_1;IncX1_1;IncQ1_1;ColRNAI_1	SRR35249951	PRJNA937468
19-SA02363-0	no	no	Unspecific / unknown	Other	S. Newport				2019				0		0		0
19-SA02364-0	no	no	Unspecific / unknown	Other	S. Senftenberg				2019				0		0		0
19-SA02365-0	no	yes	Unspecific / unknown	Other	S. Agona	Agona	13	B	2019				10	aadA2;dfrA12;floR;fosA7.2;gyrA_D87Y;mdsA;mdsB;qnrS1;sul1;tet(A)	131	steC;sseJ;steB;sifB;steA;ssaU;ssaT;ssaS;ssaR;ssaQ;ssaP;ssaO;ssaN;ssaV;ssaM;ssaL;ssaK;ssaX;ssaJ;ssaI;ssaH;ssaG;sseG;sseF;sscB;sseE;sseD;sseC;sscA;sseB;sseA;ssaE;ssaD;ssaC;spiC;ssrA;ssrB;phoP;phoQ;sifA;csgC;csgA;csgB;csgD;csgE;csgF;csgG;pipB2;mig;avrA;sprB;hilC;orgC;orgB;orgA;prgK;prgJ;prgI;prgH;hilD;hilA;iagB;sptP;sicP;iacP;sipA;sipD;sipC;sipB;sicA;spaS;spaR;spaQ;spaP;spaO;invJ;invI;invC;invB;invA…	1	IncFIB(K)_1
19-SA02366-0	no	no	Unspecific / unknown	4,[5],12:i:-	S. Typhimurium, monophasic				2019				0		0		0
19-SA02367-0	no	yes	Poultry	Enteritidis	S. Enteritidis	Enteritidis	11	D1	2019	Enteritidis_31	Enteritidis_41	Enteritidis_44	2	mdsA;mdsB	140	sspH2;galF;gndA;sopA;csgG;csgF;csgE;csgD;csgB;csgA;csgC;sifA;phoQ;phoP;ssrB;ssrA;spiC;ssaC;ssaD;ssaE;sseA;sseB;sscA;sseC;sseD;sseE;sscB;sseF;sseG;ssaG;ssaH;ssaI;ssaJ;ssaX;ssaK;ssaL;ssaM;ssaV;ssaN;ssaO;ssaP;ssaQ;ssaR;ssaS;ssaT;ssaU;steA;sifB;steB;sseJ;steC;pipB2;mig;avrA;sprB;hilC;orgC;orgB;orgA;prgK;prgJ;prgI;prgH;hilD;hilA;iagB;sptP;sicP;iacP;sipA;sipD;sipC;sipB;sicA;spaS;spaR;spaQ;spaP;spaO;inv…	2	IncFIB(S)_1;IncFII(S)_1
19-SA02368-0	no	yes	Poultry	Enteritidis	S. Enteritidis	Enteritidis	11	D1	2019	Enteritidis_31	Enteritidis_41	Enteritidis_44	2	mdsA;mdsB	131	sspH2;galF;gndA;sopA;csgG;csgF;csgE;csgD;csgB;csgA;csgC;sifA;phoQ;phoP;ssrB;ssrA;spiC;ssaC;ssaD;ssaE;sseA;sseB;sscA;sseC;sseD;sseE;sscB;sseF;sseG;ssaG;ssaH;ssaI;ssaJ;ssaX;ssaK;ssaL;ssaM;ssaV;ssaN;ssaO;ssaP;ssaQ;ssaR;ssaS;ssaT;ssaU;steA;sifB;steB;sseJ;steC;sopE2;espO1;sodCI;tssM;sopB;pipB;ompA;sseI;entA;entB;fepG;fimW;fimY;fimZ;fimF;fimH;fimD;fimC;fimI;fimA;allB;acrB;tlde1;STM0266;sinH;ratB;sseL;r…	0
19-SA02369-0	no	no	Fox	Typhimurium	S. Typhimurium				2019				0		0		0
19-SA02370-0	no	yes	Beef	Typhimurium	S. Typhimurium	Typhimurium	19	B	2019	Typhimurium_47	Typhimurium_97	Typhimurium_135	2	mdsA;mdsB	165	phoQ;phoP;ssrB;ssrA;spiC;ssaC;ssaD;ssaE;sseA;sseB;sscA;sseC;sseD;sseE;sscB;sseF;sseG;ssaG;ssaH;ssaI;ssaJ;ssaX;ssaK;ssaL;ssaM;ssaV;ssaN;ssaO;ssaP;ssaQ;ssaR;ssaS;ssaT;ssaU;steA;sifB;steB;sseJ;steC;STM0266;STM0267;STM0268;STM0269;STM0270;STM0271;STM0272;STM0273;STM0274;STM0275;STM0276;tae4;STM0278;STM0279;STM0280;STM0281;STM0282;STM0283;STM0284;STM0285;STM0286;STM0287;tlde1;STM0289;STM0290;acrB;allB…	2	IncFII(S)_1;IncFIB(S)_1
19-SA02371-0	yes	yes	Poultry	Typhimurium	S. subspec. I, rough phenotype	Typhimurium	19	B	2019	Typhimurium_41	Typhimurium_79	Typhimurium_113	2	mdsA;mdsB	165	steC;sseJ;steB;sifB;steA;ssaU;ssaT;ssaS;ssaR;ssaQ;ssaP;ssaO;ssaN;ssaV;ssaM;ssaL;ssaK;ssaX;ssaJ;ssaI;ssaH;ssaG;sseG;sseF;sscB;sseE;sseD;sseC;sscA;sseB;sseA;ssaE;ssaD;ssaC;spiC;ssrA;ssrB;phoP;phoQ;fur;entA;entB;fepG;fepC;fimW;fimY;fimZ;fimF;fimH;fimD;fimC;fimI;fimA;allB;acrB;STM0290;STM0289;tlde1;STM0287;STM0286;STM0285;STM0284;STM0283;STM0282;STM0281;STM0280;STM0279;STM0278;tae4;STM0276;STM0275;ST…	2	IncFIB(S)_1;IncFII(S)_1	SRR35249950	PRJNA937468
19-SA02372-0	no	no	Pork	4,[5],12:i:-	S. Typhimurium, monophasic				2019				0		0		0
19-SA02373-0	no	no	Unspecific / unknown	Paratyphi B var. Java	S. Paratyphi B var. Java				2019				0		0		0
19-SA02374-0	no	no	Unspecific / unknown	Paratyphi B var. Java	S. Paratyphi B var. Java				2019				0		0		0
19-SA02375-0	no	no	Unspecific / unknown	Infantis	S. Infantis				2019				0		0		0
19-SA02382-0	no	no	Food, plant-based	Other	S. Rissen				2019				0		0		0
19-SA02383-0	no	yes	Poultry	Other	S. Havana	Havana	4040	G	2019				2	mdsA;mdsB	150	pipB2;mig;avrA;sprB;hilC;orgC;orgB;orgA;prgK;prgJ;prgI;prgH;hilD;hilA;iagB;sptP;sicP;iacP;sipA;sipD;sipC;sipB;sicA;spaS;spaR;spaQ;spaP;spaO;invJ;invI;invC;invB;invA;invE;invG;invF;invH;rpoS;sopD;fur;entA;entB;fepG;fepC;fimW;fimY;fimZ;fimF;fimH;fimD;fimC;fimI;fimA;allB;acrB;STM0289;tlde1;STM0287;STM0286;STM0285;STM0284;STM0283;STM0282;STM0281;STM0280;STM0279;STM0278;tae4;STM0276;STM0275;STM0274;ST…	0
19-SA02384-0	no	no	Zoo-kept mammals	Other	S. Stourbridge				2019				0		0		0
19-SA02385-0	no	no	Unspecific / unknown	Infantis	S. Infantis				2019				0		0		0
[truncated: 10,225 more rows]
