# Supplementary material for: Salmonella’s lost phenotype: implications of sequence-based serotyping on the characterization of lipopolysaccharide-deficient Salmonella isolates
Source: Microbiol Spectr. 2026 Jan 27;14(3):e02498-25. doi: 10.1128/spectrum.02498-25 (PMC12955480; doi:10.1128/spectrum.02498-25)
Supplement: Data S2 — Genomic and metadata features significantly overrepresented in isolates with an LPS-rough phenotype per serovar. [file spectrum.02498-25-s0002.xlsx]

## Sheet: final_per_serovar_strongest_rou
Serovar	Feature	Count LPS-smooth (among isolates of this serovar with this feature)	Count LPS-rough (among isolates of this serovar with this feature)	Count LPS-smooth (among all isolates of this serovar)	Count LPS-rough (among all isolates of this serovar)	Rate of LPS-rough isolates among this serovar	Rate of LPS-rough isolates among isolates of this serovar with this feature	Fold change	p-value (Fisher’s exact test)	Adjusted p-value (Bonferroni)
Choleraesuis	has_v_fact_sspH2	0	10	179	54	23.176	100	4.3148	0	4e-05
Choleraesuis	from_matrix_Wild boar (incl. organs)	125	50	179	54	23.176	28.5714	1.2328	0.00027	0.04904
Enteritidis	is_cluster20_Enteritidis__10	4	6	843	45	5.0676	60	11.84	0	0.00088
Enteritidis	has_v_fact_shdA	13	10	843	45	5.0676	43.4783	8.5797	0	1e-05
monophasic Typhimurium	has_v_fact_shdA	5	48	719	197	21.5066	90.566	4.2111	0	0
monophasic Typhimurium	has_plasmid_inc_IncQ1_1	6	43	719	197	21.5066	87.7551	4.0804	0	0
Infantis	is_cluster20_Infantis__1	57	18	440	51	10.387	24	2.3106	0.00014	0.04884
Typhimurium	has_v_fact_shdA	4	13	657	71	9.7527	76.4706	7.8409	0	0
Typhimurium	has_amr_aadA1	50	17	657	71	9.7527	25.3731	2.6016	7e-05	0.03853
Typhimurium	from_matrix_Pork	198	39	657	71	9.7527	16.4557	1.6873	3e-05	0.01854
